# Supplementary material for: A tree of leaves: Phylogeny and historical biogeography of the leaf insects (Phasmatodea: Phylliidae)
Source: Commun Biol. 2021 Aug 2;4:932. doi: 10.1038/s42003-021-02436-z (PMC8329230; doi:10.1038/s42003-021-02436-z)
Supplement: Supplementary file 3 — Supplementary Data 1 [file 42003_2021_2436_MOESM3_ESM.xlsx]

## Sheet: Sheet1
Supplementary Data 1. List of species included in this study. Taxonomic information, sampling site and new names of phylliid species are provided, with material from type species indicated as HT= holotype, NT= neotype and PT= paratype. Putatively new species are marked with '(?)'. Accession numbers are listed for each sequence used, while newly sequenced data are in bold. Empty cells imply absenc…
Taxon	Genus (partly former genus)	Former subgenus	Species (partly former species)	Phylliidae species (new combinations in bold)	Locality	Sample ID	Type species	18S	28S	H3	COI	COII	16S
Achriopterini	Achrioptera		punctipes		Madagascar	SB0101		MN925269	MN925407	MN925534	MN925663	MN925774	MN925126
Cladomorphinae	Agamemnon		cornutus		Puerto Rico: Virgin Islands	SB0202		MN925311	FJ474104	FJ474182	FJ474261	KT426594	MN925168
Agathemeridae	Agathemera		crassa		South America	*		MK291825	MK291902	MK291594		MK297289	MK291747
Agathemeridae	Agathemera		maculafulgens		South America	*		MK291826	MK291903	MK291595		MK297290	MK291748
Anisacanthidae: Leiophasmatinae	Amphiphasma		sp.		Madagascar	*			MK548220		MK548298	MK548271
Anisacanthidae	Anisacantha		difformis		Madagascar	*			MK572709	MK572715	MK572712	MK572706
Pseudophasmatinae	Anthericonia		anketeschke		Costa Rica: Monteverde	SB0069		MN925257	MN925395	MN925523	MN925652		MN925114
Heteropterygidae	Aretaon		muscosus		Malaysia: Borneo, Sarawak, Mulu NP	SB0017		MN925241	MN925381	MN925508	MN925638	MN925753	MN925099
Bacillinae	Bacillinae		sp. 1		Namibia: Windhoek	BAE1				MW686050		MW686137
Bacillinae	Bacillinae		sp. 2		South Africa: Fort Fordyce	SB0407			MW703225	MW686094	MW698911		MW703353
Bacillinae	Bacillinae		sp. 3		South Africa: Cape Town, Silvermine Nature Reserve	STI10			MW703233	MW686105	MW698916	MW686187
Palophinae	Bactrododema		hecticum		Namibia: Windhoek	SB0094		MN925266	MN925404	MN925531	MN925661	MN925771	MN925123
Palophinae	Bactrododema		hecticum		Namibia: Tsumeb	SB0097		MN925267	MN925405	MN925532	MN925662	MN925772	MN925124
Bacillinae	Bathycharax		auriculatus		Gabon: Ngounié Province	SB0191		MW703295	MW703223	MW686091	MW698909		MW703351
Necrosciinae	Brockphasma		spinifemoralis		Vietnam: Bach Ma NP	SB0176		MN925300	MN925433	MN925561	MN925687	MN925804	MN925157
Diapheromerinae	Calynda		coronata		Costa Rica: Bosque del Niño	SB0051		MN925252	MN925390	MN925518	MN925648		MN925109
Lanceocercata	Carlius		fecundus		New Caledonia: Farino	SB0099		MN925268	MN925406	MN925533		MN925773	MN925125
Necrosciinae	Centrophasma		hadrillum		Malaysia: Borneo, Sarawak, Bako NP	SB0161		MN925298	MN925431	MN925559	MN925686	MN925802	MN925155
Phylliidae	Chitoniscus		brachysoma	Chitoniscus brachysoma	New Caledonia: Plateau de Dogny	CHI2*			FJ474114.1	FJ474194.1	FJ474271.1
Phylliidae	Chitoniscus		feejeeanus	Chitoniscus feejeeanus	Fiji: Vanua Levu	CHL1*			FJ474115.1	FJ474195.1	FJ474272.1	FJ474347.1
Phylliidae	Chitoniscus		sarrameaensis	Chitoniscus sarrameaensis	New Caledonia	Q7	Type locality	MW703285	MW703214	MW686082	MW698901	MW686169	MW703342
Phylliidae	Chitoniscus		sp.	Chitoniscus sp.	Fiji: Suva	18-176		MW703245		MW686033	MW698871	MW686118	MW703313
Cladomorphinae	Cladomorphus		phyllinus		Brazil	SB0060		MN925255	MN925393	MN925521	MN925650		MN925112
Pachymorphinae: Gratidiini	Clonaria		sp.		Gabon: Ogooúe-Maritime Province	SB0193		MN925307	MN925439	MN925567	MN925693	MN925810
Pseudophasmatinae	Creoxylus		spinosus		Colombia	*		MK291766	MK291841	MK291538		MK297247	MK291689
Phylliidae	Cryptophyllium		animatum	Cryptophyllium animatum	Vietnam: Quang Nam, Tay Giang, Mt. Axan	17-261	HT			MW686045	MW161181	MW686133
Phylliidae	Cryptophyllium		bankoi	Cryptophyllium bankoi	Vietnam: Quang Ngai Province, Mt. Bato	16-141	HT			MW686048	MW161187
Phylliidae	Cryptophyllium		bollensi	Cryptophyllium bollensi	Vietnam: Ninh Thuan Province, Phuoc Binh NP	18-217	PT	MW703247	MW165170	MW686035	MW161206	MW686120	MW165193
Phylliidae	Cryptophyllium		celebicum	Cryptophyllium celebicum	Indonesia: Sulawesi	16-075	Type species (Cryptophyllium)		MW165175	MW686041	MW161178	MW686129	MW165199
Phylliidae	Cryptophyllium		celebicum	Cryptophyllium sp.	Thailand (ex culture)	PHC1*			FJ474155.1	FJ474233.1	FJ474311.1
Phylliidae	Cryptophyllium		chrisangi	Cryptophyllium chrisangi	Singapore: Pulau Ubin	18-279	Type locality	MW703249	MW165173	MW686037	MW161227	MW686122	MW165195
Phylliidae	Cryptophyllium		daparo	Cryptophyllium daparo	China: Yunnan, Wangtianshu, Mengla	DZW06	HT	MW703268	MW165185	MW686060		MW686146	MW165210
Phylliidae	Cryptophyllium		drunganum (cf)	Cryptophyllium cf. drunganum	China: Yunnan, Qinglangdang, Dulongjiang, Gongshan	DZW05	Type locality	MW703267	MW165184	MW686059	MW161198	MW686145	MW165209
Phylliidae	Cryptophyllium		echidna	Cryptophyllium echidna	Indonesia: Wangiwangi	SLT14	HT	MW703304	MW165191	MW686103	MW161223	MW686185
Phylliidae	Cryptophyllium		faulkneri	Cryptophyllium faulkneri	Vietnam: Quang Ngai Province, Mt. Bato	16-114	HT	MW703258		MW686049	MW161190	MW686136	MW165207
Phylliidae	Cryptophyllium		icarus	Cryptophyllium icarus	Vietnam: Lam Dong, Bao Loc	17-267	PT	MW703244	MW165169	MW686032	MW161184	MW686117	MW165192
Phylliidae	Cryptophyllium		limogesi	Cryptophyllium limogesi	Vietnam: Lam Dong, Bao Lam, Dambri	SLT02	HT	MW703299	MW165190	MW686098	MW161220	MW686180
Phylliidae	Cryptophyllium		oyae	Cryptophyllium oyae	Laos: Huaphan, Ban Saleuy	18-423	PT				MW161229	MW686125	MW165196
Phylliidae	Cryptophyllium		parum	Cryptophyllium parum	China: Hainan, Jiangfengling	19-156					MW161174	MW686127	MW165197
Phylliidae	Cryptophyllium		phami	Cryptophyllium phami	Vietnam: Cat Tien NP	SB0050	Type locality	MW703291	MW165188	MW686087	MW161216	MW686174	MW165215
Phylliidae	Cryptophyllium		rarum	Cryptophyllium rarum	China: Guangxi, Shuangding, Nanning	DZW08		MW703269	MW165186	MW686061	MW161200	MW686147	MW165211
Phylliidae	Cryptophyllium		tibetense	Cryptophyllium tibetense	China: Tibet, Medong Region	18-21	Type locality	MW703248	MW165171	MW686036	MW161217	MW686121	MW165194
Phylliidae	Cryptophyllium		westwoodii	Cryptophyllium westwoodii	Thailand: Chiang Mai Province	16-148	NT	MW703257	MW165179	MW686046	MW161185	MW686134	MW165203
Phylliidae	Cryptophyllium		yunnanense	Cryptophyllium yunnanense	China: Yunnan, Mt. Ailao	16-120			MW165180	MW686047	MW161186	MW686135	MW165204
Clitumninae: Clitumnini	Cuniculina		sp.		Bangladesh	SB0318		MN925356	MN925488	MN925615	MN925732	MN925857	MN925219
Aschiphasmatidae	Dajaca		napolovi		Vietnam: Hanoi, Bai Vi NP	SB0345		MN925368	MK291911	MN925627	MK296741		MK291753
Cladomorphinae	Diapherodes		jamaicensis		Jamaica	*		KJ024399	KJ024376	KJ024514		KJ024538	KJ024423
Lanceocercata	Dimorphodes		sp.		Indonesia: Halmahera, Galela	SB0087		MN925263	MN925401	MN925528	MN925658	MN925768	MN925120
Aschiphasmatidae	Dinophasma		kinabaluense		Malaysia: Borneo, Sabah	*		MK291810	MK291885	MK291579		MK297279	MK291731
Lonchodinae	Eurycantha		calcarata		Papua New Guinea	*		MK291782	MK291857	MK291553	FJ474282	MK297258	MK291705
Achriopterini	Glawiana		glawi		Madagascar	*			MK548211	MK548239	MK548290	MK548263
Heteropterygidae	Haaniella		gorochovi		Vietnam	SB0136		MN925280	MN925418	MN925543	MN925670	MN925784	MN925137
Heteronemiinae	Heteronemia		mexicana		Chile	SB0070		MN925258	MN925396	MN925524	MN925653		MN925115
Lanceocercata	Heterophasma		multispinosum		Reunion	SB0233		MN925322	MN925451	MN925578	MN925701	MN925820	MN925178
Heteropterygidae	Heteropteryx		dilatata		Malaysia: Peninsular Malaysia, Pahang, Cameron Highland, Kuala Boh	SB0204		MN925313	MN925443	MN925571		MN925813	MN925170
Heteropterygidae	Hoploclonia		gecko		Malaysia: Borneo, Sarawak	*			MK548224	MK548248	MK548302	MK548274
Korinninae	Kalocorinnis		wegneri		Malaysia: Borneo, Sabah, Tawau	SB0232			MN925450	MN925577		MN925819	MN925177
Korinninae	Korinninae		sp.		Vietnam	*			KP300886	KP300896	KP300909
Cladomorphinae	Lamponius		bocki		Dominican Republic: Véron	SB0234		MN925323	MN925452	MN925579		MN925821	MN925179
Anisacanthidae: Leiophasmatinae	Leiophasma		lucubense		Madagascar	*			MK572710	MK572716	MK572713	MK572707
Diapheromerinae	Libethra		strigiventris		Colombia	SB0348		MN925370	MN925498	MN925629	MN925742	MN925866	MN925231
Clitumninae: Clitumnini	Lobofemora		scheirei		Vietnam: Cat Tien NP	SB0163		MN925299	MN925432	MN925560		MN925803	MN925156
Lonchodinae	Lonchodes		philippinicus		Philippines: Panay Island	SB0178		MN925301	MN925434	MN925562	MN925688	MN925805	MN925158
Necrosciinae	Lopaphus		balteatus		China: Hainan	SB0189		AY121171	AY125311	AY125254	MN925743	MN925867	KJ024439
Necrosciinae	Lopaphus		perakensis		Malaysia	SB0349		MN925305	MN925438	MN925566	MN925692	MN925809	MN925163
Pachymorphinae: Gratidiini	Macellina		dentata		Vietnam: Bidoup Nui Ba NP	SB0084		MN925261	MN925399	MN925527	MN925656		MN925118
Stephanacridini	Macrophasma		biroi		Papua New Guinea	*		KJ024417	KJ024396	KJ024533	FJ474289	KJ024569	KJ024462
Clitumninae: Medaurini	Medauromorpha		foedata		Vietnam	SB0182		MN925302	MN925435	MN925563	MN925689	MN925806	MN925159
Pseudophasmatinae	Melophasma		antillarum		Guadeloupe	*			KP300885	KP300895	KP300908	KP300920
Pseudophasmatinae	Metriophasma		diocles iphicles		Panama	*		MK291760	MK291835	MK291532		KT426609	MK291683
Phylliidae	Microphyllium		haskelli	Micropyhllium haskelli	Philippines: Luzon, Mountain, Mt. Barlig	16-099	HT		MW165187	MW686079	MW161203	MW686165	MW165212
Phylliidae	Microphyllium		pusillulum	Pseudomicrophyllium pusillulum	Philippines: Luzon, Mountain, Mt. Barlig	16-096	Type species (Pseudomicrophyllium)		MW703211		MW698898	MW686164	MW703339
Phylliidae	Nanophyllium		asekiense	Nanophyllium asekiense	Papua New Guinea: Morobe Province, Aseki	16-264	Type locality	MW703278	MW703208	MW686073	MW698895	MW686158	MW703336
Phylliidae	Nanophyllium		brevipenne	Nanophyllium brevipenne	Papua New Guinea: Morobe, Wau	SLT15		MW703305		MW686104		MW686186
Phylliidae	Nanophyllium		frondosum	Nanophyllium frondosum	Papua New Guinea: Gulf Province, Kerema, Kaintiba	18-395		MW703250	MW703188	MW686038	MW698873	MW686123	MW703315
Phylliidae	Nanophyllium		rentzi	Nanophyllium rentzi	Indonesia: West Papua, Fak-Fak	SLT13	Type locality	MW703303	MW703232	MW686102		MW686184
Phylliidae	Nanophyllium		sp.	Nanophyllium sp.	Indonesia: West Papua, Mapia	SLT09		MW703301	MW703230	MW686100	MW698914	MW686182
Necrosciinae	Neoclides		buescheri		Malaysia: Borneo, Sarawak, Bako NP	SB0130		MN925276	MN925414	MN925539	MN925668	MN925780	MN925133
Necrosciinae	Neohirasea		unnoi		Malaysia: Peninsular Malaysia, Pahang, Cameron Highland	SB0011		MN925237	MN925377	MN925504	MN925635	MN925749	MN925095
Heteropterygidae	Obrimus		bicolanus		Philippines: Luzon, Camarines Norte, Mananap Falls	SB0019		MN925243	MN925383	MN925509	MN925640	MN925755	MN925100
Aschiphasmatidae	Ommatopseudes		harmani		Malaysia: Peninsular Malaysia, Pahang, Cameron Highland	SB0002		MN925235	MN925375		MN925633	MN925747	MN925093
Lanceocercata	Ophicrania		palinurus		Philippines: Luzon, Camarines Norte, Mt. Bagacay	SB0031		MN925247	MN925387	MN925513	MN925643	MN925758	MN925104
Diapheromerinae	Oreophoetes		topoense		Peru	SB0158		MN925297	MN925430	MN925558	MN925685	MN925801	MN925154
Aschiphasmatidae	Orthomeria		kangi		Philippines	SB0339		MW703297	MN364973	MW686093	MN365010	MW686178	MN364994
Aschiphasmatidae	Orthomeria		superba		Malaysia: Borneo, Sarawak, Mulu NP	SB0107		MN925270	MN925408		MN925664	MN925775	MN925127
Necrosciinae	Paramenexenus		laetus		Vietnam	*		KJ024408	KJ024385	KJ024522		KJ024554	KJ024444
Lanceocercata	Parapodacanthus		hasenpushorum		Australia: Queensland, Cairns	SB0061		MN925256	MN925394	MN925522	MN925651	MN925765	MN925113
Anisacanthidae	Parectatosoma		hystrix		Madagascar	SB0157		MN925296	MN925429	MN925557	MN925684	MN925800	MN925153
Lonchodinae	Periphetes		quezonicus		Philippines: Luzon, Quezon, Real	SB0118		MN925272	MN925410	MN925536	MN925666	MN925776	MN925129
Bacillinae	Phalces		brevis (cf)		South Africa: Plettenberg Bay	SB0433		MW703298	MW703226	MW686095		MW686179	MW703354
Diapheromerinae	Phanocles		costaricensis		Costa Rica: Bosque del Niño	SB0054		MN925253	MN925391	MN925519		MN925763	MN925110
Clitumninae: Pharnaciini	Pharnacia		ponderosa		Philippines: Luzon, Quezon, Real	SB0113		MN925271	MN925409	MN925535	MN925665		MN925128
Stephanacridini	Phasmotaenia		sanchezi		Philippines: Luzon, Sagada	SB0075		MN925260	MN925398	MN925526	MN925655	MN925766	MN925117
Clitumninae: Pharnaciini	Phobaeticus		foliatus		Malaysia: Borneo, Sabah, Tawau	SB0012		MN925238	MN925378	MN925505	MN925636	MN925750	MN925096
Phylliidae	Phyllium	Pulchriphyllium	abdulfatahi	Pulchriphyllium abdulfatahi	Malaysia: Peninsular Malayisa, Perak, Tapah Hills	16-040		MW703280	MN364968	MW686075	MN365003	MW686160	MN364987
Phylliidae	Phyllium	Pulchriphyllium	agnesagamaae	Pulchriphyllium agnesagamaae	Malaysia: Borneo, Sarawak, Lawas	CC2		MW703261	MW703196	MW686053	MW698881	MW686140	MW703322
Phylliidae	Phyllium	Phyllium	antonkozlovi	Phyllium antonkozlovi	Philippines: Luzon, Isabela, Dindin	16-122	HT	MW703277	MW703205	MW686070	MW698892	MW686155	MW703333
Phylliidae	Phyllium	Phyllium	arthurchungi	Phyllium arthurchungi	Malaysia: Borneo, Sabah, Tawau	18-178		MW703246	MW703187	MW686034	MW698872	MW686119	MW703314
Phylliidae	Phyllium	Pulchriphyllium	bioculatum	Pulchriphyllium bioculatum	Malaysia: Peninsular Malayisa, Perak, Tapah Hills	16-037		MW703279	MW703209	MW686074	MW698896	MW686159	MW703337
Phylliidae	Phyllium	Pulchriphyllium	bioculatum	Pulchriphyllium pulchifolium	Indonesia: Java	WS012*	Type species (Pulchriphyllium)	AY121161.1	AY125301.1	AY125245.1		KJ024570.1
Phylliidae	Phyllium	Pulchriphyllium	bioculatum "Sukabumi"	Pulchriphyllium pulchrifolium	Indonesia: Java, Sukabumi	SB0074	Type species (Pulchriphyllium)	MW703293	MW703221	MW686089	MW698907		MW703349
Phylliidae	Phyllium	Pulchriphyllium	bioculatum agathyrsus	Pulchriphyllium agathyrsus	Sri Lanka	Q9	Type locality	MW703286	MW703215		MW698902		MW703343
Phylliidae	Phyllium	Phyllium	bonifacioi	Phyllium bonifacioi	Philippines: Luzon, Cagayan, Santa Ana	16-062			MW165174		MW161177	MW686128	MW165198
Phylliidae	Phyllium	Phyllium	bourquei	Phyllium bourquei	Philippines: Luzon, Nueva Vizcaya, Kayapa	17-203	HT		MW703237		MW698920	MW686192	MW703363
Phylliidae	Phyllium	Phyllium	bradleri	Phyllium bradleri	Malaysia: Borneo, Sabah, Tambunan	16-196			MW703204	MW686069	MW698891	MW686154	MW703332
Phylliidae	Phyllium	Phyllium	brossardi	Phyllium brossardi	Malaysia: Borneo, Sabah, Ranau	17-278	HT			MW686115	MW698926	MW686199	MW703368
Phylliidae	Phyllium	Comptaphyllium	caudatum	Comptaphyllium caudatum (?)	Papua New Guinea: Morobe Province, Aseki	16-282	Type species (Comptaphyllium)	MW703260	MW703195	MW686052	MW698880	MW686139	MW703321
Phylliidae	Phyllium	Comptaphyllium	caudatum	Comptaphyllium caudatum (?)	Papua New Guinea	R4	Type species (Comptaphyllium)	MW703287	MW703216	MW686083	MW698903	MW686170	MW703344
Phylliidae	Phyllium	Phyllium	chenqiae	Phyllium chenqiae	Malaysia: Borneo	16-232		MW703311	MW703241	MW686113	MW698924	MW686197	MW703366
Phylliidae	Phyllium	Phyllium	cummingi	Phyllium cummingi	Malaysia: Borneo, Sabah, Tambunan, Mt. Trus Madi	16-123	PT		MW703206	MW686071	MW698893	MW686156	MW703334
Phylliidae	Phyllium	Phyllium	elegans	Phyllium elegans	Papua New Guinea: New Britain	17-108		MW703306	MW703234	MW686106	MW698918	MW686189	MW703360
Phylliidae	Phyllium	Phyllium	ericoriai 1	Phyllium ericoriai 1 (?)	Philippines: Luzon, Quirino, Nagtipunan	16-060		MW703255	MW165176	MW686043	MW161179	MW686131	MW165200
Phylliidae	Phyllium	Phyllium	ericoriai 2	Phyllium ericoriai 2 (?)	Philippines: Luzon, Aurora, Dingalan	16-277		MW703254	MW703192	MW686042	MW698877	MW686130	MW703318
Phylliidae	Phyllium	Phyllium	ericoriai 3	Phyllium ericoriai 3 (?)	Philippines: Catanduanes Island, Ibong Sapa	CC9		MW703263	MW703198	MW686055	MW698883	MW686141	MW703324
Phylliidae	Phyllium	Phyllium	fallorum	Phyllium fallorum	Philippines: Mindanao, Davao Del Sur, Kapatagan	16-121	HT		MW703207	MW686072	MW698894	MW686157	MW703335
Phylliidae	Phyllium	Pulchriphyllium	fredkugani	Pulchriphyllium fredkugani	Malaysia: Borneo	S7		MW703288	MW703217	MW686084	MW698904	MW686171	MW703345
Phylliidae	Phyllium	Phyllium	gantungense	Phyllium gantungense	Philippines: Palawan, Mt.Mantalingajan	16-241		MW703284	MW703213	MW686081	MW698900	MW686168	MW703341
Phylliidae	Phyllium	Phyllium	gardabagusi	Phyllium gardabagusi	Indonesia: Java, Mt. Halimun	16-202	HT	MW703266	MN364963	MW686058	MN365002	MW686144	MN364982
Phylliidae	Phyllium	Phyllium	geryon	Pseudomicrophyllium geryon	Philippines: Luzon, Aurora, Dingalan	17-256			MW703242	MW686114	MW698925	MW686198	MW703367
Phylliidae	Phyllium	Pulchriphyllium	giganteum	Pulchriphyllium giganteum	Malaysia: Peninsular Malayisa, Perak, Tapah Hills	16-045	Type locality	MW703283	MN364970	MW686078	MN365005	MW686163	MN364989
Phylliidae	Phyllium	Pulchriphyllium	giganteum	Pulchriphyllium giganteum	Malaysia (ex culture)	PHG1*			FJ474156.1	FJ474234.1	FJ474312.1
Phylliidae	Phyllium	Phyllium	hausleithneri	Phyllium hausleithneri	Malaysia: Peninsular Malayisa, Perak, Tapah Hills	16-086	Type locality	MW703264	MN364959	MW686056	MN364999	MW686142	MN364978
Phylliidae	Phyllium	Phyllium	jacobsoni	Phyllium jacobsoni	Indonesia: Java	16-090		MW703265	MN364961	MW686057	MN365001	MW686143	MN364980
Phylliidae	Phyllium	Phyllium	letiranti	Phyllium letiranti	Indonesia: Peleng	17-008	HT	MW703310	MW703240	MW686112	MW698923	MW686196
Phylliidae	Phyllium	Phyllium	mabantai	Phyllium mabantai (?)	Philippines: Mindanao, Agusan del Norte, Esperanza	16-051		MW703271		MW686063	MW698885		MW703326
Phylliidae	Phyllium	Phyllium	mabantai	Phyllium mabantai (?)	Philippines: Mindanao, Mt. Apo	16-054	Type locality	MW703272	MW703200	MW686064	MW698886	MW686149	MW703327
Phylliidae	Phyllium	Pulchriphyllium	maethoraniae (cf)	Pulchriphyllium cf. maethoraniae	Vietnam: Da Nang Province, Mt. Ba Na	16-007		MW703281	MW703210	MW686076	MW698897	MW686161	MW703338
Phylliidae	Phyllium	Phyllium	mamasaense	Phyllium mamasaense	Indonesia: Sulawesi, Palolo Palu	19-054		MW703252	MW703190	MW686039	MW698875	MW686126	MW703317
Phylliidae	Phyllium	Pulchriphyllium	mannani	Pulchriphyllium mannani	Malaysia: Borneo	S9	PT	MW703289	MW703218	MW686085	MW698905	MW686172	MW703346
Phylliidae	Phyllium	Phyllium	mindorense	Phyllium mindorense	Philippines: Mindoro, Puerto Galera	16-207		MW703273	MW703201	MW686065	MW698887	MW686150	MW703328
Phylliidae	Phyllium	Walaphyllium	monteithi	Walaphyllium monteithi	Australia: Queensland, Garradunga, Polly Creek	16-067		MW703274		MW686066	MW698888	MW686151	MW703329
Phylliidae	Phyllium	Phyllium	nisus	Phyllium nisus	Indonesia: Sumatra, Bengkulu	17-092	PT		MN364974	MW686109	MN365011	MW686193	MN364995
Phylliidae	Phyllium	Phyllium	palawanense	Phyllium palawanense	Philippines: Palawan	17-112			MW703235	MW686107	MW698919	MW686190	MW703361
Phylliidae	Phyllium	Phyllium	philippinicum	Phyllium philippinicum	Philippines: Luzon	16-142		MW703275	MW703202	MW686067	MW698889	MW686152	MW703330
Phylliidae	Phyllium	Pulchriphyllium	pulchrifolium	Pulchriphyllium pulchrifolium	Indonesia: Java	16-030	Type species (Pulchriphyllium)	MW703282	MN364969	MW686077	MN365004	MW686162	MN364988
Phylliidae	Phyllium	Pulchriphyllium	rimiae	Pulchriphyllium rimiae	Malaysia: Borneo, Sabah, Tambunan, Mt. Trus Madi	17-281		MW703312	MW703243	MW686116	MW698927	MW686200	MW703369
Phylliidae	Phyllium	Phyllium	rubrum	Phyllium rubrum	Malaysia: Peninsular Malayisa, Perak, Tapah Hills	17-204	HT	MW703307	MW703236	MW686108		MW686191	MW703362
Phylliidae	Phyllium	Pulchriphyllium	shurei	Pulchriphyllium shurei	Indonesia: Java, Sukabumi	16-258	HT				MN365006	MW686167	MN364990
Phylliidae	Phyllium	Phyllium	siccifolium	Phyllium siccifolium	Indonesia: Seram	20-004	Type species (Phyllium)	MW703253	MW703191	MW686040	MW698876
Phylliidae	Phyllium	Phyllium	siccifolium	Phyllium philippinicum	Philippines: Luzon	PHS1*			FJ474159.1	FJ474237.1	FJ474315.1	FJ474384.1
Phylliidae	Phyllium	Phyllium	siccifolium "Tapah"	Phyllium rubrum	Malaysia: Peninsular Malaysia	SB0076		MW703294	MW703222	MW686090	MW698908	MW686176	MW703350
Phylliidae	Phyllium	Pulchriphyllium	sinense	Pulchriphyllium sinense	China: Hainan, Jiangfengling	DZW09		MW703270	MW703199	MW686062	MW698884	MW686148	MW703325
Phylliidae	Phyllium	Phyllium	sp. 1	Phyllium sp. 1	Philippines: Luzon, Mountain, Mt. Polis	16-168			MW703212	MW686080	MW698899	MW686166	MW703340
Phylliidae	Phyllium	Pulchriphyllium	sp. 1	Pulchriphyllium sp. 1	Indonesia: Kalimantan, Mt. Besar	SLT06		MW703300	MW703229	MW686099	MW698913	MW686181
Phylliidae	Phyllium	Phyllium	sp. 10	Phyllium sp. 10	Philippines: Panay Island, Antique, Majaas	18-410		MW703251	MW703189		MW698874	MW686124	MW703316
Phylliidae	Phyllium	Phyllium	sp. 2	Phyllium sp. 2	Indonesia: Halmahera, Mt. Ibu	16-184		MW703276	MW703203	MW686068	MW698890	MW686153	MW703331
Phylliidae	Phyllium	Pulchriphyllium	sp. 2	Pulchriphyllium sp. 2	Indonesia: Java, Mt. Halimun	SLT12		MW703302	MW703231	MW686101	MW698915	MW686183
Phylliidae	Phyllium	Phyllium	sp. 3	Phyllium sp. 3	Philippines: Samar, Lope De Vega	17-206		MW703309	MW703239	MW686111	MW698922	MW686195	MW703365
Phylliidae	Phyllium	Phyllium	sp. 4	Phyllium sp. 4	Philippines: Mindoro, Puerto Galera	17-221		MW703308	MW703238	MW686110	MW698921	MW686194	MW703364
Phylliidae	Phyllium	Phyllium	sp. 5	Phyllium sp. 5	Indonesia: Kalimantan, Mt. Bawang	18-058		MW703262	MW703197	MW686054	MW698882		MW703323
Phylliidae	Phyllium	Phyllium	sp. 6	Phyllium sp. 6	Philippines: Luzon, Nueva Vizcaya, Mt. Pullol	SB0033		MW703290	MW703219	MW686086		MW686173	MW703347
Phylliidae	Phyllium	Phyllium	sp. 7	Phyllium sp. 7	Philippines: Dinagat Islands, Loreto, Mt. Redondo	SB0294		MW703296	MW703224	MW686092	MW698910	MW686177	MW703352
Phylliidae	Phyllium	Phyllium	sp. 8	Phyllium sp. 8	Philippines: Mindanao, Mt. Kitanglad	SB0533			MW703228	MW686097
Phylliidae	Phyllium	Phyllium	sp. 9	Phyllium sp. 9	Malaysia: Borneo, Sabah, Kota Belud	T1					MW698917	MW686188
Phylliidae	Phyllium	Phyllium	telnovi (cf)	Phyllium cf. telnovi	Papua New Guinea: Imino	17-260		MW703256	MW703193	MW686044	MW698878	MW686132	MW703319
Phylliidae	Phyllium	Phyllium	tobeloense	Phyllium tobeloense	Indonesia: Halmahera, Tobelo, Malesia	SB0532	HT		MW703227	MW686096	MW698912
Phylliidae	Phyllium	Phyllium	tobeloense "Galela"	Phyllium tobeloense (?)	Indonesia: Halmahera, Galela	SB0063		MW703292	MW703220	MW686088	MW698906	MW686175	MW703348
Phylliidae	Phyllium	Walaphyllium	zomproi	Walaphyllium zomproi	Papua New Guinea: Morobe Province, Winduwe	17-336	Type species (Walaphyllium)	MW703259	MW703194	MW686051	MW698879	MW686138	MW703320
Phylliidae	Phyllium	Phyllium	sp.	Nanophyllium sp.	Papua New Guinea: Herowana Village	WS099*		KJ024418.1	KJ024397.1	KJ024534.1		KJ024571.1
Clitumninae: Clitumnini	Prosentoria		sp.		Vietnam: Bidoup Nui Ba NP	SB0088		MN925264	MN925402	MN925529	MN925659	MN925769	MN925121
Phylliidae	Pseudomicrophyllium		faulkneri	Pseudomicrophyllium pusillulum	Philippines: Luzon, Ifugao, Banaue	16-129	HT; Type species (Pseudomicrophyllium)				MW161204
Pseudophasmatinae	Pseudophasma		scabriusculum		Peru	SB0308		MN925354	MN925486	MN925613	MN925730	MN925855	MN925217
Cladomorphinae	Pterinoxylus		crassus		Martinique	SB0327		MN925359	FJ474164	FJ474242	FJ474320	FJ474389	MN925221
Clitumninae: Clitumnini	Ramulus		nematodes		Thailand: Khao Lak, Phuket	SB0346		MN925369	MN925497	MN925628	MN925741	MN925865	MN925230
Pachymorphinae: Gratidiini	Sceptrophasma		hispidulum		Andaman Islands	*		AY121167	FJ474167	FJ474245	FJ474323	FJ474392	KJ024455
Heteronemiinae	Spinonemia		chilensis		Chile	*			FJ474134	FJ474212	FJ474290	FJ474365
Clitumninae: Pharnaciini	Tirachoidea		westwoodii		Thailand	*		MK291762		MK291534			MK291685
Pseudophasmatinae	Tithonophasma		tithonus		Brazil: Bertioga, Sao Paulo State	SB0055		MN925254	MN925392	MN925520	MN925649	MN925764	MN925111
Anisacanthidae	Xerantherix		nossibianus		Madagascar	*			MK548219		MK548297	MK548270
