# Supplementary material for: A tree of leaves: Phylogeny and historical biogeography of the leaf insects (Phasmatodea: Phylliidae)
Source: Commun Biol. 2021 Aug 2;4:932. doi: 10.1038/s42003-021-02436-z (PMC8329230; doi:10.1038/s42003-021-02436-z)
Supplement: Supplementary file 4 — Supplementary Data 2 [file 42003_2021_2436_MOESM4_ESM.xlsx]

## Sheet: Supp.Table
Supplemenary Data 2. Checklist of Phylliidae species with detailed taxonomic information. X = sampled within this work and confident identification; X* = as 'X' but identification not confirmed (specimens were not available for morphological examination); X** = as 'X' but not included in this study.
Abbreviations: "comb. nov." = combinatio nova (English= new combination); "comb. rev." = combinatio revivisco (English= restored combination); "stat. rev., comb. nov." = status revisisco, combinatio nova (English = revised status, new combination)
#	Genus	Species & subspecies (if applicable)	Author	Recombination herein designated	Sampled	Synonyms
	Chitoniscus Stål, 1875
	Type Species: Phyllium lobiventre Blanchard, 1853 (=Chitoniscus lobiventris (Blanchard, 1853)) by original monotypy
1	Chitoniscus	brachysoma	(Sharp, 1898)		X*
2	Chitoniscus	erosus	Redtenbacher, 1906
3	Chitoniscus	feejeeanus	(Westwood, 1864)		X*
4	Chitoniscus	lobipes	Redtenbacher, 1906
5	Chitoniscus	lobiventris	(Blanchard, 1853)
6	Chitoniscus	sarrameaensis	Grösser, 2008		X
	Comptaphyllium Cumming, Le Tirant & Hennemann, 2019 stat. nov.
	Type species: Phyllium caudatum Redtenbacher, 1906 (=Comptaphyllium caudatum (Redtenbacher, 1906)) by original designation
7	Comptaphyllium	caudatum	(Redtenbacher, 1906)	comb. nov.	X
8	Comptaphyllium	regina	(Cumming, et al., 2019)	comb. nov.
9	Comptaphyllium	riedeli	(Kamp & Hennemann, 2014)	comb. nov.
	Cryptophyllium Cumming, Bank, Bresseel, Constant, Le Tirant, Dong, Sonet, & Bradler, 2021
	Type Species: Phyllium celebicum de Haan, 1842 (=Cryptophyllium celebicum (de Haan, 1842)) by original designation
10	Cryptophyllium	animatum	Cumming et al. 2021		X
11	Cryptophyllium	athanysus	(Westwood, 1859)
12	Cryptophyllium	bankoi	Cumming et al. 2021		X
13	Cryptophyllium	bollensi	Cumming et al. 2021		X
14	Cryptophyllium	celebicum	(de Haan, 1842)		X
15	Cryptophyllium	chrisangi	(Seow-Choen, 2017)		X
16	Cryptophyllium	daparo	Cumming et al. 2021		X
17	Cryptophyllium	drunganum	(Yang, 1995)		X*
18	Cryptophyllium	echidna	Cumming et al. 2021		X
19	Cryptophyllium	faulkneri	Cumming et al. 2021		X
20	Cryptophyllium	icarus	Cumming et al. 2021		X
21	Cryptophyllium	khmer	Cumming et al. 2021		X**
22	Cryptophyllium	limogesi	Cumming et al. 2021		X
23	Cryptophyllium	liyananae	Cumming et al. 2021		X**
24	Cryptophyllium	nuichuaense	Cumming et al. 2021		X**
25	Cryptophyllium	oyae	(Cumming & Le Tirant, 2020)		X
26	Cryptophyllium	parum	(Liu, 1993)		X
27	Cryptophyllium	phami	Cumming et al. 2021		X
28	Cryptophyllium	rarum	(Liu, 1993)		X
29	Cryptophyllium	tibetense	(Liu, 1993)		X
30	Cryptophyllium	wennae	Cumming et al. 2021		X**
31	Cryptophyllium	westwoodii	(Wood-Mason, 1875)		X
32	Cryptophyllium	yapicum	(Cumming and Teemsma, 2018)
33	Cryptophyllium	yunnanense	(Liu, 1993)		X
	Microphyllium Zompro, 2001
	Type Species: Microphyllium spinithorax Zompro, 2001 by original designation
34	Microphyllium	haskelli	Cumming, et al., 2017		X
35	Microphyllium	spinithorax	Zompro, 2001
	Nanophyllium Redtenbacher, 1906
	Type Species: Nanophyllium pygmaeum Redtenbacher, 1906 by original monotypy
36	Nanophyllium	adisi	Zompro & Grösser, 2003
37	Nanophyllium	asekiense	(Grösser, 2002)		X
38	Nanophyllium	australianum	Cumming, et al., 2018b
39	Nanophyllium	brevipenne	(Grösser, 1992)	comb. nov.	X
40	Nanophyllium	chitoniscoides	(Grösser, 1992)
41	Nanophyllium	daphne	Cumming et al. 2020
42	Nanophyllium	frondosum	(Redtenbacher, 1906)		X
43	Nanophyllium	hasenpuschi	Brock & Grösser, 2008
44	Nanophyllium	keyicum	(Karny, 1914)
45	Nanophyllium	larssoni	Cumming, 2017
46	Nanophyllium	miyashitai	Cumming et al. 2020
47	Nanophyllium	pygmaeum	Redtenbacher, 1906
48	Nanophyllium	rentzi	Brock & Grösser, 2008		X
49	Nanophyllium	stellae	Cumming, 2016
50	Nanophyllium	suzukii	(Grösser, 2008)
	Phyllium Illiger, 1798
	Type species: Gryllus siccifolius Linnaeus, 1758 (= Phyllium siccifolium (Linnaeus, 1758)) by original monotypy
51	Phyllium	antonkozlovi	Cumming, et al., 2017		X
52	Phyllium	arthurchungi	Seow-Choen, 2016		X
53	Phyllium	bilobatum	Gray, 1843
54	Phyllium	bonifacioi	Lit & Eusebio, 2014		X
55	Phyllium	bourquei	Cumming, et al., 2017		X
56	Phyllium	bradleri	Seow-Choen, 2017		X
57	Phyllium	brossardi	Cumming, et al., 2017		X
58	Phyllium	chenqiae	Seow-Choen, 2017		X
59	Phyllium	conlei	Cumming, et al., 2018
60	Phyllium	cummingi	Seow-Choen, 2017		X
61	Phyllium	elegans	Grösser, 1991		X
62	Phyllium	ericoriai	Hennemann, et al., 2009		X
63	Phyllium	fallorum	Cumming, 2017		X
64	Phyllium	gantungense	Hennemann, et al., 2009		X
65	Phyllium	gardabagusi	Cumming et al. 2020		X
66	Phyllium	hausleithneri	Brock, 1999		X
67	Phyllium	jacobsoni	Rehn & Rehn, 1934		X
68	Phyllium	letiranti	Cumming & Teemsma, 2018		X
69	Phyllium	mabantai	Bresseel, et al., 2009		X
70	Phyllium	mamasaense	Grösser, 2008		X
71	Phyllium	mindorense	Hennemann, et al., 2009		X
72	Phyllium	nisus	Cumming et al. 2020		X
73	Phyllium	palawanense	Grösser, 2001		X
74	Phyllium	philippinicum	Hennemann, et al., 2009		X
75	Phyllium	rubrum	Cumming, et al., 2018		X
76	Phyllium	saltonae	Cumming et al. 2020b
77	Phyllium	siccifolium	(Linnaeus, 1758)		X	brevicorne Latreille, 1807: gorgon Gray, 1835: chlorophylla Stoll, 1813: chlorophyllum Stoll, 1813: citrifolium Lichtenstein, 1796: donovani Gray, 1835: foliatus Perry, 1811: stollii Pelettier de Saint Fargeau & Audinet-Serville, 1825: are junior synonyms; siccifoluim Leach, 1815 is a misspelling
78	Phyllium	telnovi	Brock, 2014		X*
79	Phyllium	tobeloense bhaskarai	Cumming, et al., 2019
80	Phyllium	tobeloense tobeloense	Grösser, 2007		X
81	Phyllium	woodi	Rehn & Rehn, 1934
	Pseudomicrophyllium Cumming, 2017
	Type Species: Pseudomicrophyllium faulkneri Cumming, 2017 (= Phyllium pusillulum Rehn & Rehn, 1934, = Pseudomicrophyllium pusillulum (Rehn & Rehn, 1934)) by original designation
82	Pseudomicrophyllium	geryon	(Gray, 1843)	comb. nov.	X
83	Pseudomicrophyllium	pusillulum	(Rehn & Rehn, 1934)	comb. nov.	X	faulkneri Cumming, 2017 is a junior synonym for pusillulum
	Pulchriphyllium Griffini, 1898 stat. rev.
	Type species: Phyllium pulchrifolium Audinet-Serville, 1838 (=Pulchriphyllium pulchrifolium (Audinet-Serville, 1838)) by original designation
84	Pulchriphyllium	abdulfatahi	(Seow-Choen, 2017)	comb. nov.	X
85	Pulchriphyllium	agathyrsus	(Gray, 1843)	stat. rev., comb. nov.	X
86	Pulchriphyllium	agnesagamaae	(Seow-Choen, 2017)	comb. nov.	X
87	Pulchriphyllium	bioculatum bioculatum	(Gray, 1832)	comb. nov.	X
88	Pulchriphyllium	bioculatum crurifolium	(Audinet-Serville, 1838)	comb. nov.		gelonus Gray, 1843: dardanus Westwood, 1859: are junior synonyms; soythe Thapa, 1997 is a misspelling
89	Pulchriphyllium	bioculatum scythe	(Gray, 1843)	comb. nov.
90	Pulchriphyllium	detlefgroesseri	(Seow-Choen, 2017)	comb. nov.
91	Pulchriphyllium	exsectum	(Zompro, 2001)	comb. nov.
92	Pulchriphyllium	fredkugani	(Seow-Choen, 2017)	comb. nov.	X
93	Pulchriphyllium	giganteum	(Hausleithner, 1984)	comb. nov.	X
94	Pulchriphyllium	groesseri	(Zompro, 1998)	comb. nov.
95	Pulchriphyllium	lambirense	(Seow-Choen, 2017)	comb. nov.
96	Pulchriphyllium	maethoraniae	(Delfosse, 2015)	comb. nov.	X*
97	Pulchriphyllium	mannani	(Seow-Choen, 2017)	comb. nov.	X
98	Pulchriphyllium	pulchrifolium	(Audinet-Serville, 1838)	comb. nov.	X	magdelainei Lucas, 1857 is a junior synonym; pluchrifolium Vanschuytbroeck & Cools, 1981 is a misspelling
99	Pulchriphyllium	rimiae	(Seow-Choen, 2017)	comb. nov.	X
100	Pulchriphyllium	schultzei	Giglio-Tos, 1912	comb. rev.
101	Pulchriphyllium	shurei	(Cumming and Le Tirant, 2018)	comb. nov.	X
102	Pulchriphyllium	sinense	(Liu, 1990)	comb. nov.	X
	Walaphyllium Cumming, Thurman, Youngdale & Le Tirant, 2020 stat. rev.
	Type species: Phyllium zomproi Grösser, 2001 (=Walaphyllium zomproi (Grösser, 2001)) by original designation
103	Walaphyllium	lelantos	(Cumming et al. 2020)	comb. nov.
104	Walaphyllium	monteithi	(Brock & Hasenpusch, 2002)	comb. nov.	X
105	Walaphyllium	zomproi	(Grösser, 2001)	comb. nov.	X
