# Supplementary material for: A tree of leaves: Phylogeny and historical biogeography of the leaf insects (Phasmatodea: Phylliidae)
Source: Commun Biol. 2021 Aug 2;4:932. doi: 10.1038/s42003-021-02436-z (PMC8329230; doi:10.1038/s42003-021-02436-z)
Supplement: Supplementary file 5 — Supplementary Data 3 [file 42003_2021_2436_MOESM5_ESM.xlsx]

## Sheet: Sheet1
Supplementary Data 3. Best partitioning scheme (subsets) and best-fit substitution models determined with ModelFinder in IQ-TREE.
Subset partition definition	Partition name	Best model	Length (bp)
Subset01 = 1–511	16S	GTR + F + R6	511
Subset02 = 512–2306	18S	GTR + F + I + G4	1795
Subset03 = 2307–2888	28S	GTR + F + I + G4	582
Subset04 = 2889–3688\3, 3689–4383\3	COX_pos1	GTR + F + R9	499
Subset05 = 2890–3688\3	CO1_pos2	GTR + F + I + G4	267
Subset06 = 2891–3688\3	CO1_pos3	GTR + F + I + G4	266
Subset07 = 3690–4383\3	CO2_pos2	GTR + F + I + G4	232
Subset08 = 3691–4383\3	CO2_pos3	GTR + F + I + G4	231
Subset09 = 4384–4694\3	H3_pos2	JC + I + G4	104
Subset10 = 4385–4694\3	H3_pos3	GTR + F + I + G4	104
Subset11 = 4386–4694\3	H3_pos1	GTR + F + I + G4	103
