# Supplementary material for: A tree of leaves: Phylogeny and historical biogeography of the leaf insects (Phasmatodea: Phylliidae)
Source: Commun Biol. 2021 Aug 2;4:932. doi: 10.1038/s42003-021-02436-z (PMC8329230; doi:10.1038/s42003-021-02436-z)
Supplement: Supplementary file 6 — Supplementary Data 4 [file 42003_2021_2436_MOESM6_ESM.xlsx]

## Sheet: Table
Supplementary Data 4. Input for the BioGeoBEARS analysis. List of all phylliid specimens and their distribution coded in eight geographical areas. Allowed (adjacent) ranges are as follows: A+B, A+C, A+E, B+C, B+D, C+E, C+F, C+D, D+F, D+G, E+F, G+H, A+B+C and null-range.
			Mainland Asia	Malay Peninsula + W. Indonesia	Borneo + Palawan	Wallacea	Northern Philippines	Southern Philippines	Australasia	Pacific
Species	Sample ID	location	(A)	(B)	(C)	(D)	(E)	(F)	(G)	(H)
Chitoniscus brachysoma	CHL1	New Caledonia: Plateau de Dogny	0	0	0	0	0	0	0	1
Chitoniscus feejeeanus	CHI2	Fiji: Vanua Levu	0	0	0	0	0	0	0	1
Chitoniscus sarrameaensis	Q7	New Caledonia	0	0	0	0	0	0	0	1
Chitoniscus sp.	18-176	Fiji: Suva	0	0	0	0	0	0	0	1
Comptaphyllium caudatum	R4	Papua New Guinea	0	0	0	0	0	0	1	0
Comptaphyllium caudatum	16-282	Papua New Guinea: Morobe Province, Aseki	0	0	0	0	0	0	1	0
Cryptophyllium animatum	17-261	Vietnam: Quang Nam, Tay Giang, Mt. Axan	1	0	0	0	0	0	0	0
Cryptophyllium bankoi	16-141	Vietnam: Quang Ngai Province, Mt. Bato	1	0	0	0	0	0	0	0
Cryptophyllium bollensi	18-217	Vietnam: Ninh Thuan Province, Phuoc Binh NP	1	0	0	0	0	0	0	0
Cryptophyllium celebicum	16-075	Indonesia: Sulawesi	0	0	0	1	0	0	0	0
Cryptophyllium cf. drunganum	DZW05	China: Yunnan, Qinglangdang, Dulongjiang, Gongshan	1	0	0	0	0	0	0	0
Cryptophyllium chrisangi	18-279	Singapore: Pulau Ubin	0	1	0	0	0	0	0	0
Cryptophyllium daparo	DZW06	China: Yunnan, Wangtianshu, Mengla	1	0	0	0	0	0	0	0
Cryptophyllium echidna	SLT14	Indonesia: Wangiwangi	0	0	0	1	0	0	0	0
Cryptophyllium faulkneri	16-114	Vietnam: Quang Ngai Province, Mt. Bato	1	0	0	0	0	0	0	0
Cryptophyllium icarus	17-267	Vietnam: Lam Dong, Bao Loc	1	0	0	0	0	0	0	0
Cryptophyllium limogesi	SLT02	Vietnam: Lam Dong, Bao Lam, Dambri	1	0	0	0	0	0	0	0
Cryptophyllium oyae	18-423	Laos: Huaphan, Ban Saleuy	1	0	0	0	0	0	0	0
Cryptophyllium parum	19-156	China: Hainan, Jiangfengling	1	0	0	0	0	0	0	0
Cryptophyllium phami	SB0050	Vietnam: Cat Tien NP	1	0	0	0	0	0	0	0
Cryptophyllium rarum	DZW08	China: Guangxi, Shuangding, Nanning	1	0	0	0	0	0	0	0
Cryptophyllium tibetense	18-21	China: Tibet, Medong Region	1	0	0	0	0	0	0	0
Cryptophyllium westwoodii	16-148	Thailand: Chiang Mai Province	1	0	0	0	0	0	0	0
Cryptophyllium westwoodii	PHC1	Thailand (ex culture)	1	0	0	0	0	0	0	0
Cryptophyllium yunnanense	16-120	China: Yunnan, Mt. Ailao	1	0	0	0	0	0	0	0
Micropyhllium haskelli	16-099	Philippines: Luzon, Mountain, Mt. Barlig	0	0	0	0	1	0	0	0
Nanophyllium asekiense	16-264	Papua New Guinea: Morobe Province, Aseki	0	0	0	0	0	0	1	0
Nanophyllium brevipenne	SLT15	Papua New Guinea: Morobe, Wau	0	0	0	0	0	0	1	0
Nanophyllium frondosum	18-395	Papua New Guinea: Gulf Province, Kerema, Kaintiba	0	0	0	0	0	0	1	0
Nanophyllium rentzi	SLT13	Indonesia: West Papua, Fak-Fak	0	0	0	0	0	0	1	0
Nanophyllium sp.	SLT09	Indonesia: West Papua, Mapia	0	0	0	0	0	0	1	0
Nanophyllium sp.	WS099	Papua New Guinea: Herowana Village	0	0	0	0	0	0	1	0
Phyllium antonkozlovi	16-122	Philippines: Luzon, Isabela, Dindin	0	0	0	0	1	0	0	0
Phyllium arthurchungi	18-178	Malaysia: Borneo, Sabah, Tawau	0	0	1	0	0	0	0	0
Phyllium bonifacioi	16-062	Philippines: Luzon, Cagayan, Santa Ana	0	0	0	0	1	0	0	0
Phyllium bourquei	17-203	Philippines: Luzon, Nueva Vizcaya, Kayapa	0	0	0	0	1	0	0	0
Phyllium bradleri	16-196	Malaysia: Borneo, Sabah, Tambunan	0	0	1	0	0	0	0	0
Phyllium brossardi	17-278	Malaysia: Borneo, Sabah, Ranau	0	0	1	0	0	0	0	0
Phyllium cf. telnovi	17-260	Papua New Guinea: Imino	0	0	0	0	0	0	1	0
Phyllium cf. woodi	18-410	Philippines: Panay Island, Antique, Majaas	0	0	0	0	0	1	0	0
Phyllium chenqiae	16-232	Malaysia: Borneo	0	0	1	0	0	0	0	0
Phyllium cummingi	16-123	Malaysia: Borneo, Sabah, Tambunan, Mt. Trus Madi	0	0	1	0	0	0	0	0
Phyllium elegans	17-108	Papua New Guinea: New Britain	0	0	0	0	0	0	1	0
Phyllium ericoriai 1	16-060	Philippines: Luzon, Quirino, Nagtipunan	0	0	0	0	1	0	0	0
Phyllium ericoriai 2	16-277	Philippines: Luzon, Aurora, Dingalan	0	0	0	0	1	0	0	0
Phyllium ericoriai 3	CC9	Philippines: Catanduanes Island, Ibong Sapa	0	0	0	0	1	0	0	0
Phyllium fallorum	16-121	Philippines: Mindanao, Davao Del Sur, Kapatagan	0	0	0	0	0	1	0	0
Phyllium gantungense	16-241	Philippines: Palawan, Mt.Mantalingajan	0	0	1	0	0	0	0	0
Phyllium gardabagusi	16-202	Indonesia: Java, Mt. Halimun	0	1	0	0	0	0	0	0
Phyllium hausleithneri	16-086	Malaysia: Peninsular Malayisa, Perak, Tapah Hills	0	1	0	0	0	0	0	0
Phyllium jacobsoni	16-090	Indonesia: Java	0	1	0	0	0	0	0	0
Phyllium letiranti	17-008	Indonesia: Peleng	0	0	0	1	0	0	0	0
Phyllium mabantai	16-051	Philippines: Mindanao, Agusan del Norte, Esperanza	0	0	0	0	0	1	0	0
Phyllium mabantai	16-054	Philippines: Mindanao, Mt. Apo	0	0	0	0	0	1	0	0
Phyllium mamasaense	19-054	Indonesia: Sulawesi, Palolo Palu	0	0	0	1	0	0	0	0
Phyllium mindorense	16-207	Philippines: Mindoro, Puerto Galera	0	0	0	0	1	0	0	0
Phyllium nisus	17-092	Indonesia: Sumatra, Bengkulu	0	1	0	0	0	0	0	0
Phyllium palawanense	17-112	Philippines: Palawan	0	0	1	0	0	0	0	0
Phyllium philippinicum	PHS1	Philippines: Luzon	0	0	0	0	1	0	0	0
Phyllium philippinicum	16-142	Philippines: Luzon	0	0	0	0	1	0	0	0
Phyllium rubrum	17-204	Malaysia: Peninsular Malayisa, Perak, Tapah Hills	0	1	0	0	0	0	0	0
Phyllium rubrum	SB0076	Malaysia: Peninsular Malaysia	0	1	0	0	0	0	0	0
Phyllium siccifolium	20-004	Indonesia: Seram	0	0	0	1	0	0	0	0
Phyllium sp. 1	16-168	Philippines: Luzon, Mountain, Mt. Polis	0	0	0	0	1	0	0	0
Phyllium sp. 2	16-184	Indonesia: Halmahera, Mt. Ibu	0	0	0	1	0	0	0	0
Phyllium sp. 3	17-206	Philippines: Samar, Lope De Vega	0	0	0	0	0	1	0	0
Phyllium sp. 4	17-221	Philippines: Mindoro, Puerto Galera	0	0	0	0	1	0	0	0
Phyllium sp. 5	18-058	Indonesia: Kalimantan, Mt. Bawang	0	0	1	0	0	0	0	0
Phyllium sp. 6	SB0033	Philippines: Luzon, Nueva Vizcaya, Mt. Pullol	0	0	0	0	1	0	0	0
Phyllium sp. 7	SB0294	Philippines: Dinagat Islands, Loreto, Mt. Redondo	0	0	0	0	0	1	0	0
Phyllium sp. 8	SB0533	Philippines: Mindanao, Mt. Kitanglad	0	0	0	0	0	1	0	0
Phyllium sp. 9	T1	Malaysia: Borneo, Sabah, Kota Belud	0	0	1	0	0	0	0	0
Phyllium tobeloense	SB0063	Indonesia: Halmahera, Galela	0	0	0	1	0	0	0	0
Phyllium tobeloense	SB0532	Indonesia: Halmahera, Malesia	0	0	0	1	0	0	0	0
Pseudomicrophyllium geryon	17-256	Philippines: Luzon, Aurora, Dingalan	0	0	0	0	1	0	0	0
Pseudomicrophyllium pusillulum	16-129	Philippines: Luzon, Ifugao, Banaue	0	0	0	0	1	0	0	0
Pseudomicrophyllium pusillulum	16-096	Philippines: Luzon, Mountain, Mt. Barlig	0	0	0	0	1	0	0	0
Pulchriphyllium abdulfatahi	16-040	Malaysia: Peninsular Malayisa, Perak, Tapah Hills	0	1	0	0	0	0	0	0
Pulchriphyllium agathyrsus	Q9	Sri Lanka	1	0	0	0	0	0	0	0
Pulchriphyllium agnesagamaae	CC2	Malaysia: Borneo, Sarawak, Lawas	0	0	1	0	0	0	0	0
Pulchriphyllium bioculatum	16-037	Malaysia: Peninsular Malayisa, Perak, Tapah Hills	0	1	0	0	0	0	0	0
Pulchriphyllium cf. maethoraniae	16-007	Vietnam: Da Nang Province, Mt. Ba Na	1	0	0	0	0	0	0	0
Pulchriphyllium fredkugani	S7	Malaysia: Borneo	0	0	1	0	0	0	0	0
Pulchriphyllium giganteum	PHG1	Malaysia (ex culture)	0	1	0	0	0	0	0	0
Pulchriphyllium giganteum	16-045	Malaysia: Peninsular Malayisa, Perak, Tapah Hills	0	1	0	0	0	0	0	0
Pulchriphyllium mannani	S9	Malaysia: Borneo	0	0	1	0	0	0	0	0
Pulchriphyllium pulchifolium	WS012	Indonesia: Java	0	1	0	0	0	0	0	0
Pulchriphyllium pulchrifolium	16-030	Indonesia: Java	0	1	0	0	0	0	0	0
Pulchriphyllium pulchrifolium	SB0074	Indonesia: Java, Sukabumi	0	1	0	0	0	0	0	0
Pulchriphyllium rimiae	17-281	Malaysia: Borneo, Sabah, Tambunan, Mt. Trus Madi	0	0	1	0	0	0	0	0
Pulchriphyllium shurei	16-258	Indonesia: Java, Sukabumi	0	1	0	0	0	0	0	0
Pulchriphyllium sinense	DZW09	China: Hainan, Jiangfengling	1	0	0	0	0	0	0	0
Pulchriphyllium sp. 1	SLT06	Indonesia: Kalimantan, Mt. Besar	0	0	1	0	0	0	0	0
Pulchriphyllium sp. 2	SLT12	Indonesia: Java, Mt. Halimun	0	1	0	0	0	0	0	0
Walaphyllium monteithi	16-067	Australia: Queensland, Garradunga, Polly Creek	0	0	0	0	0	0	1	0
Walaphyllium zomproi	17-336	Papua New Guinea: Morobe Province, Winduwe	0	0	0	0	0	0	1	0
