# Supplementary material for: A tree of leaves: Phylogeny and historical biogeography of the leaf insects (Phasmatodea: Phylliidae)
Source: Commun Biol. 2021 Aug 2;4:932. doi: 10.1038/s42003-021-02436-z (PMC8329230; doi:10.1038/s42003-021-02436-z)
Supplement: Supplementary file 7 — Supplementary Data 5 [file 42003_2021_2436_MOESM7_ESM.txt]

#NEXUS
begin data;
	dimensions ntax=169 nchar=4694;
	format datatype=dna missing=? gap=-;
	matrix
	17-267_Cryptophyllium_icarus	?????????GGCCGCGGTATCTTGACCGTGCGAAGGTAGCATAATCATTAGCCTATTGATTGTGGGATTGTATGAATGGCTTGACGAAACATTATCTGTCTCGA-TTTAA-TTGCATATAATTTAATTTTTTGGTTAAAAAGCTTAAATTTTTTTATAGGACGAGAAGACCCTATAGATCTTTATTTTTTTT-ATTTT---AT--TATATTTT---AGTTTA----TTTAT--TTATATTAATA-TTATTTATTTTGTTGGGGTGATGTTGGGATA-TGATTAACTCTTTTT--TAT-T--GN--TTCATTTATTTTTG-TTTATTTGATCTTTTATTATTGATTATAANACTAAAATACCTTAGGGATAACAGCGTAATTCTCTTTAAAAGTTCATATTGACGATGGAGTTTGCGACCTCGATGTTGAATTAAGATTATTGTTA---GGTGAAGTGGCTTA-A-TT-ATTAAGTCTGTTCGACTTTTAATATCTTACATGATCTGAGTTC??????????????????????????????????????????????????????????????????????????????????????????????????????????????????????????????????????????????????CGGTCCGTTTGCTTTGGTGACTCTGGATAACTTTGATCTGATCGCACGGTCCTCGTACCGGCGACGCATCTTTCAAATGTCTGCCTTATCAACTGTCGATGGTAGGTTCTGCGCCTACCATGGTTGTAACGGGTAACGGGGAATCAGGGTTCGATTCCGGAGAGGGAGCCTGAGAAACGGCTACCACATCCAAGGAAGGCAGCAGGCGCGCAAATTACCCACTCCCGGCACGGGGAGGTAGTGACGAAAAATAACGATACGGGACTCATCCGAGGCCCCGTAATCGGAATGAGYACACTTTAAACCCTTTAACGAGTATCCATTGGAGGGCAAGTCTGGTGCCAGCAGCCGCGGTAATTCCAGCTCCAATAGCGTATATTAAAGTTGTTGCGGTTAAAAAGCTCGTAGTTGGATTTGTGTCCCACGCTGTCGGTTCACCGTTCGTCGGTGTTTAACTGGCATGCCCGTGCGGACGTCCTGCCGGTGGATGCGGTCGACCGTGGGCCT-CT--GGTCTGCGCGTCGGCGATCCTGTGCAATCCTACCGCGGTGCTCTTCACCGAGTGTCGAGGTGGGCCGGCACGTTTACTTTGAACAAATTAGAGTGCTCAAAGCAGGCAGTGGTTCGCCTGAATATTGTGTGCATGGAATAATGGAATAGGACCTCGGTTCTATTTTGTTGGTTTTCGGAACTTGAGGTAATGATTAATAGGGACAGACGGGGGCATTCGTATTGCGACGTTAGAGGTGAAATTCTTGGATCGTCGCAAGACGAACCTAAGCGAAAGCATTTGCCATGAGTGTTTTCATTAATCAAGAACGAAAGTTAGAGGTTCGAAGGCGATCAGATACCGCCCTAGTTCTAACCATAAACGATGCCAGCTAGCGATCCGCCGAAGTTCCTCCGATGACTCGGCGGGCAGCTTCCGGGAAACCAAAGCTTTTGGGTTCCGGGGGAAGTATGGTTGCAAAGCTGAAACTTAAAGGAATTGACGGAAGGGCACCACCAGGAGTGGAGCCTGCGGCTTAATTTGACTCAACACGGGAAACCTCACCAGGCCCGGACACCGGAAGGATTGACAGATTGAGAGCTCTTTCTTGATTCGGTGGGTGGTGGTGCATGGCCGTTCTTAGTTGGTGGAGCGATTTGTCTGGTTAATTCCGATAACGAACGAGACTCTGGCCTGCTAACTAGTCGCTTCCGGTATCCCTTCGTGCTACCGGCGAC--AAATGATCTTCTTAGAGGGACAGGCGGCTTCTAGCCGCACGAGATTGAGCAATAACAGGTCTGTGATGCCCTTAGATGTTCTGGGCCGCACGCGCGCTACACTGAAGGAATCAGCGTGTCCTCCTAGCCCGAAAGGGCCGGGTAACCCGTTGAACCTCCTTCGTGCTAGGGATTGGGGCTTGCAATTGTTCCCCATGAACGAGGAATTCCCAGTAAGCGCGAGTCATAAGCTCGCGTTGATTACGTCCCTGCCCTTTGTACACACCGCCCGTCGCTACTACCGATTGAATGATTTAGTGAGGTCTTCGGACCGGTGCGCGACGGCT--CTTCGCGAGCCGTTGATGTTGCTGGAAAGATGACCAAACTTGATCATTTAGAGGAAGTAAAAGTCGTAACAAGGTTTCCGTAGGTGAACCTCCTGAATTCGAAAGGGG---------------------------TTGGATTCATGTCCT--GCC-GTTT-G---TAAACTAGG-TCGTTCCACCGTAGATGGTGCCGGTCGCCCGC----GGCGATTCATTTCGTTTGCGGTGTCGTTTCTGGCGTCCACTCGGTGGGAG-ACT------GGCCACC-CTC-GCGGAGGACTGCACTTCT-CCCCT-AGTAGAAACGTCGCGACCCGTTGGG-TGCCGGCC-AAAGGCCTGGGTAGGCAGCCCGCG--TGTCCTGTGGT--------TGCTG---CCACAGGCGTGCGGACTCCTGGTG-ACCCGGCCGGCTGCCCGACGGTATGACCAGAGGAGTCGATCCGCTGAA---TGGGAAACACTGTGG--TTGTGAAGCGTGTGG-CCTGGCGCTGATACGTGTGGGGAT-TGAGG--TGTAAACC-GG---GGGTT-CCCGTGC-GAAG-CACGGTCCCGGCCCT---GCTGCGTTTTCGG--TTGCTGGTGTCCTCGCACTGGATCG-ATACTCCCGTCTGCG---ACGCCC-ACCTTCGGATGGTCTCCCG??????????????????????????AGGGAAAAAAGAGGTTTTTGGAAATCTAGGAATAATCTTTGCTATAGCAGCAATTGGNTTATTAGGATTCTTGGTATGAGCACATCATATATTTACAGTAGGAATAGATGTNGATACACGAGCATACTTTACATCAGCTACGATAATTATTGCCGTTCCAACTGGAATTAAAGTATTTAGATGATTAGCAACAATATATGGATCCAAATTAACATTCAGACCATCCTGCATATGAGCCCTAGGATTTGTATTATTATTTACATTAGGGGGATTAACGGGAATTGTCTTATCAAACTCATCCATTGATATTACCCTTCATGATACTTATTATGTAGTAGCACATTTTCACTACGTATTATCAATGGGAGCAGTATTTGCAATCATGGCAGGATTCATCCAATGATACCCCCTTATTACTGGAATAACAATAAATCCAACATGATTAAAAATCCAATTCACATCAATATTTATTGGAGTGAACTTAACCTTCTTCCCCCAACACTTTCTTGGACTTGCAGGAATACCACGACGATACTCAGATTACCCTGATATATATACCTCATGAAATACCATCTCATCCATAGGAGCACTAATTTCAACACTAAGAATGATAATATTCATTATAATTATATGAGAAAGAATATCAGTAATACGTCAGACTATATTCAAATCACATATAAGAAGATCACTTGAATGAAC????????????????????????????????????????????????????????????????????????????TTAGAATAACAAATTGACCTAACATATCTCTTCAAGATAGAACATCCCCTTTAATAGAGCAACTGATATACTTTCACGACCATATTATAATAATCCTTATAATAATTATAACAATAGTAATATACATAATAATTAACATCATAATTAACAAAAAATTAAATATAAACCTACTAGAAGGACAAATAATTGAATTAATTTGAACAATCACTCCAACTATAATACTAATATTTATTGCAACACCATCACTACGACTACTATACCTCATAGACGAAATCAATAAGCCAATAATAACCATGAAAGCAGTAGGACATCAATGATACTGAACTTATGAATATTCAGACTTTAGTGAAATAGAAACTGAATCTTATATACTAATAAGTGATGCAAAAAATAAATTACGACTATTAGATACAGATAATCGAATAACATTACCATTAAACATATTTATTCGTATAATAGTGACATCCACAGATGTTATCCACTCATGAACAATCCCATCAACAGGAATTAAAATTGATGCGACCCCAGGACGATTAAACCAATCAAGAATAATAATAAACCGAATGGGTTTATTATATGGACAATGTTCAGAAATTTGTGGAACAAATCACAGATTCATACCAATTAATATTGAAGTAATTCCAATTAATGAATTCATTAAATG---AATAAAATCATCAGATGACTGAAAGCAAGCAGCTTGCCACAAAAGCAGCCCGTAAGAGCGCCCCTGCAACTGGTGGAGTGAAGAAGCCTCACCGCTACCGTCCTGGAACAGTTGCCCTGAGAGAAATCAGGCGTTACCAGAAGAGCACCGAGCTGCTTATTAGAAAGTTACCTTTCCAGCGTCTTGTGCGTGAGATTGCACAGGACTTCAAGACAGACCTCCGCTTCCAGAGCTCTGCAGTAATGGCACTGCAGGAGGCAAGCGAAGCCTACCTGGTGGGTCTGTTCGAGGACACCAACCTGTGTGCCATTCACGCCAAGAGGGTCACCATCATGCC?
	18-176_Chitoniscus_sp.	???????ATGGCCGCGGTATTTTGACCGTGCGAAGGTAGCATAATCATTAGCTTATTAATTGTGAGATGGTATGAATGGTTTGATGAAATATTTACTGTCTCAT-ATGTA--TTTATTTAATTTAATTTTTGAGTTAAAAAGCTTAAATTTATTTATAGGACGAGAAGACCCTATAGATCTTTATTTAATTT-ANTTG---AA--TAATTTTT---AGTTAT----TTTTT--TTATTTATTTG-GGTTATTTTTGGTTGGGGTGACATTGAGATT-TAATTAACTCTTATTT-TTT-T--TT--TTCATTTATTTNTG-TTTAAATGATATTTTATTATTT-TTTAAAGA-TTAAATACCTTAGGGATAACAGCGTAATTCTTATTGAGAGTTCTTATTGCCNTAAGAATTTCCGACCTCGATGTTGAATTAANATAATTTTTA---GGTGGGGTTGCTAA-A-TA-TTTGGGTCTGTTCGACCTTTAAATTCTTCCATGACCTGAGTTC????????????????????????????????????????????????????????????????????????????????????????????????????????????????????????????????????????????????????????????????????????????????????????????????????????????????????????????????????????????????????????????????????????????????????????????????????????????????????????????????????????????????????????????????????????????????????????????????????????????????????????????????????????????????????????????????????CTTTAACGAGTATCCATTGGAGGGCAAGTCTGGTGCCAGCAGCCGCGGTAATTCCAGCTCCAATAGCGTATATTAAAGTTGTTGCGGTTAAAAAGCTCGTAGTTGGACTTGTGTCCCACGCTGTCGGTTCACCGTTCGTCGGTGTTTAACTGGCATGCCCGTGTGGACGTCCTGCCGGTGGATGCGGTCGGCCGTGGGCCT-CT--GGTCTGCGCGTCGGCGGTCCGATGGAATCCTACCGCGGTGCTCTTCACCGAGTGTCGAGGTGGGCCGGCACGTTTACTTTGAACAAATTAGAGTGCTCAAAGCAGGCAGTGGTTCGCCTGAATATTGTGTGCATGGAATAATGGAATAGGACCTCGGTTCTATTTTGTTGGTTTTCGGAACTTGAGGTAATGATTAATAGGGACAGACGGGGGCATTCGTATTGCGACGTTAGAGGTGAAATTCTTGGATCGTCGCAAGACGAACCTAAGCGAAAGCATTTGCCATGAGTGTTTTCATTAATCAAGAACGAAAGTTAGAGGTTCGAAGGCGATCAGATACCGCCCTAGTTCTAACCATAAACGATGCCAGCTAGCGATCCGCCGAAGTTCCTCCGATGACTCGGCGGGCAGCTTCCGGGAAACCAAAGCTTTTGGGTTCCGGGGGAAGTATGGTTGCAAAGCTGAAACTTAAAGGAATTGACGGAAGGGCACCACCAGGAGTGGAGCCTGCGGCTTAATTTGACTCAACACGGGAAACCTCACCAGGCCCGGACACCGGAAGGATTGACAGATTGAGAGCTCTTTCTTGATTCGGTGGGTGGTGGTGCATGGCCGTTCTTAGTTGGTGGAGCGATTTGTCTGGTTAATTCCGATAACGAACGAGACTCTGGCCTGCTAACTAGTCGCTTCCGGTATCCCTTCGTGCTACCGGCGAC--AAATGATCTTCTTAGAGGGACAGGCGGCTTCTAGCCGCACGAGATTGAGCAATAACAGGTCTGTGATGCCCTTAGATGTTCTGGGCCGCACGCGCGCTACACTGAAGGAATCAGCGTGTCCTCCTAGCCCGAAAGGGCCGGGTAACCCGTTGAACCTCCTTCGTGCTAGGGATTGGGGCTTGCAATTGTTCCCCATGAACGAGGAATTCCCAGTAAGCGCGAGTCATAAGCTCGCGTTGATTACGTCCCTGCCCTTTGTACACACCGCCCGTCGCTACTACCGATTGAATGATTTAGTGAGGTCTTCGGACCGGTGCGCGACGGCT--CTTCGCGAGCCGTTGATGTTGCTGGAAAGATGACCAAACTTGATCATTTAGAGGAAGTAAAAGTCGTAACAAGGTTTCCGTAGGTGAACCT???????????????????????????????????????????????????????????????????????????????????????????????????????????????????????????????????????????????????????????????????????????????????????????????????????????????????????????????????????????????????????????????????????????????????????????????????????????????????????????????????????????????????????????????????????????????????????????????????????????????????????????????????????????????????????????????????????????????????????????????????????????????????????????????????????????????????????????????????????????????????????????????????????????CCATATTATTTCAACTGAAAGAGGTAAAAAAGAAGTCTTTGGAAATCTAGGAATAATCTTCGCAATATCAGCTATTGGGTTATTAGGCTTTGTAGTGTGGGCACATCATATATTCACAGTTGGAATAGATGTAGACACACGGGCCTATTTCACCTCAGCCACAATAATTATTGCTGTACCTACAGGAATTAAAGTATTTAGATGACTAACAACTATATATGGATCTAAACTAACTTTTAGCCCACCTTGCCTGTGAAGTTTAGGATTCGTATTTCTATTCACTTTAGGAGGATTAACCGGAATTGTTTTATCTAATTCATCAATTGATATTACCTTACATGATACATACTATGTAGTAGCACATTTCCATTATGTATTATCTATAGGGGCTGTATTTGCCATTATAGCAGGCTTTATCCAATGATATCCAGTTTTTACTGGAATAACTATAAATCCAACTTGATTAAAAATTCAATTCTTAGTTATATTTACAGGAGTAAATATAACTTTCTTTCCACAACATTTCCTTGGATTAGCAGGTATGCCCCGACGATACTCTGACTATCCAGATATATTTACAATATGAAATATTATTTCATCAATAGGAGCATTAATCTCAACATTAAGAATAATAATATTTATTAAAATTATATGAGAAAGAATCACATCAATACGACAAGCAATTAATAGATCACAAATAAATAGATCTATTGAATGAATTCACAATATACCTCCTACAGAACATAGTTATAACGAATTACCTATACTAATTAAA----TTCTAATATGGCAGAT?TAGTAATAACAACATGACCAAATATTAATTTACAGGATAGAAATTCACCATTAATAGAACAATTAATAATATTTAATGACCACATATTATTTATCTTAATAATTATTATAACAATAGTAAGCTATCTTATAATAACCATTATTATTAACAAAATAATAAATCGAAATTTATTAGAAGGGCAAGCAATTGAATTAATATGAACTGTAACACCTGCAATAACTCTATTCTTTATCGCAACACCTTCATTACGACTCCTATACTTAATAGATGAAATTAATAAACCAATAATAACAATAAAAACTATTGGCCATCAATGATACTGAACTTATGAATACTCTGATTTCATAAAAAATGAATTTGATTCATATATATCAAATTATGAAAAATCAATAAAT---CGATTATTAGAAGTAGATAATCGAATTACTTTACCAGCAAATACATTTATCCGAATAATAGTAACATCAACTGACGTAATTCATTCATGGGCTCTACCATCATCTGGTATTAAAATTGACGCAACCCCTGGACGATTAAATCAGACAAGATTAATATTAAATCGAATAGGAATCATTTACGGACAATGTTCAGAAATTTGCGGAGCAAATCACAGATTTATACCAATTATAGTAGAAAGAATCCCCATTAATTCATTTATTAAATGAATGACAAAATCATCAGATGACTGAAAGCA????????????????????????????????????????????????????????AAGCCTCACCGCTACCGTCCTGGAACNGTTGCTCTGAGAGAAATCAGGCGTTACCAGAAGAGCACCGAGCTGCTGATTCGAAAGTTGCCTTTCCAGCGCCTTGTGCGTGAGATTGCGCAGGACTTCAAGACGGACCTCCGCTTCCAGAGCTCTGCNGTRATGGCACTGCAGGAGGCNAGCGAGGCCTACCTGGTGGGTCTGTTTGAGGACACCAACCTGTGTGCCATTCACGCCAAGAGGGTCACCATCATGCC?
	18-178_Phyllium_arthurchungi	TTATTTAATGGCCGCGGTATCTTGACCGTGCAAAGGTAGCGTAATCATTAGCTTATTAATTGTTAGATGGTATGAATGGTTGGACGAGATATTTACTGTCTCTT-ATTTA-TTATTTAGAATTTAATTTTTGAGTTAAAAAGCTTAAATTTTATTAAAGGACGAGAAGACCCTATAGATCTTTATTTTTATT-ATTTT---AT--GAATTTAG----TTTTAT---TTATT----------TTA-TTAAATTTTTGGTTGGGGTGACCTTGAGATA-TAATTAACTCTTTAT--TTA-C--TT--TTCATTTATTTATG-TTTAAATGATCTTTTATTATTGTTTATAAGATTAAGATACCTTAGGGATAACAGCGTAATTTCATTTGAAAGTTCTTATTGACAATGGAGATTGCGACCTCGATGTTGAATTAAGATTATTATTA---GGTGTAGTAGCTTA-A-TT-ATAAGGTCTGTTCGACCTTTAAAATCTTACATGATCTGAGTTCTCATTAAATCAGTTATGGTTCCTTGGATCGTACCACA-TGACTTGGATAACTGTGGTAATTCTAGAGCTAATACATGCAAACAGAGTCCCGACCAGAAATGGAAGGGATGCTTTTATTAGATCAAAACCAATCGG-CCGGCTCGCCCGGTCCGTTTGCTTTGGTGACTCTGGATAACTTGAAGCTGATCGCACGGTCCTCGTACCGGCGACGCATCTTTCAAATGTCTGCCTTATCAACTGTCGATGGTAGATTGTGCGCCTACCATGGTTGTAACGGGTAACGGGGAATCAGGGTTCGATTCCGGAGAGGGAGCCTGAGAAACGGCTACCACATCCAAGGAAGGCAGCAGGCGCGCAAATTACCCACTCCCGGCACGGGGAGGTAGTGACGAAAAATAACGATACGGGACTCATCCGAGGCCCCGTAATCGGAATGAGCACACTTTAAACGCTTTAACGAGTATCCATTGGAGGGCAAGTCTGGTGCCAGCAGCCGCGGTAATTCCAGCTCCAATAGCGTATATTAAAGTTGTTGCGGTTAAAAAGCTCGTAGTTGGACTTGTGTCCCACGCTGTCGGTTCACCGTTCGTCGGTGTTTAACTGGCATGCCCGTGTGGACGTCCTGCCGGTGGATGCGGCCGGCCGTGGGCCT-CT--GGTCTGCGTGTCGGCGGTCCGATGGAATCCTACCGCGGTGCTCTTCACCGAGTGTCGAGGTGGGCCGGCACGTTTACTTTGAACAAATTAGAGTGCTCAAAGCAGGCAGTGGTTCGCCTGAATATTCTGTGCATGGAATAATGGAATAGGACCTCGGTTCTATTTTGTTGGTTTTCGGAACTTGAGGTAATGATTAATAGGGACAGACGGGGGCATTCGTATTGCGACGTTAGAGGTGAAATTCTTGGATCGTCGCAAGACGAACCTAAGCGAAAGCATTTGCCATGAGTGTTTTCATTAATCAAGAACGAAAGTTAGAGGTTCGAAGGCGATCAGATACCGCCCTAGTTCTAACCATAAACGATGCCAGCTAGCGATCCGCCGAAGTTCCTCCGATGACTCGGCGGGCAGCTTCCGGGAAACCAAAGCTTTTGGGTTCCGGGGGAAGTATGGTTGCAAAGCTGAAACTTAAAGGAATTGACGGAAGGGCACCACCAGGAGTGGAGCCTGCGGCTTAATTTGACTCAACACGGGAAACCTCACCAGGCCCGGACACCGGAAGGATTGACAGATTGAGAGCTCTTTCTTGATTCGGTGGGTGGTGGTGCATGGCCGTTCTTAGTTGGTGGAGCGATTTGTCTGGTTAATTCCGATAACGAACGAGACTCTGGCCTGCTAACTAGTCGCTTCCGGTATCCATTCGTGCTACCGGCGAC--AAATGATCTTCTTAGAGGGACAGGCGGCTTCTAGCCGCACGAGATTGAGCAATAACAGGTCTGTGATGCCCTTAGATGTTCTGGGCCGCACGCGCGCTACACTGAAGGAATCAGCGTGTCCTCCTAGCCCGAAAGGGCCGGGTAACCCGTTGAACCTCCTTCGTGCTAGGGATTGGGGCTTGCAATTGTTCCCCATGAACGAGGAATTCCCAGTAAGCGCGAGTCATAAGCTCGCGTTGATTACGTCCCTGCCCTTTGTACACACCGCCCGTCGCTACTACCGATTGAATGATTTAGTGAGGTCTTCGGACCGGTGCGCGACGGCT--CCTCGCGAGCCGTTGATGTTGCTGGAAAGATGACCAAACTTGATCATTTAGAGGAAGTAAAAGTCGTAACAAGGTTTCCGTAGGTGAACCTCCTGAATTCGAAAGGGG---------------------------TTGGATTCAGATCTT--GCC-GTTC-G---AAAACTAGG-CAGCCCCACCGCAGATGGTGCCGGTCGCCCGC----GGCGATTAACTTCGCTTGCGGTGCCGTTTCTGGCGTCCACTCGGTGG-TG-GCT------GACCACC-TTC-ACGGAGGTTCGCACTTCT-CCCCT-AGTAGAAACGTCGCGACCCGTTGGG-TGCCGGCC-AAAGGCCCGGGAAGGAAGCCCGCG--CGTCCCGTGGT--------GGTCG---CCACGGGCGCGCGGACTCCCGGTG-TCCCGGCCGGCTGCCCGACGGTATGACCAGAGGAGCCGATCCGCTGAA---TGGGAAACACTGTGGT-TTGTGAAGCGTGCGG-CCCGGCGCCGATACGTGCGGGGAT-TGAGG--TGTAAACC-GG---GGGTA-CCCGTGC-GAAG-CACGGTCCCGGCCCC---GCCGCGTCGTCGG--TTGCCGGTGTCCTCGCACTGGATCG-ATACTCCCGTCTGCG---ACGCCC-ACCTTCGGATGGTCTCCCG?????????????????????????????????????AAGTTTTTGGAAACTTAGGAATAATTTTCGCAATGAGTGCAATTGGTTTATTAGGTTTCGTTGTATGGGCACACCACATATTCACTGTGGGAATAGACGTTGACACACGGGCTTACTTCACATCAGCAACAATAATTATTGCTGTACCGACCGGTATCAAAGTATTCAGATGATTAACTACTATATACGGATCAAAAATAACTTTTAGACCATCATGTTTATGGGCATTAGGATTTGTATTCTTATTCACTTTGGGGGGTTTAACAGGAATTGTACTATCAAACTCATCAATTGATATTACCCTTCATGATACATACTATGTAGTAGCCCACTTTCATTATGTTTTATCAATAGGAGCAGTTTTTGCTATTATAGCTAGATTTATTCAATGATATCCTTTATTCACAGGAATATCAATAAATCCAAAATGATTAAAAATACAATTCTTCACAATATTTATTGGGGTAAACATAACTTTCTTTCCCCAACACTTCCTCGGATTAGCGGGAATACCACGACGATACTCAGATTACCCTGATATATATAATTCATGAAATATTATCTCATCAATAGGAGCTACAATCTCGATGTTAAGAATAATAATATTCATTATAATTATTTGAGAAAGAATTTCCACAGCCCGACAAACCATTTTTACATCACAAATAATCAGATCATTAGAATGAATTCATAATATACCCCCTAATGAACACTCCTATAGAGAATTACCAATTCTAATTAAA----TTCTAATATGGCAGATTTAGAAATAACAACTTGACCCAATTTAAGACTACAGGATAGAATATCGCCCTTAATAGAACAGTTAATATTTTTTCATGATCATATTATAATTATTCTAGTAATAATTATAACAATAATTAGATATATAATAACTAATATCATACTAAGAAGTAAAATAAATCGAAATTTAATTGAAGGTCAAATAATTGAACTAATATGGACAATTATGCCCACAATAACCCTATTTCTTATTGCAGCACCTTCATTACGACTCTTGTATTTAATAGATGAAATCAATAAGCCAATATTAACTACAAAAACAATTGGTCATCAGTGATATTGAACATATGAATATTCAGATTTTATAGAAAAAGAATTCGATTCATATATAGAAAATTTTGAAACAAATAAAAATTTACGGCTATTAGAATCTGATAATCGATTAACATTACCTTCAAACATATTTATCCGAATAATAGTAACATCAACTGATGTTATTCATTCATGAACCCTACCTTCGACAGGAGTAAAAATTGATGGAACTCCAGGACGACTTAATCAATCAAGAATAATATTAAATCGAAGAGGATTAATTTATGGTCAATGTTCGGAGATTTGTGGGGCAAATCATAGATTCATGCCAATCGTAATTGAAAGTATTCCCATTAATATATTTATCAAATGAATAATAAAATCATCAGATGACTGAAAGCAAGCAGCTTGCCACAAAAGCGGCTCGTAAGAGCGCCCCTGCAACTGGCGGAGTGAAGAAGCCTCACCGCTACCGTCCTGGAACAGTTGCCCTGAGAGAAATCAGGCGTTACCAGAAGAGCACCGAGCTGCTGATTCGAAAGTTGCCGTTCCAGCGCCTTGTGCGTGAGATTGCCCAGGACTTCAAGACGGACCTCCGCTTCCAGAGCTCTGCAGTAATGGCACTGCAGGAGGCGAGCGAGGCCTACCTGGTGGGTCTTTTTGAGGACACCAACCTGTGTGCCATTCACGCCAAGAGGGTCACCATCATGCC?
	18-21_Cryptophyllium_tibetense	TAATTTAATGGCCGCGGTATCTTGACCGTGCGAAGGTAGCATAATCATTAGCCTATTAATTGTAGGATTGTATGAATGGTTTGATGAAATATTAACTGTCTCAT-TTTAA-TCTGTTATAATTTAATTTTTTAGTTAAAAAGCTTAAATTCTTTTAATGGACGAGAAGACCCTATAGATCTTTATTATTATTTATTTT--TAT--TTGTTTTT---GGTTTA-----TTTT--TTAATTTTTTA-TTTATTATTTTGTTGGGGTGATATTGAGGTA-TGATAAACTCTTTTTT-TTT-A--TT--TTCATTTATTTATG-TTTATTTGATCTTTTATTATTGCTTATAAGAATAAGATACCTTAGGGATAACAGCGTAATTTTATTTAAGAGTTCATATTGACGATGAAGATTGCGACCTCGATGTTGAATTAAGATTATTTTTA---GGTGAAGTGGCTTA-A-CT-ATTAAGTCTGTTCGACTTTTAATATCTTACATGATCTGAGTC?TCATTAAATCAGTTATGGTTCCTTAGATCGTACCACA-TGACTTGGATAACTGTGGTAATTCTAGAGCTAATACATGCAAACAGAGTCCCGACCAGAAATGGAAGGGATGCTTTTATTAGATCAAAACCAATCGG-CCGGCTCGCCCGGTCCGTTTGCTTTGGTGACTCTGGATAACTTGGAGCTGATCGCACGGTCCTCGTACCGGCGACGCATCTTTCAAATGTCTGCCTTATCAACTGTCGATGGTAGATTCTGCGCCTACCATGGTTGTAACGGGTAACGGGGAATCAGGGTTCGATTCCGGAGAGGGAGCCTGAGAAACGGCTACCACATCCAAGGAAGGCAGCAGGCGCGCAAATTACCCACTCCCGGCACGGGGAGGTAGTGACGAAAAATAACGATACGGGACTCATCCGAGGCCCCGTAATCGGAATGAGCACACTTTAAACGCTTTAACGAGTATCCATTGGAGGGCAAGTCTGGTGCCAGCAGCCGCGGTAATTCCAGCTCCAATAGCGTATATTAAAGTTGTTGCGGTTAAAAAGCTCGTAGTTGGACTTGTGTCCCACGCTGTCGGTTCACCGTTCGTCGGTGTTTAACTGGCATGCCCGTGTGGACGTCCTGCCGGTGGATGCGGTCGGCCGTGGGCCT-CT--GGTCTGCGCGTCGGCGGTCCGATGGAATCCTACCGCGGTGCTCTTCACCGAGTGTCGAGGTGGGCCGGCACGTTTACTTTGAACAAATTAGAGTGCTCAAAGCAGGCAGTGGTTCGCCTGAATATTGTGTGCATGGAATAATGGAATAGGACCTCGGTTCTATTTTGTTGGTTTTCGGAACTTGAGGTAATGATTAATAGGGACAGACGGGGGCATTCGTATTGCGACGTTAGAGGTGAAATTCTTGGATCGTCGCAAGACGAACCTAAGCGAAAGCATTTGCCATGAGTGTTTTCATTAATCAAGAACGAAAGTTAGAGGTTCGAAGGCGATCAGATACCGCCCTAGTTCTAACCATAAACGATGCCAGCTAGCGATCCGCCGAAGTTCCTCCGATGACTCGGCGGGCAGCTTCCGGGAAACCAAAGCTTTTGGGTTCCGGGGGAAGTATGGTTGCAAAGCTGAAACTTAAAGGAATTGACGGAAGGGCACCACCAGGAGTGGAGCCTGCGGCTTAATTTGACTCAACACGGGAAACCTCACCAGGCCCGGACACCGGAAGGATTGACAGATTGAGAGCTCTTTCTTGATTCGGTGGGTGGTGGTGCATGGCCGTTCTTAGTTGGTGGAGCGATTTGTCTGGTTAATTCCGATAACGAACGAGACTCTGGCCTGCTAACTAGTCGCTTCCGGTATCCCTTCGTGCTACCGGCGAC--AAATGATCTTCTTAGAGGGACAGGCGGCTTCTAGCCGCACGAGATTGAGCAATAACAGGTCTGTGATGCCCTTAGATGTTCTGGGCCGCACGCGCGCTACACTGAAGGAATCAGCGTGTCCTCCTAGCCCGAAAGGGCCGGGTAACCCGTTGAACCTCCTTCGTGCTAGGGATTGGGGCTTGCAATTGTTCCCCATGAACGAGGAATTCCCAGTAAGCGCGAGTCATAAGCTCGCGTTGATTACGTCCCTGCCCTTTGTACACACCGCCCGTCGCTACTACCGATTGAATGATTTAGTGAGGTCTTCGGACCGGTGCGCGACGGCT--CTTCGCGAGCCGTTGATGTTGCTGGAAAGATGACCAAACTTGATCATTTAGAGGAAGTAAAAGTCGTAACAAGGTTTCCGTAGGTGAACCTCCTGAATTCGAAAGGGG---------------------------TTGGATTCAAGTTCT--GCCGGTTT-T---AAAACGGTG-TAGTTCCATTACGGATGGTGCCGGTCGCCCGC----GGCGATTAATTTCGTTTGCGGTGTCGTTTCTGGCGTCCACCTGGTGG-TT-AAT------TTGCACG-ACG-ACGGAGGATAGCATTTCC-CCCCT-AGTAGAAACGTCGCGACCCGTTGGG-TGCCGGCC-AAAGGCCTGGGTAGGCAGCCCGCG--TGTCCTGTGGT--------TGCTG---CCACAGGCGTGCGGACGCCTGGTG-ACCCGGCCGGCTGCCCGACGGTATGACCAGAGGAGTCGATCCGCTGAA---TGGGAAACACTGTGG--TTGTGAAGCGTGCGG-CCTGGCGCCGATGCGTGTGGGGAT-TGAGG--TGTAAACC-GG---GGGTT-CCCGTGC-GAAG-CACGGTCCCGGCCCT---GCTGCGTTTTCGG--TTGCCGGTGTCCTCGCACTGGATCG-ATACTCCCGTCTGCG---ACGCCC-ACATTCGGATGGTCTCCCGATTTCCCATATTATTTCAAATGAAAGAGGAAAAAAAGAAGTATTCGGAAATATGGGAATAATTTTCGCCATAGCAGCAATTGGTTTATTAGGTTTCCTAGTATGAGCACATCATATATTTACTGTAGGAATAGATGTGGATACTCGAGCATATTTCACATCAGCTACAATAATTATTGCTGTACCTACAGGTATTAAAGTATTCAGATGATTAACAACAATATATGGATCTAAAATAACATTTAGACCATCTTGTATATGGGCTCTAGGATTTGTATTTCTATTCACATTAGGGGGATTAACAGGAATTATCCTATCAAATTCATCAATTGATATCACTTTACATGATACATATTATGTGGTAGCACACTTCCATTACGTTTTATCTATAGGTGCAGTATTTGCAATTATAGCAGGATTTATTCAATGATACCCACTTATTTCAAGAATGACAATAAATCCAACTTGATTAAAAATTCAGTTTATATCAATATTTATTGGAGTTAATTTAACTTTTTTCCCACAACACTTCCTTGGGTTAGCTGGAATACCTCGACGATATTCAGATTATCCTGATATATTCACATTATGAAATACTATTTCATCAATAGGGGCCATAATCTCAACTCTAAGAATAATAATATTCATCATAATCATTTGAGAAAGAATATCCACAATACGACAAACAGTTTTCAGATCAAATATAAGAAGATCAATTGAATGAACACAAGATTTTCCCCCAAATGAGCACACTTATAGAGAACTACCTATATTAATTAAA----TTCTAATATGGCAGATTTAGAAATATCAACATGACCAAACATCTCTATACAAGATAGAAGATCTCCCCTAATGGAACAATTAATATACTTTCATGATCATATCATAATAATCCTAATAATAATTATAACAATAGTAAGCTACATAATAATTAATATTATAATTAATAAAAAAACAAATCAAAACTTACTAGAAGGACAAATAATTGAATTAATTTGAACAATCACCCCAACAATAACACTTCTATTTATTGCCACCCCTTCTCTACGACTTCTTTACCTTATAGATGAAATTAATAAACCAATAATAACTATAAAAGCAATTGGACATCAATGATATTGAACCTATGAATACTCAGATTTTAATGATTCAGAAGTAAAATCTTATATAATAAGATATGAAGTACCAAATAACCTACGACTATTAGATTCAGATAACCGAATAACATTACCTTCTAATATATTTATTCGTATAATAGTAACATCTTCTGACGTAATTCATTCATGAACTGTGCCATCAACAGGAATTAAAATTGATGCAACACCAGGACGATTAAATCAATCAAGAATAATAATTAATCGAACAGGAATTATGTATGGACAATGTTCAGAAATCTGTGGAACAAATCACAGTTTCATGCCAATCGTTGTAGAAAGAATTCCTATTAACGAATTTATTAAATG---AATAAAATCATCAGATGACTGAAAGCAAGCAGCTGGCCACAAAAGCAGCTCGTAAGAGCGCCCCTGCAACTGGTGGAGTGAAGAAGCCTCACCGCTACCGTCCTGGAACAGTAGCCCTGAGAGAAATCAGGCGTTACCAGAAGAGCACCGAACTGCTGATTAGAAAGTTGCCTTTCCAGCGTCTTGTGCGTGAGATTGCACAGGACTTCAAGACAGACCTCCGCTTCCAGAGCTCTGCAGTAATGGCACTGCAGGAGGCAAGCGAGGCCTACCTGGTGGGTCTGTTCGAGGACACCAACCTGTGTGCCATTCACGCCAAGAGGGTCACCATCATGCC?
	18-217_Cryptophyllium_bollensi	ATATTTAATGGCCGCGGTATTTTGACCGTGCGAAGGTAGCATAATCATTAGTCTATTTATTGTGGAATAGTATGAATGGTTTGACGAAGTATTAACTGTCTCAT-TTTAA--TAATTAAAATTTAATTTTTTAGTTAAAAAGCTTAAATTTTGTTAAAGGACGAGAAGACCCTATAGATCTTTATTTTATTA-TTATT---ATT-ATTTTTTT---AGTTTAA---ATTTT--TTATATTTATA-TTTATTATTTTGTTGGGGTGACTTTTGGATA-TAATTAACTCCTTCTT-TTT-T--TT--TCATTTTTTTTTTG-TTTACTTGATCTTTTATTATTGCTTATAANAATAANATACCTTAGGGATAACAGCGTAATTCTTCTTAANAGTTCATATTGACAGTGGAGTTTGCGACCTCGATGTTGAATTAANATTATTTTTA---GGTGAAGTGGCTTA-A-TT-ATTAAGTCTGTTCGACTTTTAATATCTTACATGATCTGAGTTCTCATTAAATCAGTTATGGTTCCTTAGATCGTACCACA-TGACTTGGATAACTGTGGTAATTCTAGAGCTAATACATGCAAACAGAGTCCCGACCAGAAATGGAAGGGATGCTTTTATTAGATCAAAACCAATCGG-CCGGCTCGCCCGGTCCGTTTGCTTTGGTGACTCTGGATAACTTTGAGCTGATCGCACGGTCCTCGTACCGGCGACGCATCTTTCAAATGTCTGCCTTATCAACTGTCGATGGTAGGTTCTGCGCCTACCATGGTTGTAACGGGTAACGGGGAATCAGGGTTCGATTCCGGAGAGGGAGCCTGAGAAACGGCTACCACATCCAAGGAAGGCAGCAGGCGCGCAAATTACCCACTCCCGGCACGGGGAGGTAGTGACGAAAAATAACGATACGGGACTCATCCGAGGCCCCGTAATCGGAATGAGCACACTTTAAACGCTTTAACGAGTATCCATTGGAGGGCAAGTCTGGTGCCAGCAGCCGCGGTAATTCCAGCTCCAATAGCGTATATTAAAGTTGTTGCGGTTAAAAAGCTCGTAGTTGGACTTGTGTCCCACGCTGTCGGTTCACCGTTCGTCGGTGTTTAACTGGCATGCCCGTGCGGACGTCCTGCCGGTGGATGCGGTCGGCCGTGGGCCT-CT--GGTCTGCGCGTCGGCGGTCCGATGGAATCCTACCGCGGTGCTCTTCACCGAGTGTCGAGGTGGGCCGGCACGTTTACTTTGAACAAATTAGAGTGCTCAAAGCAGGCAGTGGTTCGCCTGAATATTGTGTGCATGGAATAATGGAATAGGACCTCGGTTCTATTTTGTTGGTTTTCGGAACTTGAGGTAATGATTAATAGGGACAGACGGGGGCATTCGTATTGCGACGTTAGAGGTGAAATTCTTGGATCGTCGCAAGACGAACCTAAGCGAAAGCATTTGCCATGAGTGTTTTCATTAATCAAGAACGAAAGTTAGAGGTTCGAAGGCGATCAGATACCGCCCTAGTTCTAACCATAAACGATGCCAGCTAGCGATCCGCCGAAGTTCCTCCGATGACTCGGCGGGCAGCTTCCGGGAAACCAAAGCTTTTGGGTTCCGGGGGAAGTATGGTTGCAAAGCTGAAACTTAAAGGAATTGACGGAAGGGCACCACCAGGAGTGGAGCCTGCGGCTTAATTTGACTCAACACGGGAAACCTCACCAGGCCCGGACACCGGAAGGATTGACAGATTGAGAGCTCTTTCTTGATTCGGTGGGTGGTGGTGCATGGCCGTTCTTAGTTGGTGGAGCGATTTGTCTGGTTAATTCCGATAACGAACGAGACTCTGGCCTGCTAACTAGTCGCTTCCGGTATCCCTTCGTGCTACCGGCGAC--AAATGATCTTCTTAGAGGGACAGGCGGCTTCTAGCCGCACGAGATTGAGCAATAACAGGTCTGTGATGCCCTTAGATGTTCTGGGCCGCACGCGCGCTACACTGAAGGAATCAGCGTGTCCTCCTAGCCCGAAAGGGCCGGGTAACCCGTTGAACCTCCTTCGTGCTAGGGATTGGGGCTTGCAATTGTTCCCCATGAACGAGGAATTCCCAGTAAGCGCGAGTCATAAGCTCGCGTTGATTACGTCCCTGCCCTTTGTACACACCGCCCGTCGCTACTACCGATTGAATGATTTAGTGAGGTCTTCGGACCGGTGCGCGACGGCT--CTTCGCGAGCCGTTGATGTTGCTGGAAAGATGACCAAACTTGATCATTTAGAGGAAGTAAAAGTCGTAACAAGGTTTCCGTAGGTGAACCTCCTGAATTCGAAAGGGG---------------------------TTGGATTCATGTCCT--GCC-GTTT-G---TAAACTAGG-CCGTTCCGCCGTAGATGGTGCCGGTCGCCCGC----GGCGATTAATTTCGTTTGCGGTGTCGTTACTGGCGTCCACTCGGTGG-AG-GCT------GGCCACC-CTT-GCGGAGGACTGCACTTCT-CCCCT-AGTAGAAACGTCGCGACCCGTTGGG-TACCGGCC-AAAGACCTGGGCAGGCAGCCCGCG--CGTCCTGTGGT--------TGCTG---CCACAGGCGAGCGGACTCCTGGTG-ACCCGGCCGGCTGCCCGACGGTATGACCAGAGGAGTCGATCCGCTGAA---ACGGAAACACTGTGG--TTGTGAAGCGTGCGG-CCTGGCACCGATACGTGTGGGGAT-TGAGG--TGTAAACC-TA---GGGTT-CCCGTGC-GAAG-CACGGTCCCGGCCCT---GCTGCATCGTCGG--TTGCCAGTGTCCTCGCACTGGATCG-ATACTCCCGTCTGCG---ACGCCC-ACCTTCGGATGGTCTCCCG???????????????????????????????????AGAAGTATTCGGAAATRTGGGCATAATTTTTGCAATAGCAGCTATTGGATTACTTGGATTCTTAGTATGAGCACATCACACATTTACNGTAGGAATAGATGTTGATACTCGAGCATATTTTACATCAGCTACAATAATTATTGCGGTACCCACAGGTATTAAAGTATCTAGATGATTAACAACAATATACGGGTCAAAAATAACACTAAGATCATCATGTGTATGAGCTTTAGGATTCGTTTTCCTATTTACATTAGGAGGATTAACAGGAATTATTCTATCCAATTCATCAATCGACATCACCCTTCATGATACATACTATGTAGTAGCACATTTCCACTACGTATTGTCCATAGGTGCAGTATTTGCAATTATAGCAGGATTCATTCAATGATACCCACTTATCTCAAGAATAAGAATAAATCTAAAATGATTAAAAATCCAATTCGCATCGATATTCATAGGATTTAATATAACATTTTTACCCCAACACTTTTTAGGACTTGCTGGAATACCTCGACGATACTCAGATTACCCAGACATATTTACTATATGAAACACTATTTCTTCAATAGGTGCAACTATTTCAACTTTAAGAATAATAATATTTATTATTATCATCTGAGAAAGAATATCAACAATACAACAAACAATTTTCAGATCAAATATAAGAAGATCACTTGAATGAACACATGAATTACCACCAAATGAACATACTTATAGAGAACTACCAATACTAATTAAA----TTCTAATATGGCAGATTTAGAAATAACAACATGACCAAATATATCTCTTCAAGATAGAAGATCACCTTTAATAGAACAATTAACATATTTCCATGACCATATTATAATAATCTTAATAGTAATCATAACAATAGTAAGATATATAATAATTTATATCATAATAAATAAAAAAACAAACCAAAAATTATTAGAAGGACAAATAATTGAACTAATTTGAACAATTACTCCTACCATAACACTTTTACTAATCGCAACACCGTCATTACGAATTTTATATTTAATAGATGAAATCAATAAACCAATAATAACTATAAAAGCAATAGGACATCAATGATACTGAACATATGAATATTCAGATTTTAATGAAGAAGAAATAGAATCATATATATCCAGATACGAAATGACAAGAAACCTACGATTATTAGATTCAGACAATCGAATAAAAGTACCATCAAATATATTTATCCGAATAATAGTAACATCATCAGACGTAATCCATTCATGAACTATCCCATCAACAGGAATCAAAATTGATGCGACACCGGGACGATTAAATCAATCTAGATTAATAATCAACCGAAGAGGAATTTTATATGGACAATGCTCAGAGATTTGCGGAACAAATCATAGATTCATACCAATCGTAGTAGAAAGAATTCCTATTAATGAATTCATTAAATG---AATAAAATCATCAGATGACTGAAAGCAAGCAGCTTGCCACAAAAGCAGCTCGTAAGAGCGCCCCTGCAACTGGTGGAGTGAAGAAGCCTCACCGCTACCGTCCTGGAACTGTAGCCCTGAGAGAAATCAGGCGTTACCAGAAGAGCACCGAGCTGCTGATTAGAAAGTTGCCTTTCCAGCGTCTTGTGCGTGAGATTGCACAGGACTTCAAGACAGACCTCCGCTTCCAGAGCTCTGCAGTAATGGCACTGCAGGAGGCAAGCGAGGCCTACCTGGTGGGTCTGTTTGAGGACACCAATCTGTGTGCCATTCACGCCAAGAGGGTCACCATCATGCC?
	18-279_Cryptophyllium_chrisangi	?TATTTAATGGCCGCGGTATTTTGACCGTGCGAAGGTAGCATAATCATTAGCCTATTTATTGTGGGATAGTATGAATGGTTTGACGAAATATTAACTGTCTCAT-ATTAA-TTATTTAAAATTTAATTTTTGAGTTAAAAAGCTTAATTTTTTTTATAGGACGAGAAGACCCTATAGATCTTTATTATTTAT-ATTTT---TA--TATTTTTT---AGTTTAT---TTTTA--TTATTCTTTTA-TTTATTATTTTGTTGGGGCGATGTTAGGATA-TATTTAACTCCTTTT--TTT-T--TT--ATCATTTATTTTTG-TTTTTTTGATCTTTTATTATTGCTTATAANAACAAGATACCTTAGGGATAACAGCGTAATTCTCTTTAAGAGTTCATATTGACAATGGAGTTTGCGACCTCGATGTTGAATTAGGATTATTTTTA---GGTGAAGTAGCTTA-A-TT-ATTAAGTCTGTTCGACTTTTAATATCTTACATGATCTGAGTTCTCATTAAATCAGTTATGGTTCCTTAGATCGTACCACA-TGACTTGGATAACTGTGGTAATTCTAGAGCTAATACATGCAAACAGAGTCCCGACCAGAAATGGAAGGGATGCTTTTATTAGATCAAAACCAATCGG-CCGGCTCGCCCGGTCCGTTTGCTTTGGTGACTCTGGATAACTTTGAGCTGATCGCACGGTCCTCGTACCGGCGACGCATCTTTCAAATGTCTGCCTTATCAACTGTCGATGGTAGATTCTGCGCCTACCATGGTTGTAACGGGTAACGGGGAATCAGGGTTCGATTCCGGAGAGGGAGCCTGAGAAACGGCTACCACATCCAAGGAAGGCAGCAGGCGCGCAAATTACCCACTCCCGGCACGGGGAGGTAGTGACGAAAAATAACGATACGGGACTCATCCGAGGCCCCGTAATCGGAATGAGCACACTTTAAACGCTTTAACGAGTATCCATTGGAGGGCAAGTCTGGTGCCAGCAGCCGCGGTAATTCCAGCTCCAATAGCGTATATTAAAGTTGTTGCGGTTAAAAAGCTCGTAGTTGGACTTGTGTCCCACGCTGTCGGTTCACCGTTCGTCGGTGTTTAACTGGCATGCCCGTGCGGACGTCCTGCCGGTGGATGCGGTCGGCCGTGGGCCT-CT--GGTCTGCGCGTCGGCGGTCCGATGGAATCCTACCGCGGTGCTCTTCACCGAGTGTCGAGGTGGGCCGGCACGTTTACTTTGAACAAATTAGAGTGCTCAAAGCAGGCAGTGGTTCGCCTGAATATTGTGTGCATGGAATAATGGAATAGGACCTCGGTTCTATTTTGTTGGTTTTCGGAACTTGAGGTAATGATTAATAGGGACAGACGGGGGCATTCGTATTGCGACGTTAGAGGTGAAATTCTTGGATCGTCGCAAGACGAACCTAAGCGAAAGCATTTGCCATGAGTGTTTTCATTAATCAAGAACGAAAGTTAGAGGTTCGAAGGCGATCAGATACCGCCCTAGTTCTAACCATAAACGATGCCAGCTAGCGATCCGCCGAAGTTCCTCCGATGACTCGGCGGGCAGCTTCCGGGAAACCAAAGCTTTTGGGTTCCGGGGGAAGTATGGTTGCAAAGCTGAAACTTAAAGGAATTGACGGAAGGGCACCACCAGGAGTGGAGCCTGCGGCTTAATTTGACTCAACACGGGAAACCTCACCAGGCCCGGACACCGGAAGGATTGACAGATTGAGAGCTCTTTCTTGATTCGGTGGGTGGTGGTGCATGGCCGTTCTTAGTTGGTGGAGCGATTTGTCTGGTTAATTCCGATAACGAACGAGACTCTGGCCTGCTAACTAGTCGCTTCCGGTATCCCTTCGTGCTACCGGCGAC--AAATGATCTTCTTAGAGGGACAGGCGGCTTCTAGCCGCACGAGATTGAGCAATAACAGGTCTGTGATGCCCTTAGATGTTCTGGGCCGCACGCGCGCTACACTGAAGGAATCAGCGTGTCCTCCTAGCCCGAAAGGGCCGGGTAACCCGTTGAACCTCCTTCGTGCTAGGGATTGGGGCTTGCAATTGTTCCCCATGAACGAGGAATTCCCAGTAAGCGCGAGTCATAAGCTCGCGTTGATTACGTCCCTGCCCTTTGTACACACCGCCCGTCGCTACTACCGATTGAATGATTTAGTGAGGTCTTCGGACCGGTGCGCGACGGCT--CTTCGCGAGCCGTTGATGTTGCTGGAAAGATGACCAAACTTGATCATTTAGAGGAAGTAAAAGTCGTAACAAGGTTTCCGTAGGTGAACCTCCTGAATTCGAAAGGGG---------------------------TTGGATTCATGTCCT--GCC-GTTT-G---TAAACTAGG-CCGCTCTGCTGTAGATGGTGCCGGTCGCCCGC----GGCGATTAATTTCGTTTGCGGTGTCGTTTCTGGCGTCCACTCGGTGG-TG-GCT------GGCCGCC-ATC-GCGGAGGACTGCACTTCT-CCCCT-AGTAGAAACGTCGCGACCCGTTGGG-TGCCGGCC-AAAGGCCTGGGTAGGCAGCCCGCG--CGTCCTGTGGT--------TGCTG---CCACAGGCGAGCGGACTCCTGGTG-ACCCGGCCGGCTGCCCGACGGTATGACCAGAGGAGTCGATCCGCTGAA---TGGGAAACACTGTGG--TTGTGAAGCGTGCGG-CCTGGCACCGATACGTGTGGGGAT-TGAGG--TGTAAACC-GG---GGGTT-CCCGTGC-GAAG-CACGGTCCCGGCCCT---GCTGCGTTGTCGG--TTGCCGGTGTCCTCGCACTGGATCG-ATACTCCCGTCTGCG---ACGCCC-ATCTTCGGATGGTCTCCCGATCTCACATATTATTTCACATGAAAGAGGTAAAAAAGAAGTATTCGGAAACATAGGAATAATCTTTGCAATAGCAGCCATTGGTTTACTTGGATTTTTAGTTTGAGCCCATCATATATTTACTGTAGGAATAGACGTTGATACACGAGCTTATTTTACATCAGCTACAATAATTATTGCCGTTCCTACAGGTATTAAAGTATTTAGATGATTAACAACTATATATGGATCAAAAATAACATTAAGACCATCATGCATGTGAGCTTTAGGGTTCATTTTCCTATTTACATTAGGGGGATTAACAGGAATCATCCTATCAAATTCATCAATTGATATCACCCTTCATGATACATATTATGTAGTAGCACACTTCCATTACGTATTATCCATAGGTGCAGTATTTGCAATTATAGCAGGATTCATTCAATGATATCCACTTATTTCAAGAATAAGAATAAACCCAAAATGATTAAAAATTCAATTCACATCAATATTCATAGGAGTAAATATAACATTTTTCCCACAACATTTTCTAGGGCTTGCAGGAATACCCCGACGATACTCAGATTATCCAGACATATTTACTTTATGAAACATCATTTCTTCAATAGGAGCAACAATTTCAACTTTAAGAATAATAATATTCATTATAATCATATGAGAAAGAATATCAACAATACGACAAACGATTTTCAGATCTAATATAAGAAGATCACTTGAATGAACACATGAATTACCGCCAAATGAACATACTTATATAGAACTACCAATAATAATTAAA----TTCTAATATGGCAGATTTAGAAATAACAACATGACCAAATATATCATTGCAAGACAGAAGATCTCCCTTAATGGAACAATTAATATTCTTTCATGACCATATCATAACAGTATTAATAATAATCATAACAATAGTAAGATATATAATAATTAATATTATAATAAATAAAAAAACAAACCAAAACTTACTAGAAGGACAAATAATTGAATTAATCTGAACAATCAGACCTACAGTAACACTACTGTTCATTGCAACACCATCCTTACGAATCCTATATTTAATAGATGAAATTAATAAACCAATAATAACCATAAAAGCAATAGGAAATCAATGATACTGAACTTATGAGTATTCAGATTTCAATGAAGAAGAAATAGAATGCTACATAATAGGGCATGAAATACAAAATAATCTACGTCTACTAGATTCAGACAATCGTTTAACATTACCTTCTAGCATATTTATCCGTATAATAGTAACATCATCAGACGTTATTCATTCATGAACAATCCCATCAACAGGAATTAAAATTGACGCAACACCAGGTCGACTAAATCAATCAAGAATAATAATTAATCGAAGAGGAATTCTATACGGTCAATGCTCAGAAATCTGTGGAACAAATCATAGATTTATGCCTATTGTTGTAGAAAGAATTCCCATTAATGAATTCATCAAATG---AATAAAATCATCAGATGACTGAAAGCAAGCAGCTTGCCACAAAAGCAGCTCGTAAGAGCGCCCCTGCAACTGGTGGAGTGAAGAAGCCTCACCGCTACCGTCCTGGAACTGTAGCTCTGAGAGAAATCAGGCGTTACCAGAAGAGCACCGAGCTGCTGATTAGAAAGTTGCCTTTCCAGCGTCTTGTGCGTGAGATTGCACAGGACTTCAAGACAGACCTCCGCTTCCAGAGCTCTGCAGTAATGGCACTGCAGGAGGCAAGCGAGGCCTACCTGGTGGGTCTGTTTGAGGACACCAACCTGTGTGCCATTCAYGCCAAGAGGGTCACCATCATGCC?
	18-395_Nanophyllium_frondosum	??TTTTTATGGCCGCGGTATTTTGACCGTGCAAAGGTAGCATAATCATTAGTCTATTAATTATGGAATAGTATGAATGATTGGACGAAATATTGGCTGTCTCAT-TTATG--TTTATTGAATTTGACATTTGAGTTAAAAGGCTTAAATTTTATTATAGGACGAGAAGACCCTATAGATCTTTATTTATTTT-ATTTT---TTA-TTTTTTTT---GGTTAA----TTTTT--AATTAATGAAT-TTATTTATTTTGCTGGGGTGGTGTTGAGATA-TAATTAACTCTTTATT-TTT-T--TT--TTCATTGATTTTTG-TTTATTTGACCTTTTATTATTGTTTATAANAATTANATACCTTAGGGATAACAGCGTAATTCTTTTTGAGAGTTCATATTGACATTAGAGATTGCGACCTCGATGTTGAATTAANATTATTATTG---GGTGTAGTTATTTG-A-TT????????????????????????????????????????????????????????????????????????????????????????????????????????????????????????????????????????????????????????????????????????????????????????????????????????????????????????????????????????????????????????????????????????????????????????????????????????????????????????????????????????????????????????????????????????????????????????????????????????????????????????????????????????????????????????????????????????????????????????????????????????????????CTTTAACGAGTATCCATTGGAGGGCAAGTCTGGTGCCAGCAGCCGCGGTAATTCCAGCTCCAATAGCGTATATTAAAGTTGTTGCGGTTAAAAAGCTCGTAGTTGGACTTGTGTCCCACGCTGTCGGTTCACCGTTCGTCGGTGTTTAACTGGCATGCCCGTGTGGACGTCCTGCCGGTGGATGCGGTCGGCCGTGGGCCT-CT--GGTCTGCGCGTCGGCGGTCCGATGACGTACTACAGTCATGCTCTTCACCGAGTGTCGAGGTGGGCCGGCACGTTTACTTTGAACAAATTAGAGTGCTCAAAGCAGGCAGTGGTTCGCCTGAATATTGTGTGCATGGAATAATGGAATAGGACCTCGGTTCTATTTTGTTGGTTTTCGGAACTTGAGGTAATGATTAATAGGGACAGACGGGGGCATTCGTATTGCGACGTTAGAGGTGAAATTCTTGGATCGTCGCAAGACGAACCTAAGCGAAAGCATTTGCCATGAGTGTTTTCATTAATCAAGAACGAAAGTTAGAGGTTCGAAGGCGATCAGATACCGCCCTAGTTCTAACCATAAACGATGCCAGCCAGCGATCCGCCGAAGTTCCTCCGATGACTCGGCGGGCAGCTTCCGGGAAACCAAAGCTTTTGGGTTCCGGGGGAAGTATGGTTGCAAAGCTGAAACTTAAAGGAATTGACGGAAGGGCACCACCAGGAGTGGAGCCTGCGGCTTAATTTGACTCAACACGGGAAACCTCACCAGGCCCGGACACCGGAAGGATTGACAGATTGAGAGCTCTTTCTTGATTCGGTGGGTGGTGGTGCATGGCCGTTCTTAATTGGTGGAGCGATTTGTCTGGTTAATTCCGATAACGAACGAGACTCTGGCCTGCTAACTAGTCGCTTCCGGTATCCCTTCGTGCTACCGGCGAC--AAATGATCTTCTTAGAGGGACAGGCGGCTTCTAGCCGCACGAGATTGAGCAATAACAGGTCTGTGATGCCCTTAGATGTTCTGGGCCGCACGCGCGCTACACTGAAGGAATCAGCGTGTCCTCCTAGCCCGAAAGGGCCGGGTAACCCGTTGAACCTCCTTCGTGCTAGGGATTGGGGCTTGCAATTGTTCCCCATGAACGAGGAATTCCCAGTAAGCGCGAGTCATAAGCTCGCGTTGATTACGTCCCTGCCCTTTGTACACACCGCCCGTCGCTACTACCGATTGAATGATTTAGTGAGGTCTTCGGACCGGTGCGCGACGGCT--CCTCGCGAGCCGTTGATGTTGCTGGAAAGATGACCAAACTTGATCATTTAGAGGAAGTAAAAGTCGTAACAAGGTTTCCGTAGGTGAACCTCCTGAATTCGAAAGGGG---------------------------TTGGATTCATGTCCT--TCC-GTTT-G---TAAACAGTG-TCGTCCCGCCACAGATGGTGCTGGTCGCCCGC----GGCGATTAATTTCGTTTGCGGTGTCGTTTCTGGATTCCACTTGGTTG-AG-GGC------GTCCG-C-CTC-GCGGAGGACTGCACTTCT-CCCCT-AGTAGAAACGTCGCGACCCGTTGGG-TGCCGGCC-AAAGGCCTGGGTAGGCAGACCGCG--TGTCCTGTGGC--------ACTCG---TCACAGGCGTGCGGACTCCTGGTG-ACCCGGCAGGCTGCCCGACGGTATGACCAGAGGAGTCGATCCGCTGAA---TGGGAAACACTGTGG--TTGTGAAGCGTGCGG-CCCGGCGCCGATACGTGCGGGGAT-TGAGG--TGTAAACC-GG---GGGTG-CCCGTGC-GAAG-CACGGTCCCGGCCCT---GCTGCGTTTTCGG--TTGTTGGTGTCCTCGCACTGGATCG-ATACTCCCGTCTGCG---ACGCCC-ATCTTCGGATGGTCTCCCG????????????????????????????????????????????????????????????????????????????????????TTATTAGGATTTGTAGTATGAGCACATCATATATTTACAGTAGGAATAGATGTAGACACACGAGCATACTTTACATCAGCTACAATAATCATTGCAGTTCCGACAGGAATTAAAGTATTTAGATGATTAACAACACTATATGGATCTAAACTAACATTAAGATCTTCATGCCTATGATCATTAGGATTTATCTTCTTATTTACTCTAGGTGGATTAACCGGAATTATTTTATCAAATTCATCAATTGATATTACTTTGCATGATACATACTACGTTGTGGCTCATTTTCACTATGTATTATCAATAGGAGCAGTATTTGCCATCATAGCAGGATTTATTCAATGATATCCTTTAATTTCAGGAATAACTTTAAACTCAAAATTTATAAAAATTCAATTCATTTCGATATTCATTGGAGTAAATATAACTTTCTTCCCACAACATTTTCTAGGATTAGCCGGAATACCACGACGATATTCTGATTATCCCGATATATTTACTACATGAAATATTATCTCATCAATAGGAGCATTAATTTCAAATCTAAGAGTAATAATATTCATTATAATTATTTGGGAAAGATTAACCTCTAATCGACAAATAATATTCACAACCAACTTAACTAGAGCTATTGAATGGAAACACAACACACCACCGAATGAACATTCTTACTTAGAATTACCATTATTAATTAAA----TTCTAATATGGCAGAT???????TATCAACTTGACCTAATTTAATCCTTCAAGATAGAATCTCCCCAATAATAGAACAATTAATTTTCTTCCATGATCATATTATAATAATTCTAACAACTATCGTAGTAATAGTAACATATATAATAATCATTATTATTTTTAACAACAAAAAAAATTTAAATCTATTGGAAGGACAAATAATTGAGTTAATTTGAACATTAACACCAACAGTAACTTTATTTTTTATTGCAACACCATCATTACGACTACTATATTTAATAGATGAAATTAATAACCCTTTAATAACCCTTAAAGTAATTGGCCATCAATGATATTGAACTTATGAATATTCAGATTTTAAGCAAACAGAATTTGATTCATATATAATAAATTATAATAACAAAAGTAATACACGACTAATAGACGTAGATAATCGTATTACCTTGCCATCAAATACCTTTGTCCGAATAATAGTAACATCCACTGATGTTATTCACTCCTGAACCTTACCATCAACTGGAGTAAAAATTGATGGTACTCCGGGACGAATTAACCAATCAAGATTAATATTAATTCGTACTGGAATAATTTTTGGACAATGCTCTGAAATCTGTGGGGCTAATCACAGTTTTATGCCAATCACTGTAGAAAGAGTAAATATTAATTCATTTATCAAATGAATAAAAAAATCATCAGATGACTGAAAGCAAGCAGCTGGCCACGAAAGCTGCTCGTAAGAGCGCCCCTGCGACTGGCGGTGTGAAGAAGCCTCACCGCTACCGTCCTGGAACAGTAGCCCTGAGAGAAATCAGGCGTTACCAGAAGAGCACCGAGCTGCTTATTCGGAAGTTGCCTTTCCAGCGCCTTGTGCGAGAGATTGCCCAGGACTTCAAGACCGACCTTCGCTTCCAGAGCTCTGCAGTAATGGCACTGCAGGAGGCGAGCGAGGCCTATCTGGTGGGTCTGTTCGAGGACACCAACCTGTGTGCCATTCACGCCAAGAGGGTCACCATCATGCCC
	18-410_Phyllium_sp.	TAATTTAATGGCCGCGGTATTTTGACCGTGCAAAGGTAGCATAATAATTAGCTTATTAATTGTGAGCTTGTATGAATGGTTGGACGAAATATTAACTGTCTCAT-TATTA-TTGTATATAATTTAATTTTTTAGTTAAAAAGCTTAAATTTTTTTAGAGGACGAGAAGACCCTATAGATCTTTATTTTCATT-ATTTTATTTA--TTATTTTG---TATTTAT---AAAT-----------TTA-TTGAATTTTTAGTTGGGGTGATTTTGAGATA-TAATTAACTCTTTTTA-TTT-A--TT--TTCATTTATTTATG-TTTAATTGACCTTTTATTATTGTTTATAAGATAAAGATACCTTAGGGATAACAGCGTAATTCTTTTTGAGAGTTCATATTGACAATGGAGATTGCGACCTCGATGTTGAATTAAGATAAATGTTG---GGTGTAGAAGCTTA-A-TT-TTTAGGTCTGTTCGACCTTTAGATTCTTACATGATCTGAGTCATCATTAAATCAGTTATGGTTCCTTAGATCGTACCACA-TGACTTGGATAACTGTGGTAATTCTAGAGCTAATACATGCAAACAGAGTCCCGACCAGAAATGGAAGGGATGCTTTTATTAGATCAAAACCAATCGG-CCGGCTCGCCCGGTCCGTTTGCTTTGGTGACTCTGGATAACTTTGAGCTGATCGCACGGTCCTCGTACCGGCGACGCATCTTTCAAATGTCTGCCTTATCAACTGTCGATGGTAGGTTCTGCGCCTACCATGGTTGTAACGGGTAACGGGGAATCAGGGTTCGATTCCGGAGAGGGAGCCTGAGAAACGGCTACCACATCCAAGGAAGGCAGCAGGCGCGCAAATTACCCACTCCCGGCACGGGGAGGTAGTGACGAAAAATAACGATACGGGACTCATCCGAGGCCCCGTAATCGGAATGAGCACACTTTAAACGCTTTAACGAGTATCCATTGGAGGGCAAGTCTGGTGCCAGCAGCCGCGGTAATTCCAGCTCCAATAGCGTATATTAAAGTTGTTGCGGTTAAAAAGCTCGTAGTTGGACTTGTGTCCCACGCTGTCGGTTCACCGTTCGTCGGTGTTTAACTGGCATGCCCGTGTGGACGTCCTGCCGGTGGATGCGGTCGGCCGTGGGCCT-CT--GGTCTGCGCGTCGGCGGTCCGATGGAATCCTACCGCGGTGCTCTTCACCGAGTGTCGAGGTGGGCCGGCACGTTTACTTTGAACAAATTAGAGTGCTCAAAGCAGGCAGTGGTTCGCCTGAATATTGTGTGCATGGAATAATGGAATAGGACCTCGGTTCTATTTTGTTGGTTTTCGGAACTTGAGGTAATGATTAATAGGGACAGACGGGGGCATTCGTATTGCGACGTTAGAGGTGAAATTCTTGGATCGTCGCAAGACGAACCTAAGCGAAAGCATTTGCCATGAGTGTTTTCATTAATCAAGAACGAAAGTTAGAGGTTCGAAGGCGATCAGATACCGCCCTAGTTCTAACCATAAACGATGCCAGCTAGCGATCCGCCGAAGTTCCTCCGATGACTCGGCGGGCAGCTTCCGGGAAACCAAAGCTTTTGGGTTCCGGGGGAAGTATGGTTGCAAAGCTGAAACTTAAAGGAATTGACGGAAGGGCACCACCAGGAGTGGAGCCTGCGGCTTAATTTGACTCAACACGGGAAACCTCACCAGGCCCGGACACCGGAAGGATTGACAGATTGAGAGCTCTTTCTTGATTCGGTGGGTGGTGGTGCATGGCCGTTCTTAGTTGGTGGAGCGATTTGTCTGGTTAATTCCGATAACGAACGAGACTCTGGCCTGCTAACTAGTCGCTTCCGGTATCCCTTCGTGCTACCGGCGAC--AAATGATCTTCTTAGAGGGACAGGCGGCTTCTAGCCGCACGAGATTGAGCAATAACAGGTCTGTGATGCCCTTAGATGTTCTGGGCCGCACGCGCGCTACACTGAAGGAATCAGCGTGTCCTCCTAGCCCGAAAGGGCCGGGTAACCCGTTGAACCTCCTTCGTGCTAGGGATTGGGGCTTGCAATTGTTCCCCATGAACGAGGAATTCCCAGTAAGCGCGAGTCATAAGCTCGCGTTGATTACGTCCCTGCCCTTTGTACACACCGCCCGTCGCTACTACCGATTGAATGATTTAGTGAGGTCTTCGGACCGGTGCGCGACGGCT--CCTCGCGAGCCGTTGATGTTGCTGGAAAGATGACCAAACTTGATCATTTAGAGGAAGTAAAAGTCGTAACAAGGTTTCCGTAGGTGAACCTCCTGAATTCGAAAGGGG---------------------------TTGGATTCAGATCCT--ACC-GATC-G---CATACTAGG-CAGCCCCACCGCGGATGGTGCCGGTCGCCCGC----GGCGATTAATTTCGTTTGCGGTGCCGTTTCTGGCGTCCACTCGGTGG-TTAGCT------GACCGCA-ATC-TCGGAGGTTCGCACTTCT-CCCCT-AGTAGAAACGTCGCGACCCGTTGGG-TGCCGGCC-GAAGGCCCGGGAAGGAAGCCCGCG--CGTCCTGTGGT--------GGTTG---CCACAGGCGTGCGGACTCCTGGTG-ACCCGGCCGGCTGCCCGACGGTATGACCAGAGGAGCCGATCCGCTGAA---TGGGAAACACTGTGGT-TTGTGAAGCGTGCGG-CCTGGCGCCGACACGTGCGGGGAT-TGAGG--TGTAAACC-GG---GGGTG-TCCGTGC-GAAG-CACGGTCCCGGCCCC---GCTGCGTGTTCGG--TTGCCGGTGTCCTCGCACTGGATCG-ATACTCCCGTCTGCG---ACGCCC-ATCTTCGGATGGTCTCCCGATTTCACATATCATTTATCATGAAAGAGGAAAAAAAGAAGTTTTTGGTAACCTTGGTATAATTTTTGCTATAGCAGCAATTGGTTTATTAGGGTTTGTAGTATGAGCACATCATATATTTACTGTAGGAATAGATGTTGACACACGAGCATATTTTACTTCAGCAACAATAATTATTGCAGTACCCACTGGAATTAAAGTATTCAGTTGATTAACAACCATATATGGATCAAAATTAACTTTTAGACCATCTTGCTTATGAGCATTAGGTTTTGTATTTTTATTTACATTAGGGGGATTAACAGGTATTGTATTATCAAATTCATCAATTGATATTACATTACATGACACATACTATGTAGTAGCTCACTTCCATTATGTATTATCTATAGGAGCAGTATTTGCAATCATAGCAGGACTTATTCAATGATACCCATTATTTACAGGAATAACAATAAACCCAAAATGATTAAAAATTCAATTTTTAACTATATTTATTGGAGTAAATATAACTTTCTTCCCACAACATTTTCTAGGGTTAGCTGGAATACCACGACGATATTCTGATTATCCTGATATATATACATCGTGAAATATTATTTCATCAATTGGAGCATTAATCTCAACATTAAGAATAATAATATTTATTATAATCATATGAGAAAGATTATCATCAAACCGAAAAACACTTTCTAGATCACATATAATTAGATCACTAGAATGAACACATAATATACCCCCAAATGAACATACTTATAGAGAATTACCAATTTTAATTAAA----TTCTAATATGGCAGATTTAGAAATTACAACCTGACCTAGATTATCACTACAAGATAGAATTTCACCTTTAATAGAACAATTAATATTCTTTCATGACCATATTATAATAATTCTAATAATAATTGTCACAATAGTAAGATATATAATAATTAATATTATAATAAGAAAAAAATTAAATCGAAACCTCCTTGAAGGACAAATAATTGAGTTAATTTGAACAGTAACACCTGCAATAACATTATTCTTTATTGCAGCACCTTCATTACGATTATTATACTTAATAGATGAAATTAATAAACCAATAATAACAATAAAAGCAGTAGGTCACCAATGATATTGATCATATGAATATTCAGATTTTATTGAAACAGAATTCGACTCATATATAGAAAACTTTGAAAAAAATAGAAATTTACGATTGTTAGAAACTGATAATCGATTAACATTACCATCAAATATTTTTATCCGAATAATAGTAACATCCAGTGATGTGATTCATTCGTGAACTCTACCGTCAACAGGTGTAAAAATTGATGGGACCCCGGGACGATTAAATCAATCAAGAATGATAATTAACCGAAGAGGATTAATTTATGGTCAATGCTCAGAAATTTGTGGAACAAATCATAGATTTATACCTATTGTTATTGAAAGAGTACCAATTAATAAATTCATTAAATGAATAATAAAATCATCAGATGACTGAAAGCA???????????????????????????????????????????????????????????????????????????????????????????????????????????????????????????????????????????????????????????????????????????????????????????????????????????????????????????????????????????????????????????????????????????????????????????????????????????????????????
	18-423_Cryptophyllium_oyae	TAATTTAATGGCCGCGGTATTTTGACCGTGCGAAGGTAGCATAATCATTAGCCCATTAATTATGGGATTGTATGAATGGTTCGACGAAATATTAACTGTCTCTA-GTTAA-TTATTTATAATTTAATTTTTTAGTTAAAAAGCTTAAATTTTTTTAAAGGACGAGAAGACCCTATAGATCTTTATTTTTTTT-ATTAA--TGT--TTTTTTTT---TGTTTAT---TTTTT--AAATATTTATA-TATATTATTTTGTTGGGGTGATATTGGGATT-TAATTAACTCTTTTT--TTT-T--TT?????????????????????????????????????????????????????????????????????????????????????????????????????????????????????????????????????????????????????????????????????????????????????????????????????????????????????????????????????????????????????????????????????????????????????????????????????????????????????????????????????????????????????????????????????????????????????????????????????????????????????????????????????????????????????????????????????????????????????????????????????????????????????????????????????????????????????????????????????????????????????????????????????????????????????????????????????????????????????????????????????????????????????????????????????????????????????????????????????????????????????????????????????????????????????????????????????????????????????????????????????????????????????????????????????????????????????????????????????????????????????????????????????????????????????????????????????????????????????????????????????????????????????????????????????????????????????????????????????????????????????????????????????????????????????????????????????????????????????????????????????????????????????????????????????????????????????????????????????????????????????????????????????????????????????????????????????????????????????????????????????????????????????????????????????????????????????????????????????????????????????????????????????????????????????????????????????????????????????????????????????????????????????????????????????????????????????????????????????????????????????????????????????????????????????????????????????????????????????????????????????????????????????????????????????????????????????????????????????????????????????????????????????????????????????????????????????????????????????????????????????????????????????????????????????????????????????????????????????????????????????????????????????????????????????????????????????????????????????????????????????????????????????????????????????????????????????????????????????????????????????????????????????????????????????????????????????????????????????????????????????????????????????????????????????????????????????????????????????????????????????????????????????????????????????????????????????????????????????????????????????????????????????????????????????????????????????????????????????????????????????????????????????????????????????????????????????????????????????????????????????????????????????????????????????????????????????????????????????????????????????????????????????????????????????????????????????????????????????????????????????????????????????????ATTTCACATATTATCTCAAATGAAAGAGGAAAAAAAGAAGTATTCGGAAACCTAGGAATAATCTTCGCTATAGCAGCAATTGGTTTACTAGGATTTTTAGTATGAGCACATCATATGTTCACCGTAGGAATAGATGTTGATACACGAGCATACTTTACATCAGCTACAATAATTATTGCTGTACCTACAGGTATTAAAGTATTCAGATGATTAACAACAATATATGGATCAAAAATAACATTTAGACCATCATGCCTATGATCACTAGGATTTGTATTTCTATTTACATTAGGGGGATTAACAGGAATTATCCTATCAAATTCATCAATCGACATTACTCTTCACGACACCTATTATGTAGTAGCACACTTTCATTATGTTCTATCTATAGGTGCAGTATTTGCAATCATAGCAGGATTCATCCAATGATACCCTCTTATATCAAGAATAAGAATAAACCCAAAATGATTAAAGGTACAATTTACATCAATATTTATCGGAGTAAACATAACATTCTTCCCTCAACACTTCCTAGGACTTGCAGGCATGCCCCGACGATATTCAGATTATCCAGACATATTTACAATATGAAATACTATTTCATCAATAGGGGCCACAATCTCCACTTTAAGAATAATAATATTCATTATAATCATTTGAGAAAGAATATCAACAATACGACAAACAATCTTCAGATCAAATATAAGAAGATCAATTGAATGAACACACGACTTACCCCCAAATGAACACACTTATAGAGAATTACCTACATTAATTAAA----TTCTAATATGGCAGATTTAGAAATAACAACATGACCCAATTTATCATTACAAGATAGAAGATCCCCTTTAATAGAACAATTAATATATTTCCATGATCACATCATAATAATTTTAATAATAATCATAACAATAGTAAGATACATAATAATCAATATTAGAATTAATAAAAAAACAAATCAAAACTTATTAGAAGGACAAATAATTGAGCTAATCTGAACAGTAACACCAACAATAACATTACTATTTATTGCAACTCCTTCATTACGACTTCTTTATTTAATAGATGAAATCAATAAACCAATAATAACTATAAAAGCAATTGGACATCAATGGTACTGAACTTATGAATATTCAGACTTTAAAGAAACAGAAATAGAATCCTATATAATAGGGTATGAAATAAAAAATAACTTACGTTTATTAGAAGTAGATAATCGAATAACATTACCATCAAATATATTCATTCGTATAATAGTAACATCATCAGATGTAATTCATTCATGAACTATCCCATCAACAGGTATTAAAATTGATGCTACCCCAGGGCGATTAAATCAATCAAGAATAATAATTAATCGAAGAGGAATAATATATGGACAATGTTCAGAAATTTGCGGAACAAATCACAGATTTATACCAATTGTTGTAGAAAGAATCCCTATTAATGAATTTATTAAATT---AATAAAATCATCAGATGACTGAAAGCA???????????????????????????????????????????????????????????????????????????????????????????????????????????????????????????????????????????????????????????????????????????????????????????????????????????????????????????????????????????????????????????????????????????????????????????????????????????????????????
	19-054_Phyllium_mamasaense	TAATTTAATGGCCGCGGTATTATGACCGTGCAAAGGTAGCATAATCATTAGCTTATTAATTGTGAGATTGTATGAATGGTTGGACGAAATATTAACTGTCTCAT-TATTA-TTATTTAGAATTTAACTTTTGAGTTAAAAGGCTTAAATTTATTTATAGGACGAGAAGACCCTATAGATCTTTATTTTCATT-ATTTT---AT--TTATTTTT---GTATTATTT-TTAT-----------TTA-ATGGATTTTTAGTTGGGGTGATTTTGAGATA-TATTTAACTCTTTATT-TTA-T--TT--TTCATTTATTTATG-TTTATCTGACCTTTTATTATTGTTTATAAGA-AAAGATACCTTAGGGATAACAGCGTAATTCTTTCTGAGAGTTCATATTGACGTTGGAGATTGCGACCTCGATGTTGAATTAAGATTAATTTTA---GGTGAAGTAGCTTA-A-TT-ATTAGGTCTGTTCGACCTTTAAAATCTTACATGATCTGAGTCA????????????????????????????????????????????????????????????????????????????????????????????????????????????????????????????????????????????????????????????????????????????????????????????????????????????????????????????????????????????????????????????????????????????????????????????????????????????????????????????????????????????????????????????????????????????????????????????????????????????????????????????????????????????????????????????????????CTTTAACGAGTATCCATTGGAGGGCAAGTCTGGTGCCAGCAGCCGCGGTAATTCCAGCTCCAATAGCGTATATTAAAGTTGTTGCGGTTAAAAAGCTCGTAGTTGGACTTGTGTCCCACGCTGTCGGTTCACCGTTCGTCGGTGTTTAACTGGCATGCCCGTGTGGACGTCCTGCCGGTGGATGCGGTCGGCCGTGGGCCT-CT--GGTCTGCGCGTCGGCGGTCCGATGGAATCCTACCGCGGTGCTCTTCACCGAGTGTCGAGGTGGGCCGGCACGTTTACTTTGAACAAATTAGAGTGCTCAAAGCAGGCAGTGGTTCGCCTGAATATTGTGTGCATGGAATAATGGAATAGGACCTCGGTTCTATTTTGTTGGTTTTCGGAACTTGAGGTAATGATTAATAGGGACAGACGGGGGCATTCGTATTGCGACGTTAGAGGTGAAATTCTTGGATCGTCGCAAGACGAACCTAAGCGAAAGCATTTGCCATGAGTGTTTTCATTAATCAAGAACGAAAGTTAGAGGTTCGAAGGCGATCAGATACCGCCCTAGTTCTAACCATAAACGATGCCAGCTAGCGATCCGCCGAAGTTCCTCCGATGACTCGGCGGGCAGCTTCCGGGAAACCAAAGCTTTTGGGTTCCGGGGGAAGTATGGTTGCAAAGCTGAAACTTAAAGGAATTGACGGAAGGGCACCACCAGGAGTGGAGCCTGCGGCTTAATTTGACTCAACACGGGAAACCTCACCAGGCCCGGACACCGGAAGGATTGACAGATTGAGAGCTCTTTCTTGATTCGGTGGGTGGTGGTGCATGGCCGTTCTTAGTTGGTGGAGCGATTTGTCTGGTTAATTCCGATAACGAACGAGACTCTGGCCTGCTAACTAGTCGCTTCCGGTATCCCTTCGTGCTACCGGCGAC--AAATGATCTTCTTAGAGGGACAGGCGGCTTCTAGCCGCACGAGATTGAGCAATAACAGGTCTGTGATGCCCTTAGATGTTCTGGGCCGCACGCGCGCTACACTGAAGGAATCAGCGTGTCCTCCTAGCCCGAAAGGGCCGGGTAACCCGTTGAACCTCCTTCGTGCTAGGGATTGGGGCTTGCAATTGTTCCCCATGAACGAGGAATTCCCAGTAAGCGCGAGTCATAAGCTCGCGTTGATTACGTCCCTGCCCTTTGTACACACCGCCCGTCGCTACTACCGATTGAATGATTTAGTGAGGTCTTCGGACCGGTGCGCGACGGCT--CCTCGCGAGCCGTTGATGTTGCTGGAAAGATGACCAAACTTGATCATTTAGAGGAAGTAAAAGTCGTAACAAGGTTTCCGTAGGTGAACCTCCTGAATTCGAAAGGGG---------------------------TTGGATTCAGATCCT--ACC-GATT-G---CATACTAGG-CAGCCCCACTGCGGATGGTGCCGGTCGCCCGC----GGCGATTAATTTCGTTTGCGGTGTCGTTTCTGGCGTCCACCCGGTGG-TCAGCT------GACCACC-ATC-TCGGAGGTTCGCACTTCT-CCCCT-AGTAGAAACGTCGCGACCCGTTGGG-TGCCGGCC-GAAGGCCCGGGAAGGAAGCCCGTG--CATCCTGTGGT--------GGTTG---CCACAGGCGTGCGGACTCCCGGTG-ACCCGGCCGGCTGCCCGACGGTATGACCAGAGGAGCCGATCCGCTGAA---TGGGAAACACTGTGGT-TTGTGAAGCGTGCGG-CCTGGCGCCGATACGTGCGGGGAT-TGAGG--TGTAAACC-GG---GGGTG-CCCGTGC-GAAG-CACGGTCCCGGCCCT---GCTGCGTCGTCGG--TTGCCGGTGTCCTCGCACTGGATCG-ATACTCCCGTCTGCG---ACGCCC-ATCTTCGGATGGTCTCCCG???????????CATCTCCCATGAAAGAGGAAAAAAAGAAGTATTTGGTAACTTAGGTATAATTTTTGCAATAGCAGCAATTGGGTTATTAGGTTTTATAGTATGAGCACATCATATATTTACAGTTGGTATGGATGTAGATACACGAGCTTACTTCACTTCAGCAACTATAATTATTGCAGTACCTACAGGAATTAAAGTATTTAGATGATTAACAACTATATATGGATCAAAATTAACCTTTAGACCAAGATGTTTATGAACTATAGGATTTGTATTCTTATTTACGCTGGGGGGTTTAACAGGAATCGTTTTATCAAATTCATCAATTGATATTACTCTTCATGATACTTATTATGTAGTAGCTCACTTCCACTACGTTCTATCTATAGGAGCAGTATTTGCAATTAAAGCGGGATTTATTCAATGATACCCATTATTTACAGGAATATCAATAAACCCTAAATGACTAAAAATTCAATTCTTCACAATATTTATTGGAGTAAACATAACCTTCTTCCCTCAACATTTCCTTGGGTTAGCTGGAATACCACGACGATATTCAGATTATCCTGATATATTCACATCATGAAATATTGTTTCATCAATAGGAGCATTAATTTCAACACTAAGAATAATAATATTCATTATAATTATTTGAGAAAGATTATCAACAAAACGAAAAACCCTTTTTAGATCCCATATAATTAGATCATTAGAATGATCACATAATATGCCCCCTAATGAACACACTTATACAGAATTACCTATTATAATTAAA----TTCTAATATGGCAGAT??AGAAATATCAACTTGACCTAATTTATATTTACAAGACAGATTTTCTCCTATAATAGAACAATTAATATTTTTCCATGACCATATTATAATAATCTTAATTATTATTATTACTATAGTAAGATATATAATAATCAATATCACAATAAGAAATAAAATAAACCGAAATCTATTAGAAGGACAAATAATCGAAATAGTTTGAACAATTACACCCGCTATAACATTATTTTTCATTGCGGCCCCCTCCCTTCGACTACTATACTTAATAGATGAAATCAACAAACCAATAATAACTATAAAAGCAGTTGGTCACCAATGGTATTGATCTTACGAATATTCAGATTTTATTGAAACGGAATTTGACTCATTTATAGAAAACCCTGAAACCAATTCAAATATACGTTTATTAGAATCTGATAACCGACTTACATTACCATGTAATATTTTTATTCGAATAATAGTAACATCCACTGATGTTATTCACGCATGAACATTACCATCATCAGGAATTAAAATTGATGGAACCCCTGGACGGCTAAACCAATCAAGAATAATAATTAATCGAAGAGGATTAATATATGGGCAATGTTCAGAAATCTGTGGTATAAATCATAGATTTATACCAATCGTTATTGAAAGAATTCCTATTAATAATTTTATTAAATGAATAATAAAATCATCAGATGACTGAAAGCAAGCAGCTTGCCACAAAAGCGGCTCGTAAGAGCGCCCCTGCAACTGGTGGAGTGAAGAAGCCTCACCGCTACCGTCCTGGAACAGTTGCCCTGAGAGAAATCAGGCGTTACCAGAAGAGCACCGAGCTGCTGATTCGAAAGTTGCCGTTCCAGCGCCTTGTGCGTGAGATTGCCCAGGACTTCAAGACGGACCTCCGCTTCCAGAGCTCTGCAGTAATGGCACTGCAGGAGGCAAGCGAGGCCTACCTGGTGGGTCTTTTTGAGGACACCAACCTGTGTGCCATTCACGCCAAGAGGGTCACCATCATGCCC
	19-156_Cryptophyllium_parum	???TTTAATGGCCGCGGTATTTTGACCGTGCGAAGGTAGCATAATCATTAGTCTATTAATTGTAGGATTGTATGAATGGCTTGACGAAATATTAGCTGTCTCTA-GTTAA-TTATTTATAATTTAATTTTTTAGTTAAAAAGCTTAAATTTTTTTAAAGGACGAGAAGACCCTATAGATCTTTATTTTTTTT-ATTAA---TA--TTTTTTTT---TGGTTGT---TTTTT--GAATATTTATG-TATATTATTTTGTTGGGGTGATATTGGGATT-TAATTAACTCTTTTT--TTT-T--TT--TTCATTTATTTTTG????????????????????????????????????????????????????????????????????????????????????????????????????????????????????????????????????????????????????????????????????????????????????????????????????????????????????????????????????????????????????????????????????????????????????????????????????????????????????????????????????????????????????????????????????????????????????????????????????????????????????????????????????????????????????????????????????????????????????????????????????????????????????????????????????????????????????????????????????????????????????????????????????????????????????????????????????????????????????????????????????????????????????????????????????????????????????????????????????????????????????????????????????????????????????????????????????????????????????????????????????????????????????????????????????????????????????????????????????????????????????????????????????????????????????????????????????????????????????????????????????????????????????????????????????????????????????????????????????????????????????????????????????????????????????????????????????????????????????????????????????????????????????????????????????????????????????????????????????????????????????????????????????????????????????????????????????????????????????????????????????????????????????????????????????????????????????????????????????????????????????????????????????????????????????????????????????????????????????????????????????????????????????????????????????????????????????????????????????????????????????????????????????????????????????????????????????????????????????????????????????????????????????????????????????????????????????????????????????????????????????????????????????????????????????????????????????????????????????????????????????????????????????????????????????????????????????????????????????????????????????????????????????????????????????????????????????????????????????????????????????????????????????????????????????????????????????????????????????????????????????????????????????????????????????????????????????????????????????????????????????????????????????????????????????????????????????????????????????????????????????????????????????????????????????????????????????????????????????????????????????????????????????????????????????????????????????????????????????????????????????????????????????????????????????????????????????????????????????????????????????????????????????????????????????????????????????????????????????????????????????????????????????????????????????????????????????????????????????????????????????????????TCACATATTATTTCAAATGAAAGAGGAAAAAAAGAAGTATTTGGAAATCTAGGAATAATTTTCGCCATAGCAGCAATTGGCCTACTAGGATTTTTAGTATGAGCACATCATATATTCACGGTAGGAATAGATGTTGATACACGGGCATACTTCACATCAGCTACAATAATTATTGCCGTACCTACAGGTATTAAAGTATTTAGATGATTAACAACAATATATGGATCAAAAATAACATTTAGACCATCATGCCTATGATCATTAGGATTTGTATTTCTATTTACATTAGGGGGATTAACAGGAATTATTTTATCAAATTCATCAATCGATATTACCCTACATGACACATATTATGTAGTAGCACATTTTCATTATGTCCTGTCCATAGGTGCAGTATTTGCAATCATAGCAGGATTCATCCAATGATACCCACTTATATCAAGAATAAGAATAAATCCAAAATGATTAAAAATACAGTTTTTATCAATATTTATTGGAGTAAATATAACATTCTTTCCCCAACACTTCCTAGGCCTTGCAGGAATACCACGACGGTATTCAGATTATCCAGACATATTTACCTTATGAAATACTATTTCATCAATAGGGGCCACAATTTCCACTTTAAGAATAATAATATTCATCATAATCATTTGAGAAAGAATAACAACAATACGACAAACAATTTTCAGATCAAATATAAGAAGATCAATTGAGTGAACGCATGAATTGCCCCCAAATGAACACACTTATAGAGAATTGCCTATATTAATTAAA----TTCTAATATGGCAGATTTAGAAATAACAACATGACCTAATTTATCATTACAAGATAGAAGATCTCCCTTAATAGAACAATTAATATATTTCCATGATCATATCATAATAATTTTAATAATAATCATAACAATAGTAAGATACATAATAATCAATATTAGAATTAATAAAAAAACAAATCAAAACTTACTAGAAGGACAAATAATTGAACTAATCTGAACAGTAACACCAACAATAACACTATTATTTATTGCAACTCCATCATTACGACTTCTTTATTTAATAGATGAAATTAATAAACCAATAATAACTATAAAAGCAATTGGACATCAATGATATTGAACTTATGAATATTCAGACTTTAAAGAAACAGAAATAGAATCATATATAATAGGATATGAAATAAAAAATAACTTACGTTTATTAGATGTGGATAATCGAATAACATTACCATCGAATATATTTATTCGCATAATAGTAACATCATCAGATGTAATTCATTCATGAGCCATCCCATCAACAGGTATTAAAATTGATGCTACCCCAGGACGATTAAATCAATCAAGAATAATAATTAATCGAAGAGGAATAGTATACGGACAATGTTCAGAAATCTGCGGAACGAACCACAGATTCATACCAATTGTCGTAGAAACAATCCCCATTAATGATTTTATTAAATG---AATAAAATCATCAGATGACTGAAAGCA???????????????????????????????????????????????????????????????????????????????????????????????????????????????????????????????????????????????????????????????????????????????????????????????????????????????????????????????????????????????????????????????????????????????????????????????????????????????????????
	20-004_Phyllium_siccifolium	????????????????????????????????????????????????????????????????????????????????????????????????????????????????????????????????????????????????????????????????????????????????????????????????????????????????????????????????????????????????????????????????????????????????????????????????????????????????????????????????????????????????????????????????????????????????????????????????????????????????????????????????????????????????????????????????????????????????????????????????????????????????????????????????CATTAAATCAGTTATGGTTCCTTAGATCGTACCACA-TGACTTGGATAACTGTGGTAATTCTAGAGCTAATACATGCAAACAGAGTCCCGACCAGAAATGGAAGGGATGCTTTTATTAGATCAAAACCAATCGG-CCGGCTCGCCCGGTCCGTTTGCTTTGGTGACTCTGGATAACTTTGAGCTGATCGCACGGTCCTCGTACCGGCGACGCATCTTTCAAATGTCTGCCTTATCAACTGTCGATGGTAGGCTCTGCGCCTACCATGGTTGTAACGGGTAACGGGGAATCAGGGTTCGATTCCGGAGAGGGAGCCTGAGAAACGGCTACCACATCCAAGGAAGGCAGCAGGCGCGCAAATTACCCACTCCCGGCACGGGGAGGTAGTGACGAAAAATAACGATACGGGACTCATCCGAGGCCCCGTAATCGGAATGAGCACACTTTAAACGCTTTAACGAGTATCCATTGGAGGGCAAGTCTGGTGCCAGCAGCCGCGGTAATTCCAGCTCCAATAGCGTATATTAAAGTTGTTGCGGTTAAAAAGCTCGTAGTTGGACTTGTGTCCCACGCTGTCGGTTCACCGTTCGTCGGTGTTTAACTGGCATGCCCGTGTGGACGTCCTGCCGGTGGATGCGGTCGGCCGTGGGCCT-CT--GGTCTGCGCGTCGGCGGTCCGATGGAATCCTACCGCGGTGCTCTTCACCGAGTGTCGAGGTGGGCCGGCACGTTTACTTTGAACAAATTAGAGTGCTCAAAGCAGGCAGTGGTTCGCCTGAATATTGTGTGCATGGAATAATGGAATAGGACCTCGGTTCTATTTTGTTGGTTTTCGGAACTTGAGGTAATGATTAATAGGGACAGACGGGGGCATTCGTATTGCGACGTTAGAGGTGAAATTCTTGGATCGTCGCAAGACGAACCTAAGCGAAAGCATTTGCCATGAGTGTTTTCATTAATCAAGAACGAAAGTTAGAGGTTCGAAGGCGATCAGATACCGCCCTAGTTCTAACCATAAACGATGCCAGCTAGCGATCCGCCGAAGTTCCTCCGATGACTCGGCGGGCAGCTTCCGGGAAACCAAAGCTTTTGGGTTCCGGGGGAAGTATGGTTGCAAAGCTGAAACTTAAAGGAATTGACGGAAGGGCACCACCAGGAGTGGAGCCTGCGGCTTAATTTGACTCAACACGGGAAACCTCACCAGGCCCGGACACCGGAAGGATTGACAGATTGAGAGCTCTTTCTTGATTCGGTGGGTGGTGGTGCATGGCCGTTCTTAGTTGGTGGAGCGATTTGTCTGGTTAATTCCGATAACGAACGAGACTCTGGCCTGCTAACTAGTCGCTTCCGGTATCCCTTCGTGCTACCGGCGAC--AAATGATCTTCTTAGAGGGACAGGCGGCTTCTAGCCGCACGAGATTGAGCAATAACAGGTCTGTGATGCCCTTAGATGTTCTGGGCCGCACGCGCGCTACACTGAAGGAATCAGCGTGTCCTCCTAGCCCGAAAGGGCCGGGTAACCCGTTGAACCTCCTTCGTGCTAGGGATTGGGGCTTGCAATTGTTCCCCATGAACGAGGAATTCCCAGTAAGCGCGAGTCATAAGCTCGCGTTGATTACGTCCCTGCCCTTTGTACACACCGCCCGTCGCTACTACCGATTGAATGATTTAGTGAGGTCTTCGGACCGGTGCGCGACGGCT--CCTCGCGAGCCGTTGATGTTGCTGGAAAGATGACCAAACTTGATCATTTAGAGGAAGTAAAAGTCGTAACAAGGTTTCCGTAGGTGAACCTCCTGAATTCGAAAGGGG---------------------------TTGGATTCAGATCCT--ACC-GATT-G---CATACAGGG-CAGCCCCACTGCGGATGGTGCCGGTCGCCCGC----GGCGATTAATTTCGTTTGCGGTGTCGTTTCTGGCATCCACCTGGTGG-TTAGCT------GACCAAC-TTC-TCGGAGGTTCGCACTTCT-CCCCT-AGTAGAAACGTCGCGACCCGTTGGG-TGCCGGCC-GCAGGCCTGGGAAGGAAGCCCGTG--CGTCCTGTGGT--------GGTTG---CCACAGGCGTGCGGACTCCTGGTG-ACCCGGCCGGCTGCCCGACGGTATGACCAGAGGAGCCGATCCGCTGAA---TGGGAAACACTGTGGT-TTGTGAAGCGTGCGG-CCTGGCGCCGATACGTGCGGGGAT-TGAGG--TGTAAACC-AG---GGGTG-CCCGTGC-GAAG-CACGGTCCCGGCCCT---GCTGCGTCGTCGG--TTGCCGATGTCCTCGCACTGGATCG-ATACTCCCGTCTGCG---ACGCCC-ATCTTCGGATGGTCTCCCGATTTCACATATTATTTCACATGAAAGAGGAAAAAAAGAAGTCTTTGGTAATCTGGGTATAATTTTTGCAATATCAGCAATTGGTTTATTAGGATTTTTAGTATGAGCACATCATATATTTACAGTAGGAATAGATGTTGATACACGAGCTTACTTCACATCAGCAACTATAATTATTGCTGTCCCCACAGGAATTAAGGTATTTAGATGATTAACAACCATATATGGATCAAAATTAACTTTTAGACCAACATGTTTATGAGCAATAGGATTTGTATTTTTATTTACACTAGGAGGATTAACAGGTATTGTATTATCAAATTCATCAATTGATATTACCTTACATGATACCTATTATGTAGTTGCACACTTTCATTATGTTCTATCAATAGGAGCAGTATTTGCAATTATAGCAGGATTTATTCAATGATATCCTTTATTTACAGGATTATCAATAAATCCTAAATGATTAAAAATTCAATTTTTAACAATATTTATTGGAGTAAATTTAACATTCTTTCCACAACACTTCCTTGGACTAGCAGGAATACCACGACGATACTCAGATTATCCTGATATATTTATATCATGAAATATTATCTCATCAATGGGAGCATTAATTTCAACACTAAGAATAATAATATTTATTATAATCATTTGAGAAAGATTAACATCAAAACGAAAAACTATTTTTAGATCACATATAATTAGATCATTAGAATGAACACAAAATATACCACCTAATGAACATACTTATAGAGAATTACCAATACTAATTAAA----TTCTAATATGGCAGAT???????????????????????????????????????????????????????????????????????????????????????????????????????????????????????????????????????????????????????????????????????????????????????????????????????????????????????????????????????????????????????????????????????????????????????????????????????????????????????????????????????????????????????????????????????????????????????????????????????????????????????????????????????????????????????????????????????????????????????????????????????????????????????????????????????????????????????????????????????????????????????????????????????????????????????????????????????????????????????????????????????????????????????????????????????????????????????AGCAGCTTGCCACAAAAGCGGCTCGTAAGAGCGCCCCTGCAACTGGTGGAGTGAAGAAGCCTCACCGCTACCGTCCTGGAACAGTTGCCCTGAGAGAAATCAGGCGTTACCAGAAGAGCACCGAGCTGCTGATTCGAAAGTTGCCGTTCCAGCGCCTTGTGCGTGAGATTGCCCAGGACTTCAAGACGGACCTCCGCTTCCAGAGCTCTGCAGTAATGGCACTGCAGGAGGCAAGCGAGGCCTACCTGGTGGGTCTTTTTGAGGACACCAACCTGTGTGCCATTCATGCCAAGAGGGTCACCATCATGCCC
	16-062_Phyllium_bonifacioi	TATTTTAATGGCCGCGGTATATTGACCGTGCAAAGGTAGCATAATAATTAGCTTATTGATTGTGAGCTTGAATGAATGGTTGGACGAAATATTGACTGTCTCGT-ATTTA--TTATTAGAATTTAATTTCTGAGTTAAAAAGCTTAGATTTTTTTAAGGGACGAGAAGACCCTATAGATCTTTATTTTCTTT-ATTTG---TT--TTTTTTTG---TATCTAT---TTAAA----------ATG-TTGAATTTTTAGTTGGGGTGATTTTGAGATA-TAATTAACTCTTTATT-TTT-T--TT--TTCATTTATTTATG-TTTATTTGACCTTTTATTATTGTTTATAANATTAANATACCTTAGGGATAACAGCGTAATTCTTTTTAANAGTTCTTATTGACNAA??????????????????????????????????????????????????????????????????????????????????????????????????????????????????????????????????????????????????????????????????????????????????????????????????????????????????????????????????????????????????????????????????????????????????????????????????????????????????????????????????????????????????????????????????????????????????????????????????????????????????????????????????????????????????????????????????????????????????????????????????????????????????????????????????????????????????????????????????????????????????????????????????????????????????????????????????????????????????????????????????????????????????????????????????????????????????????????????????????????????????????????????????????????????????????????????????????????????????????????????????????????????????????????????????????????????????????????????????????????????????????????????????????????????????????????????????????????????????????????????????????????????????????????????????????????????????????????????????????????????????????????????????????????????????????????????????????????????????????????????????????????????????????????????????????????????????????????????????????????????????????????????????????????????????????????????????????????????????????????????????????????????????????????????????????????????????????????????????????????????????????????????????????????????????????????????????????????????????????????????????????????????????????????????????????????????????????????????????????????????????????????????????????????????????????????????????????????????????????????????????????????????????????????????????????????????????????????????????????????????????????????????????????????????????????????????????????????????????????????????????????????????????????????????????????????????????????????????????????????????????????????????????????????????????????????????????????????????????????????????????????????????????????????????????ATCCT--ACC-GTTT-G---CATACTAGGTCAGCCCCGCTGCGGATGGTGCCGGTCGCCCGC----TGCGATTCATTTCGTTTGCGGTGTCGTTTCTGGTGTCCACCCGGCGG-TG-GTT------GACCACC-GTC-GCGGAGGGTCGCACTTCT-CCCCT-AGTAGAAACGTCGCGACCCGTTGGG-TGCCGGCC-AAAGGCCTGGGAAGGAGGCCCGCG--CGTCCCGTGGT--------GATCG---CCACGGGCGTGCGGACTCCCGGTG-ACCCGGCCGGCTGCCCGACGGTATGACCAGAGGAGCCGATCCGCTGAG---TGTGAAACACTGTGGT-TTGTGAAGCGTGCGG-CCCGGTGCCGATACGTGCGGGGAT-TGAGG--TGTAAACC-GG---GGGTT-CCCGTGC-NCAG-CACGGTCCCGGCCCC---GCTGCGTTGTC?????????????????????????????????????????????????????????????????????????????TCACACATCGTTTCCCATGAAAGAGGGAAAAAAGAAGTTTTTGGTAATCTAGGAATAATTTTTGCTATAGCCGCAATTGGTTTATTAGGGTTTGTAGTATGGGCACATCATATATTTACAGTTGGAATAGATGTAGATACACGAGCTTACTTCACTTCAGCAACTATAATTATTGCTGTACCTACAGGTATTAAAGTATTCAGATGATTAACAACTATATATGGATCAAAAATAACATTCAGACCAACCTGCCTGTGGGCTCTAGGGTTTGTATTCTTATTTACATTAGGGGGATTAACAGGTATTGTACTATCAAACTCTTCAATTGACATTACCCTGCATGATACATATTATGTAGTTGCTCATTTTCATTATGTACTATCTATAGGTGCAGTATTTGCAATTATAGCAAGATTTATTCAATGATATCCATTATTCACAGGGCTATCAATAAATCCAAAATGACTAAAAATTCAATTTTATACCATATTCATAGGAGTAAATATAACATTCTTCCCACAACACTTTCTTGGGTTATCAGGAATACCACGACGATATTCAGATTATCCCGATATATACACAACATGAAACATTATTTCATCAATAGGGGCACTAATTTCAACATTAAGAATAATAATATTTATTATAATTATTTGAGAAAGTATATCTTCAATACGAAAGACAATTTTCGGATCACACATAATAAGATCACTAGAATGAATCCAAAATATACCACCCAATGAACATTCTTACAATGAATTACCCTTACTAATTAAA----TTCTAATATGGCAGATTTAGAAATAACAACATGACCTAACTTGTATTTCCAAGATAGAATATCACCTTTAATAGAAAACTTAATATTATTCCATGATCATATCATAATAATTTTAATAATAATTGTAGTGATAGTAAGATATGTAATAATTAATATTATAACAAGAAATAAATTAAACCGAAATATATTAGAAGGACAAACAATTGAGTTAATTTGAACAGTAACTCCCACTATAACATTATTTTTCATTGCAGCACCCTCACTACGGCTCCTATACTTAATAGACGAAATTAATAAACCAACAATAACAATAAAAGCAGTAGGGCACCAATGATATTGATCATATGAATATTCAGACTTTGTTGAAACTGAATTTGACTCATATATAGAAAATTATGAAAGAAACAAAAGATTACGACTATTAGACTCTGATAATCGACTAACATTACCATCTAATACCTTTATTCGAATAATAGTAACGTCCACCGATGTTATCCATTCTTGAACATTACCCTCCTGCGGGGTTAAAATTGATGGAACTCCTGGCCGATTAAATCAATCAAGAATAATAATTAATCGAATAGGATTAATATATGGTCAATGCTCAGAAATCTGTGGAACAAATCATAGATTTATACCTATTGTTATCGAAAGAATTCCTATTAATACATTCATTAAATGAATAATAAAATCATCAGATGACTGAAAGCA???????????????????????????????????????????????????????????????????????????????????????????????????????????????????????????????????????????????????????????????????????????????????????????????????????????????????????????????????????????????????????????????????????????????????????????????????????????????????????
	16-075_Cryptophyllium_celebicum	TTATTTAATGGCCGCGGTATTTTGACCGTGCGAAGGTAGCATAATCATTAGTCCATTTATTGTGGGATAGTATGAATGGTTTGACGAAATATTACCTGTCTCAT-TTTAA-TAGCTTAAAATTTAATTTTTTAGTTAAAAAGCTTAATTTTTTTTAAAGGACGAGAAGACCCTATAGATCTTTATTTTTATT-ATTTT---TT--TATTTTTT---AGGTTA----TTTTA--TTATATTTATA-TTTATTATTTTGTTGGGGTGATATTAGGATA-TATTTAACTCCTTTTA-TTT-T--TT--ATCATTTGTTTTTGTTTTTTTTGATCTTTTATTATTGCTTATAAGAATAAGATACCTTAGGGATAACAGCGTAATTCTTTTTAAGAGTTCATATTTACAATGGAGTTTGCGACCTCGATGTTGAATTAAGATTATTTTTG---GGTGAAGTAGCTTG-A-TT-ATTAAGTCTGTTCGACTTTTAATATCTTACATGATCTGAGT???????????????????????????????????????????????????????????????????????????????????????????????????????????????????????????????????????????????????????????????????????????????????????????????????????????????????????????????????????????????????????????????????????????????????????????????????????????????????????????????????????????????????????????????????????????????????????????????????????????????????????????????????????????????????????????????????????????????????????????????????????????????????????????????????????????????????????????????????????????????????????????????????????????????????????????????????????????????????????????????????????????????????????????????????????????????????????????????????????????????????????????????????????????????????????????????????????????????????????????????????????????????????????????????????????????????????????????????????????????????????????????????????????????????????????????????????????????????????????????????????????????????????????????????????????????????????????????????????????????????????????????????????????????????????????????????????????????????????????????????????????????????????????????????????????????????????????????????????????????????????????????????????????????????????????????????????????????????????????????????????????????????????????????????????????????????????????????????????????????????????????????????????????????????????????????????????????????????????????????????????????????????????????????????????????????????????????????????????????????????????????????????????????????????????????????????????????????????????????????????????????????????????????????????????????????????????????????????????????????????????????????????????????????????????????????????????????????????????????????????????????????????????????????????????????????????????????????????????????????????????????????GTCCT--GCC-GTTT-G---TAAACTAGG-CCGTTCCGCTGTAGATGGTGCCGGTCGCCCGC----GGCGATTAATTTCGTTTGCGGTGTCGTTTCTGGCGTCCACTCGGTGG-TG-GCT------GGCCGCC-CTC-GCGGAGGACTGCACTTCT-CCCCT-AGTAGAAACGTCGCGACCCGTTGGG-TGCCGGCC-AAAGGCCTGGGTAGGCAGCCCGCG--CGTCCTGTGGT--------TGCTG---CCACAGGCGTGCGGACTCCTGGTG-ACCCGGCCGGCTGCCCGACGGTATGACCAGAGGAGTCGATCCGCTGAA---TGGGAAACACTGTGG--TTGTGAAGCGTGTGG-CCTGGCACCGATACGTGTGGGGAT-TGAGG--TGTAAACC-GG---GGGTT-CCCGTGC-GAAG-CACGGTCCCGGCCCT---GCTGCGTTGTCGG--TTGCCGGTGTCCTCGCACTGGATCG-ATACTCCCGTCTGCG---ACGCCC-ACCTTCGGATGGTCTCCCG????????????????????TAAAAGAGGAAAAAAAGAAGTGTTTGGAAATATAGGAATAATTTTCGCAATAGCAGCTATTGGTTTACTTGGATTCCTAGTATGAGCACATCACATATTTACTGTAGGAATAGACGTTGATACTCGAGCATATTTTACATCAGCTACAATAATTATCGCAGTACCAACAGGTATTAAAGTATTCAGATGATTAACAACAATATATGGATCAAAATTAACAATAAGACCATCATGCTTATGAGCATTAGGATTCATTTTCTTATTTACATTAGGAGGATTGACAGGAATCATTTTATCCAATTCATCAATTGATATTACTCTTCATGATACATATTATGTAGTAGCCCATTTTCATTACGTACTTTCAATAGGTGCAGTATTCGCAATTATAGCAGGATTTATTCAATGATATCCCCTTATTTCAAGAATAACAATAAACCCAAAATGATTAAAAATCCAATTCATATCAATATTTATAGGAGTTAATATAACATTTTTCCCACAGCACTTTTTAGGACTTGCTGGAATACCACGACGATATTCAGATTATCCGGATATATTTACTACATGAAATATTATTTCTTCAATAGGTGCAACAATTTCAACTATAAGAATAATAGTTTTCATTATAATTATATGAGAAAGAATATCAACAATACGACAAACAATTTTCAGATCAAATATAAGAAGATCTCTTGAATGAACACATGAATTACCTCCAAATGAACACACTTATAGAGAACTACCAATAATAATTAAA----TTCTAATATGGCAGAT?????????????????????AATATATACTTACAAGATAGAAGATCACCTTTAATAGAACAATTAATGTTCTTCCATGACCACATCATAATAGTATTAATAATAATCATAACAATAGTAAGATATATAATAATAAATATTTCAATAAATAAAAAAACAAATCAAAACTTACTAGAAGGACAAATAATTGAATTAATTTGAACAATTACACCGACAATAATACTATTATTTATTGCAACACCATCACTACGAATCTTATATTTAATAGATGAAATTAATAAACCAATAATAACTATAAAAGCAATAGGAAATCAATGATACTGAACTTATGAATATTCAGATTTTAATGAAGAAGAAGTAGAATCCTATATATTAAGATATGAAATAAAAAACAATATACGATTATTAGATTCAGACAATCAAATAACATTACCATCAAATACATTTATCCGCATAATAGTAACATCATCAGACGTAATTCATTCATGAACTATTCCTTCAACAGGAGTTAAAATTGATGCAACACCAGGACGGCTAAATCAATCAAGAATAATAATTAATCGAAGAGGAATTTTATATGGACAATGTTCAGAAATTTGTGGAACAAATCACAGATTCATACCAATTGTTGTAGAAAGAATTCCAATTAATGAATTCATTAAATG---AATAAAATCATCGGATGACTGAAAGCA??????????????AAAGCAGCTCGTAAGAGCGCCCCTGCAACTGGTGGAGTGAAGAAGCCTCACCGCTACCGTCCTGGAACTGTAGCTCTGAGAGAAATCAGGCGATACCAGAAGAGCACCGAGCTGCTGATTAGAAAGTTGCCTTTCCAGCGTCTTGTGCGTGAGATTGCACAGGACTTCAAGACAGACCTCCGCTTCCAGAGCTCTGCAGTAATGGCACTGCAGGAGGCAAGCGAGGCCTACCTGGTGGGTCTGTTTGAGGACACCAACCTGTGTGCCATTCACGCCAAGAGGGTCACCATCATGCC?
	16-277_Phyllium_ericoriai	TATTTTAATGGCCGCGGTATTTTGACCGTGCAAAGGTAGCATAATAATTAGCTTATTAATTGTGAGCTTGTATGAATGGTTGGACGAAATATTAACTGTCTCAT-ATTTA-TTA-TTAGAATTTAATTTTTGAGTTAAAAAGCTTAAATTTTTTTATAGGACGAGAAGACCCTATAGATCTTTATTTTCATA-ATTTA--TTT--TTTTTTTG---AATTTAT---TTACA---------TTTC-TTGAATTTTTAGTTGGGGTGATTTTGAGATA-TAATTAACTCTTTATT-TTA-T--TT--TTCATTTATTTATG-TTTATATGACCTTTTATTATTGTTTATAAGA-AAAGATACCTTAGGGATAACAGCGTAATTCTTTTTAAGAGTTCTTATTGACGAGAGAGATTGCGACCTCGATGTTGAATTAAGATTAATATTG---GGTGAAGAAGCTTA-A-TT-ATTAGGTCTGTTCGACCTTTAAAATCTTACATGATCTGAGTCATCATTAAATCAGTTATGGTTCCTTAGATCGTACCACA-TGACTTGGATAACTGTGGTAATTCTAGAGCTAATACATGCAAACAGAGTCCCGACCAGAAATGGAAGGGATGCTTTTATTAGATCAAAACCAATCGG-CCGGCTCGCCCGGTCCGTTTGCTTTGGTGACTCTGGATAACTTTGAGCTGATCGCACGGTCCTCGTACCGGCGACGCATCTTTCAAATGTCTGCCTTATCAACTGTCGATGGTAGGTTCTGCGCCTACCATGGTTGTAACGGGTAACGGGGAATCAGGGTTCGATTCCGGAGAGGGAGCCTGAGAAACGGCTACCACATCCAAGGAAGGCAGCAGGCGCGCAAATTACCCACTCCCGGCACGGGGAGGTAGTGACGAAAAATAACGATACGGGACTCATCCGAGGCCCCGTAATCGGAATGAGCACACTTTAAACGCTTTAACGAGTATCCATTGGAGGGCAAGTCTGGTGCCAGCAGCCGCGGTAATTCCAGCTCCAATAGCGTATATTAAAGTTGTTGCGGTTAAAAAGCTCGTAGTTGGACTTGTGTCCCACGCTGTCGGTTCACCGTTCGTCGGTGTTTAACTGGCATGCCCGTGTGGACGTCCTGCCGGTGGATGCGGTCGGCCGTGGGCCT-CT--GGTCTGCGCGTCGGCGGTCCGATGGAATCCTACCGCGGTGCTCTTCACCGAGTGTCGAGGTGGGCCGGCACGTTTACTTTGAACAAATTAGAGTGCTCAAAGCAGGCAGTGGTTCGCCTGAATATTGTGTGCATGGAATAATGGAATAGGACCTCGGTTCTATTTTGTTGGTTTTCGGAACTTGAGGTAATGATTAATAGGGACAGACGGGGGCATTCGTATTGCGACGTTAGAGGTGAAATTCTTGGATCGTCGCAAGACGAACCTAAGCGAAAGCATTTGCCATGAGTGTTTTCATTAATCAAGAACGAAAGTTAGAGGTTCGAAGGCGATCAGATACCGCCCTAGTTCTAACCATAAACGATGCCAGCTAGCGATCCGCCGAAGTTCCTCCGATGACTCGGCGGGCAGCTTCCGGGAAACCAAAGCTTTTGGGTTCCGGGGGAAGTATGGTTGCAAAGCTGAAACTTAAAGGAATTGACGGAAGGGCACCACCAGGAGTGGAGCCTGCGGCTTAATTTGACTCAACACGGGAAACCTCACCAGGCCCGGACACCGGAAGGATTGACAGATTGAGAGCTCTTTCTTGATTCGGTGGGTGGTGGTGCATGGCCGTTCTTAGTTGGTGGAGCGATTTGTCTGGTTAATTCCGATAACGAACGAGACTCTGGCCTGCTAACTAGTCGCTTCCGGTATCCCTTCGTGCTACCGGCGAC--AAATGATCTTCTTAGAGGGACAGGCGGCTTCTAGCCGCACGAGATTGAGCAATAACAGGTCTGTGATGCCCTTAGATGTTCTGGGCCGCACGCGCGCTACACTGAAGGAATCAGCGTGTCCTCCTAGCCCGAAAGGGCCGGGTAACCCGTTGAACCTCCTTCGTGCTAGGGATTGGGGCTTGCAATTGTTCCCCATGAACGAGGAATTCCCAGTAAGCGCGAGTCATAAGCTCGCGTTGATTACGTCCCTGCCCTTTGTACACACCGCCCGTCGCTACTACCGATTGAATGATTTAGTGAGGTCTTCGGACCGGTGCGCGACGGCT--CCTCGCGAGCCGTTGATGTTGCTGGAAAGATGACCAAACTTGATCATTTAGAGGAAGTAAAAGTCGTAACAAGGTTTCCGTAGGTGAACCTCCTGAATTCGAAAGGGG---------------------------TTGGATTCAAATCCT--ACC-GAT--G---CATACCAGG-CAGCACCACTGCGGATGGTGCCGGTCGCCCGC----GGCGATTAATTTCGTTTGCGGTGTCGTTTCTGGCGTCCACTCGGTGG-TCCGCT------GACCAAA-ATC-TCGGAGGGTCGCACTTCT-CCCCT-AGTAGAAACGTCGCGACCCGTTGGG-TGCCGGCC-AAAGGCCTGGGAAGGAAGCCCGCG--CGTCCTGTGGT--------GGTTG---CCACAGGCGTGCGGACTCCCGGTG-ACCCGGCCGGCTGCCCGACGGTATGACCAGAGGAGCCGATCCGCTGAA---TGGGAAACACTGTGGT-TTGTGAAGCGTGCGG-CCTGGCGCCGATACGTGCGGGGAT-TGAGG--TGTAAACC-GG---GGGTT-CCCGTGC-GAAG-CACGGTCCCGGCCCC---GCTGCGTTGTCGG--TTGCCGGTGTCCTCGCACTGGATCG-ATACTCCCGTCTGCG---ACGCCC-ATCTTCGGATGGTCTCCCGATTTCACATATTATTTCTCATGAAAGAGGTAAAAAAGAGGTTTTCGGTAATCTAGGAATAATTTTTGCTATAGCAGCAATTGGTTTATTAGGATTTGTAGTATGAGCTCATCATATATTTACAGTTGGAATAGATGTAGATACACGGGCTTACTTTACTTCAGCAACAATAATTATTGCTGTTCCTACAGGAATTAAAGTATTTAGTTGATTAACAACTATGTACGGATCAAAAATAACTTTTAGACCATCTTGCCTATGAGCATTAGGCTTTGTATTTCTATTTACCTTAGGTGGATTAACAGGTATTGTATTATCAAATTCTTCAATTGATATTACTCTCCATGACACATATTATGTAGTTGCTCACTTTCATTACGTATTATCCATAGGTGCAGTATTTGCAATTATAGCAAGATTTATTCAATGATACCCATTATTTACAGGGATAACAATAAATCCCAAATGATTAAAAATTCAATTCTTCACTATATTTATTGGGGTAAACATAACATTCTTTCCTCAACACTTTCTTGGTTTGGCAGGAATACCACGGCGATATTCAGATTACCCTGACATATACACAACATGAAATATTATTTCATCAGTGGGAGCTTTAATCTCAACATTAAGAATAATAATATTCATTATTATTATTTGAGAAAGATTATCATTAATACGAAAAACTATTTTTAGATCTCATATAATTAGATCACTAGAATGAATTCACAATATACCACCCAATGAACATACTTATAATGAATTACCCATACTAATTAAA----TTCTAATATGGCAGATTTAGAAATATCAACTTGACCTAATTTATATCTCCAAGACAGAATTTCACCTTTAATAGAAAATTTAATCTTATTCCATGATCATATTATAATAATTTTAATAATAATTGTAACAATAGTAAGATATGTAATAATTAATATTATAATAAGAAATAAATTAAATCGAAATATACTAGAAGGACAAATAATTGAACTAATCTGAACAGTAACCCCCACAATAACACTATTTTTTATTGCAGCACCCTCATTACGACTACTATATCTAATGGATGAAATTAATAAGCCAACAATAACAATAAAAGCAGTAGGTCATCAATGATACTGATCATATGAATATTCAGATTTTATTGAAACCGAATTTGACTCATATATAGAAAACTATGAAAAAAATAGAAATATACGCCTACTAGACTCTGATAATCGATTAACATTACCATCTAATATCTTTATCCGAATAATAGTAACATCTACTGATGTTATTCATTCTTGAACATTACCCTCATCTGGAATTAAAATTGATGGAACTCCTGGACGATTAAATCAAGCAAGAATAATAATTAATCGAACAGGACTAATATATGGTCAATGCTCAGAAATTTGTGGAACAAATCACAGATTTATACCTATCGTTATTGAAAGAATTCCTATCAATACATTTATTAAATGAATAATAAAATCATCAGATGACTGAAAGCAAGCAGCTTGCCACAAAAGCGGCTCGTAAGAGCGCCCCTGCAACTGGTGGAGTGAAGAAGCCTCACCGCTACCGTCCTGGAACAGTTGCCCTGAGAGAAATCAGGCGGTACCAGAAGAGCACCGAGCTGCTGATTCGAAAGTTGCCGTTCCAGCGCCTTGTGCGTGAGATTGCGCAGGACTTCAAGACGGACCTCCGCTTCCAGAGCTCTGCAGTAATGGCACTGCAGGAGGCGAGCGAGGCCTACCTGGTGGGTCTTTTTGAGGACACCAACCTGTGTGCCATTCACGCCAAGAGGGTCACCATCATGCC?
	16-060_Phyllium_ericoriai	???????????????????????????????????????????????TAGACTTATTAATTATAAGCTTGTATGAATGGTTGGACGAAATATTAACTGTCTCAT-ATTTA-TTA-TTAGAATTTAATTTTTGAGTTAAAAAGCTTAAATTTTATTAAAGGACGAGAAGACCCTATAGATCTTTATTTTCAAG-ATTTA--TTT--TTTTTTAG---TATTTAT---TTATA----------ATA-TTGAATTTTTAGTTGGGGTGACTTTGGGATA-TAATTAACTCTTTATT-TTT-T--TT--TTCATTTATTTATG-TTTATTTGACCTTTTATTATTGTTTATAAAATTAAAATACCTTAGGGATAACAGCGTAATTCTTTTTAAAAGTTCTTATTGACNAAGGAAATTGCGACCTCGATGTTGAATTAAAATTAATATTA---GGTGAAAAAGCTTA-A-TT-ATTAGGTCTGTTCGACCTTTAAAATCTTACATGATCTGAGT??????????????????????????????????????????????????????????????????????????????????????????????????????????????????????????????????????????????????????????????????????????????????????????????????????????????????????????????????????????????????????????????????????????????????????????????????????????????????????????????????????????????????????????????????????????????????????????????????????????????????????????????????????????????????????????????????????CTTTAACGAGTATCCATTGGAGGGCAAGTCTGGTGCCAGCAGCCGCGGTAATTCCAGCTCCAATAGCGTATATTAAAGTTGTTGCGGTTAAAAAGCTCGTAGTTGGACTTGTGTCCCACGCTGTCGGTTCACCGTTCGTCGGTGTTTAACTGGCATGCCCGTGTGGACGTCCTGCCGGTGGATGCGGTCGGCCGTGGGCCT-CT--GGTCTGCGCGTCGGCGGTCCGATGACGTACTACAGTCATGCTCTTCACCGAGTGTCGAGGTGGGCCGGCACGTTTACTTTGAACAAATTAGAGTGCTCAAAGCAGGCAGTGGTTCGCCTGAATATTGTGTGCATGGAATAATGGAATAGGACCTCGGTTCTATTTTGTTGGTTTTCGGAACTTGAGGTAATGATTAATAGGGACAGACGGGGGCATTCGTATTGCGACGTTAGAGGTGAAATTCTTGGATCGTCGCAAGACGAACCTAAGCGAAAGCATTTGCCATGAGTGTTTTCATTAATCAAGAACGAAAGTTAGAGGTTCGAAGGCGATCAGATACCGCCCTAGTTCTAACCATAAACGATGCCAGCTAGCGATCCGCCGAAGTTCCTCCGATGACTCGGCGGGCAGCTTCCGGGAAACCAAAGCTTTTGGGTTCCGGGGGAAGTATGGTTGCAAAGCTGAAACTTAAAGGAATTGACGGAAGGGCACCACCAGGAGTGGAGCCTGCGGCTTAATTTGACTCAACACGGGAAACCTCACCAGGCCCGGACACCGGAAGGATTGACAGATTGAGAGCTCTTTCTTGATTCGGTGGGTGGTGGTGCATGGCCGTTCTTAGTTGGTGGAGCGATTTGTCTGGTTAATTCCGATAACGAACGAGACTCTGGCCTGCTAACTAGTCGCTTCCGGTATCCCTTCGTGCTACCGGCGAC--AAATGATCTTCTTAGAGGGACAGGCGGCTTCTAGCCGCACGAGATTGAGCAATAACAGGTCTGTGATGCCCTTAGATGTTCTGGGCCGCACGCGCGCTACACTGAAGGAATCAGCGTGTCCTCCTAGCCCGAAAGGGCCGGGTAACCCGTTGAACCTCCTTCGTGCTAGGGATTGGGGCTTGCAATTGTTCCCCATGAACGAGGAATTCCCAGTAAGCGCGAGTCATAAGCTCGCGTTGATTACGTCCCTGCCCTTTGTACACACCGCCCGTCGCTACTACCGATTGAATGATTTAGTGAGGTCTTCGGACCGGTGCGCGACGGCT--CCTCGCGAGCCGTTGATGTTGCTGGAAAGATGACCAAACTTGATCATTTAGAGGAAGTAAAAGTCGTAACAAGGTTTCCGTAGGTGAACCTCCTGAATTCGAAAGGGG---------------------------TTGGATTCAAATCCT--ACC-GATT-G---CATACTAGG-CAGCCCCACTGCGGATGGTGCCGGTCGCCCGC----GGCGATTAATTTCGTTTGCGGTGTCGTTTCTGGCGTCCACTCGGTGG-TCCGCT------GACCAAA-ATC-TCGGAGGGTCGCACTTCT-CCCCT-AGTAGAAACGTCGCGACCCGTTGGG-TGCCGGCC-AAAGGCCTGGGAAGGAAGCCCGCG--CGTCCTGTGGT--------GGTTG---CCACAGGCGTGCGGACTCCCGGTG-ACCCGGCCGGCTGCCCGACGGTATGACCAGAGGAGCCGATCCGCTGAA---TGGGAAACACTGTGGT-TTGTGAAGCGTGCGG-CCTGGCGCCGATACGTGCGGGGAT-TGAGG--TGTAAACC-GG---GGGTT-CCCGTGC-GAAG-CACGGTCCCGGCCCC---GCTGCGTTGTCGG--TTGCCGGTGTCCTCGCACTGGATCG-ATACTCCCGTCTGCG---ACGCCC-ATCTTCGGATGGTCTCCCGATCTCACATATCATCTCACATGAAAGAGGGAAAAAAGAAGTTTTCGGTAATCTAGGAATAATTTTTGCCATAGCTGCAATTGGTTTATTAGGCTTTGTAGTATGAGCACATCATATATTTACAGTAGGAATAGATGTAGATACACGGGCTTACTTCACCTCAGCAACTATAATCATTGCTGTACCTACAGGTATTAAAGTGTTTAGATGACTAACAACCATATATGGATCAAAAATAACATTTAGACCAACTTGTCTGTGAGCTTTAGGATTTGTATTTTTATTTACATTAGGGGGTTTAACAGGTATTGTATTATCAAATTCTTCAATTGATATTACCCTTCACGATACATATTATGTAGTTGCCCATTTTCACTATGTACTATCTATAGGTGCAGTATTTACAATTATAGCAAGATTTATTCAATGATATCCACTATTTACGGGGCTATCAATAAACCCTAAATGACTAAAAATTCAATTTTACACTATATTTATAGGGGTAAATATAACATTCTTCCCACAACACTTTCTTGGACTTTCAGGAATACCACGACGATATTCAGATTATCCTGATATGTACACAACATGAAATATTATTTCATCAATAGGCGCACTGATTTCAACATTAAGAATAATAATATTCATTATAATTATCTGAGAAAGATTATCTTCAACACGAAAGACAATTTTTGGGTCACATATAGTAAGATCATTAGAATGAATCCAAAATATACCTCCTAATGAACATTCTTATAATGAACTACCTTTACTAATTAAA----TTCTAATATGGCAGATTTAGAAATAACAACGTGACCTAACTTATATTTCCAAGATAGAATATCACCTTTAATAGAACACTTAATATTATTCCATGATCATATCATAATAATTTTAATAATAATTGTAACAATAGTAAGATATGTAATAATTAATATTATAACAAGAAATAAATTAAATCGAAATATATTAGAAGGACAAACAATTGAATTAATTTGAACAGTAACTCCTGCTATAACGTTATTTTTCATTGCAGCACCCTCACTACGACTACTATATCTAATAGATGAAATTAATAAACCAATAATAACAATAAAAGCAGTAGGTCATCAGTGATATTGATCATATGAATATTCAGATTTTGTTGAAACTGAATTTGACTCATATATAGAAAATTATGAAAGAAACAAAAATCTACGGTTATTAGAATCTGATAATCGATTAACACTACCATCTAATACCTTTATTCGGATAATAGTAACATCTACTGATGTTATCCATTCTTGAACATTACCCTCTTCAGGGGTTAAAATTGATGGGACTCCCGGACGATTGAATCAATCAAGAATAATAATTAACCGAACAGGACTAATATATGGTCAATGCTCAGAAATTTGTGGAACAAACCACAGATTCATGCCCATTGTTATTGAAAGAATTCCTATTAATATATTCATTAAATGAATAATAAAATCATCAGATGACTGAAAGCA????????????????????????????????????????????????GAGTGAAGAAGCCTCACCGCTACCGTCCTGGAACAGTTGCCCTGAGAGAAATCAGGCGGTACCAGAAGAGCACCGAGCTGCTGATTCGGAAGTTGCCGTTCCAGCGCCTTGTGCGTGAGATTGCGCAGGACTTCAAGACGGACCTCCGCTTCCAGAGCTCTGCAGTAATGGCACTGCAGGAGGCGAGCGAGGCCTACCTGGTGGGTCTTTTTGAGGACACCAACCTGTGTGCCATTCACGCCAAGAGGGTCACCATCATGCCC
	17-260_Phyllium_cf._telnovi	TTATTTAATGGCCGCGGTATTTTGACCGTGCAAAGGTAGCATAATCATTAGCTTATTAATTGTAAGATTGTATGAATGGTTGGACGAGATATTAGCTGTCTCAT-ATTTA-TT-TTTAAAATTTAATTTTTTAGTTAAAAAGCTTAAATTTTTTTAAAGGACGAGAAGACCCTATAGATCTTTATTTTCATT-ATTTT---AT--TAATTTTT---GTATTTT---TTAT-----------TTA-TTGATTTTTTGATTGGGGTGATTTGAAGATA-TATTTAACTCTTTATGTTTT-T--TT--TTCATTTATTTATG-TTTAATTGATCTTTTATTATTGTTTATAAGAACAAGATACCTTAGGGATAACAGCGTAATTCTCCTTGAGAGTTCATATTGACGGGAGAGATTGCGACCTCGATGTTGAATTAAGATTAATATTG---GGTGTAGAAGTTTA-A-TA-ATTAGGTCTGTTCGACCTTTAAAATCTTACATGATCTGAGTTC???????????????????????????????????????????????????????????????????????????????????????????????????????????????????????????????????????????????????????????????????????????????????????CTGATCGCACGGTCCTCGTACCGGCGACGCATCTTTCAAATGTCTGCCTTATCAACTGTCGATGGTAGGTTCTGCGCCTACCATGGTTGTAACGGGTAACGGGGAATCAGGGTTCGATTCCGGAGAGGGAGCCTGAGAAACGGCTACCACATCCAAGGAAGGCAGCAGGCGCGCAAATTACCCACTCCCGGCACGGGGAGGTAGTGACGAAAAATAACGATACGGGACTCATCCGAGGCCCCGTAATCGGAATGAGCACACTTTAAACGCTTTAACGAGTATCCATTGGAGGGCAAGTCTGGTGCCAGCAGCCGCGGTAATTCCAGCTCCAATAGCGTATATTAAAGTTGTTGCGGTTAAAAAGCTCGTAGTTGGACTTGTGTCCCACGCTGTCGGTTCACCGTTCGTCGGTGTTTAACTGGCATGCCCGTGTGGACGTCCTGCCGGTGGATGCGGTCGGCCGTGGGCCT-CT--GGTCTGCGCGTCGGCGGTCCGATGGAATCCTACCGCGGTGCTCTTCACCGAGTGTCGAGGTGGGCCGGCACGTTTACTTTGAACAAATTAGAGTGCTCAAAGCAGGCAGTGGTTCGCCTGAATATTGTGTGCATGGAATAATGGAATAGGACCTCGGTTCTATTTTGTTGGTTTTCGGAACTTGAGGTAATGATTAATAGGGACAGACGGGGGCATTCGTATTGCGACGTTAGAGGTGAAATTCTTGGATCGTCGCAAGACGAACCTAAGCGAAAGCATTTGCCATGAGTGTTTTCATTAATCAAGAACGAAAGTTAGAGGTTCGAAGGCGATCAGATACCGCCCTAGTTCTAACCATAAACGATGCCAGCTAGCGATCCGCCGAAGTTCCTCCGATGACTCGGCGGGCAGCTTCCGGGAAACCAAAGCTTTTGGGTTCCGGGGGAAGTATGGTTGCAAAGCTGAAACTTAAAGGAATTGACGGAAGGGCACCACCAGGAGTGGAGCCTGCGGCTTAATTTGACTCAACACGGGAAACCTCACCAGGCCCGGACACCGGAAGGATTGACAGATTGAGAGCTCTTTCTTGATTCGGTGGGTGGTGGTGCATGGCCGTTCTTAGTTGGTGGAGCGATTTGTCTGGTTAATTCCGATAACGAACGAGACTCTGGCCTGCTAACTAGTCGCTTCCGGTATCCCTTCGTGCTACCGGCGAC--AAATGATCTTCTTAGAGGGACAGGCGGCTTCTAGCCGCACGAGATTGAGCAATAACAGGTCTGTGATGCCCTTAGATGTTCTGGGCCGCACGCGCGCTACACTGAAGGAATCAGCGTGTCCTCCTAGCCCGAAAGGGCCGGGTAACCCGTTGAACCTCCTTCGTGCTAGGGATTGGGGCTTGCAATTGTTCCCCATGAACGAGGAATTCCCAGTAAGCGCGAGTCATAAGCTCGCGTTGATTACGTCCCTGCCCTTTGTACACACCGCCCGTCGCTACTACCGATTGAATGATTTAGTGAGGTCTTCGGACCGGTGCGCGACGGCT--CCTCGCGAGCCGTTGATGTTGCTGGAAAGATGACCAAACTTGATCATTTAGAGGAAGTAAAAGTCGTAACAAGGTTTCCGTAGGTGAACCTCCTGAATTCGAAAGGGG---------------------------TTGGATTCAGATCCT--ACC-GTTC-G---CATACTAGG-CAGCCCCGCTGCGGATGGTGCCGGTCGCCCGC----GGCGATTAATTTCGCTTGCGGTGTCGTTTCTGGCGTCCACTCGGTGG-TG-GCT------GACCAAC-TTC-ACGGAGGTTCGCACTTCT-CCCCT-AGTAGAAACGTCGCGACCCGTTGGG-TGCCGGCC-GAAGGCCTGGGAAGGAAGCCCGCG--CGTCCTGTGGT--------GGTTG---CCACAGGCGTGCGGACTCCCGGTG-ACCCGGCCGGCTGCCCGACGGTATGACCAGAGGAGCCGATCCGCTGAA---TGGGAAACACTGTGGT-TTGTGAAGCGTGCGG-CCTGGCGCCGATACGTGCGGGGAT-TGAGG--TGTAAACC-GG---GGGTG-CCCGTGC-GAAG-CACGGTCCCGGCCCT---GCTGCGTCGTCGG--TTGCGGGTGTCCTCGCACTGGATCG-ATACTCCCGTCTGCG---ACGCCC-ATCTTCGGATGGTCTCCCG????????????????????????AGAGGAAAAAAAGAAGTTTTTGGTAACTTAGGAATAATTTTTGCCATAGCAGCAATTGGTTTACTAGGATTTATAGTATGAGCACATCANATATTTACAGTTGGAATAGATGTTGATACACGAGCCTATTTCACTTCAGCAACAATAATTATTGCAGTACCTACCGGTATTAAAGTATTTAGATGATTAACAACCATATACGGATCTAAAATAACTTTTAGATCTTCATGTTTATGGGCCTTAGGATTTGTATTCCTATTTACATTAGGGGGATTAACAGGAATTGTATTATCTAATTCATCAATTGACATTACCCTTCATGACACATACTACGTAGTAGCACATTTTCATTATGTACTATCTATAGGAGCAGTATTTGCAATTATAGCTGGATTCATTCAATGATACCCTCTATTCACAGGGTTATCAATAAAACCAAAATGATTAAAAATTCAATTCTTCACTATATTCATAGGTGTCAACCTAACATTTTTCCCTCAACACTTCCTTGGGTTGGCTGGAATACCTCGACGATATTCTGATTATCCAGATATTTTTACATCATGAAATATTATCTCGTCCATAGGAGCATTAATCTCAACATTAAGAATAATAATATTCATTATAATTATTTGAGAAAGATTATCTGCAAAGCGAATCACTATATTTAGATCGCAAATAAACAGATCATTAGAATGAACTCAAGATATGCCCCCTAATGAACATACCTATAAAGAATTACCAATATTAATTATA----TTCTAATATGGCAGATTTAGAAATAAAAACTTGAACAAAAATAACTTTACAGGATAGAATTTCACCTTTAATGGAACAATTAATATTTTTCCATGATCATATTATAATAATCCTAATAATTATTATAACATTAGTAAGATATATAATGATTAACATCATAATAAGAAATAAATTAAATCTAAACATTCTAGAAGGACAAATAATTGAATTAATTTGAACAGTTACACCAGCTATAACATTATTCTTCATTGCAGCGCCCTCTCTACGATTACTATATCTAATAGATGAAATTAATAAACCAATAATAACTACAAAAGCTGTAGGGCATCAATGATACTGATCATATGAATATTCAGATTTTATAGAAACAGAATTTGATTCATATATAGAAAACTACCAAAAAAATACCAATCTACGATTATTAGACTCTGATAATCGACTAACACTACCGTCAAACATATTCATCCGAATAATAGTGACATCAACAGATGTTATTCACTCATGGACATTACCTTCCACTGGTATTAAAATTGATGGGACACCAGGACGATTAAATCAATCAAGAATAATATTCAATCGAAGAGGATTAATTTATGGACAATGCTCTGAAATCTGTGGAACAAATCACAGATTTATACCTATTGTTGTTGAAAGAATTCCTTTTAATTCATTCATCAAATGAATAACAAAATCATCAGATGACTGAAAGCAAGCAGCTTGCCACAAAAGCGGCTCGTAAGAGCGCCCCTGCAACCGGTGGAGTGAAGAAGCCTCACCGCTACCGTCCTGGAACAGTTGCCCTGAGAGAAATCAGGCGTTACCAGAAGAGCACCGAGCTGCTGATTCGAAAGCTGCCGTTCCAGCGCCTTGTGCGTGAGATTGCCCAGGACTTCAAGACGGACCTCCGCTTCCAGAGCTCTGCAGTAATGGCACTTCAGGAGGCGAGCGAGGCCTACCTGGTGGGTCTTTTTGAGGACACCAACCTGTGTGCCATTCACGCCAAGAGGGTCACCATCATGCC?
	17-261_Cryptophyllium_animatum	????????????????????????????????????????????????????????????????????????????????????????????????????????????????????????????????????????????????????????????????????????????????????????????????????????????????????????????????????????????????????????????????????????????????????????????????????????????????????????????????????????????????????????????????????????????????????????????????????????????????????????????????????????????????????????????????????????????????????????????????????????????????????????????????????????????????????????????????????????????????????????????????????????????????????????????????????????????????????????????????????????????????????????????????????????????????????????????????????????????????????????????????????????????????????????????????????????????????????????????????????????????????????????????????????????????????????????????????????????????????????????????????????????????????????????????????????????????????????????????????????????????????????????????????????????????????????????????????????????????????????????????????????????????????????????????????????????????????????????????????????????????????????????????????????????????????????????????????????????????????????????????????????????????????????????????????????????????????????????????????????????????????????????????????????????????????????????????????????????????????????????????????????????????????????????????????????????????????????????????????????????????????????????????????????????????????????????????????????????????????????????????????????????????????????????????????????????????????????????????????????????????????????????????????????????????????????????????????????????????????????????????????????????????????????????????????????????????????????????????????????????????????????????????????????????????????????????????????????????????????????????????????????????????????????????????????????????????????????????????????????????????????????????????????????????????????????????????????????????????????????????????????????????????????????????????????????????????????????????????????????????????????????????????????????????????????????????????????????????????????????????????????????????????????????????????????????????????????????????????????????????????????????????????????????????????????????????????????????????????????????????????????????????????????????????????????????????????????????????????????????????????????????????????????????????????????????????????????????????????????????????????????????????????????????????????????????????????????????????????????????????????????????????????????????????????????????????????????????????????????????????????????????????????????????????????????????????????????????????????????????????????????????????????????????????????????????????????????????????????????????????????????????????????????????????????????????????????????????????????????????????ATCTCACACATTATTTCACAAGAAAGAGGAAAAAAAGAAGTATTCGGAAATTTAGGAATAATCTTTGCCATAGCAGCAATTGGTTTTTTAGGATTCCTAGTATGAGCACACCATATATTCACTGTAGGTATAGATGTTGATACACGAGCTTACTTTACATCAGCTACAATAATCATTGCAGTACCAACAGGTATTAAAGTTTTTAGATGATTGACAACAATATACGGATCCAAAATAACATTTAGACCATCATGCATATGGGCTATTGGATTCGTGCTTTTATTTACAATAGGAGGATTAACGGGAATTATTTTATCAAACTCATCAATTGACATTACTTTACACGACACATATTATGTAGTAGCGCACTTCCATTATGTACTATCAATAGGTGCAGTATTTGCAATTATAGCAGGATTCATTCAATGATACCCTCTTATATCCAGAATAAGAATAAACCCAACATGATTAAAAACCCAATTTATATCAATATTTATCGGGGTAAACATAACATTTTTCCCACAACATTTTCTCGGTCTTGCAGGAATACCTCGACGATATTCAGATTACCCAGATATATTTACTATATGAAACACTATTTCATCCATAGGAGCTACAATCTCCACTTTAAGAATAATAATATTCATCATAATCATTTGAGAAAGAATATCATCAATACGACAAACAATATTTAGATCAAATATAAGAAGATCCATTGAATGAAGACATGACCTACCCCCAAATGAACATACTTATAGAGAACTACCTATTTTAATTAAA----TTTTAATATGGCAGAT???????????????????????????????????????????????????????????????????????????????????????????????????????????????????TAGTAATATATATAGTAATTAATATCAGAATTAACAAAAAAACAAATCAAAACTTATTAGAAGGACAAATAATTGAATTAATTTGAACAGTAACACCAACAATAACACTAATATTTATTGCAACCCCCTCATTGCGAATCCTTTACCTAATAGACGAAATTAATAAACCAATAATAACAATAAAGGCAATTGGACATCAATGATATTGAAGATATGAATACTCAGACTTTAATGAAACAGAAATAGATTCCTATATAATAGAGCAAGAAATATCAAGAAATTTACGATTATTAGACTCAGATAACCGAATAACATTACCATCTAATATATTCATTCGCATAATAGTAACATCATCAGATGTTATTCACTCATGAACTATTCCATCAACAGGTATTAAAATTGATGGAACACCGGGACGATTAAATCAATCAAGTATATTAATTAATCGAAGAGGAGTAATATACGGACAATGCTCAGAAATTTGTGGAACAAACCATAGATTTATGCCAATTGTTGTAGAAAGAATTCCTATTAATGAATTCATCAAATG---AATAAAATCATCAGATGACTGAAAGCA????????GCCACAAAAGCTGCTCGTAAGAGCGCCCCTGCAACTGGTGGAGTGAAGAAGCCTCACCGCTACCGTCCTGGAACAGTNGCCCTGAGAGAAATCAGGCGTTACCAGAAGAGCACCGAGCTGCTGATTCGAAAGTTGCCTTTCCAGCGCCTTGTGCGTGAGATTGCCCAGGACTTCAAGACGGACCTCCGCTTCCAGAGCTCTGCAGTRATGGCACTGCAGGAGGCAAGCGAGGCCTACCTGGTGGGTCTTTTTGAGGACACCAACCTGTGTGCCATTCACGCCAAGAGGGTCACCATCATGCCC
	16-148_Cryptophyllium_westwoodii	ATATTTAATGGCCGCGGTATTTTGACCGTGCGAAGGTAGCGTAATCATTAGCCTATTTATTGTGGGATAGTATGAATGGTTTGACGAAATATTGACTGTCTCAT-TTTAA-TTATTTAAAATTTAATTTTTGAGTTAAAAAGCTTAAGTTTTTTTAAAGGACGAGAAGACCCTATAGATCTTTATTATTTAT-TTTTT---AA--TATTTTTT---AGTTTA----TTTTA--TTATTTTTTTA-TTTATTATTTTGTTGGGGTGATGTTAGGATA-TATTTAACTCCTTTT--TTT-T--TT--ATCATTTATTTTTG-TTTTTTTGATCTTTTATTATTGCTTATAAGAATAAGATACCTTAGGGATAACAGCGTAATTCTCTTTGAGAGTTCATATTGACAATGGAGTTTGCGACCTCGATGTTGAATTAAGATTATTTTTA---GGTGAAGTAGCTTA-A-TT-ATTAAGTCTGTTCGACTTTTAATATCTTACATGATCTGAGT??????????????????????????????????????????????????????????????????????????????????????????????????????????????????????????????????????????????????????????????????????????????????????????????????????????????????????????????????????????????????????????????????????????????????????????????????????????????????????????????????????????????????????????????????????????????????????????????????????????????????????????????????????????????????????????????????????CTTTAACGAGTATCCATTGGAGGGCAAGTCTGGTGCCAGCAGCCGCGGTAATTCCAGCTCCAATAGCGTATATTAAAGTTGTTGCGGTTAAAAAGCTCGTAGTTGGACTTGTGTCCCACGCTGTCGGTTCACCGTTCGTCGGTGTTTAACTGGCATGCCCGTGCGGACGTCCTGCCGGTGGATGCGGTCGGCCGTGGGCCT-CT--GGTCTGCGCGTCGGCGGTCCGATGGAATCCTACCGCGGTGCTCTTCACCGAGTGTCGAGGTGGGCCGGCACGTTTACTTTGAACAAATTAGAGTGCTCAAAGCAGGCAGTGGTTCGCCTGAATATTGTGTGCATGGAATAATGGAATAGGACCTCGGTTCTATTTTGTTGGTTTTCGGAACTTGAGGTAATGATTAATAGGGACAGACGGGGGCATTCGTATTGCGACGTTAGAGGTGAAATTCTTGGATCGTCGCAAGACGAACCTAAGCGAAAGCATTTGCCATGAGTGTTTTCATTAATCAAGAACGAAAGTTAGAGGTTCGAAGGCGATCAGATACCGCCCTAGTTCTAACCATAAACGATGCCAGCTAGCGATCCGCCGAAGTTCCTCCGATGACTCGGCGGGCAGCTTCCGGGAAACCAAAGCTTTTGGGTTCCGGGGGAAGTATGGTTGCAAAGCTGAAACTTAAAGGAATTGACGGAAGGGCACCACCAGGAGTGGAGCCTGCGGCTTAATTTGACTCAACACGGGAAACCTCACCAGGCCCGGACACCGGAAGGATTGACAGATTGAGAGCTCTTTCTTGATTCGGTGGGTGGTGGTGCATGGCCGTTCTTAGTTGGTGGAGCGATTTGTCTGGTTAATTCCGATAACGAACGAGACTCTGGCCTGCTAACTAGTCGCTTCCGGTATCCCTTCGTGCTACCGGCGAC--AAATGATCTTCTTAGAGGGACAGGCGGCTTCTAGCCGCACGAGATTGAGCAATAACAGGTCTGTGATGCCCTTAGATGTTCTGGGCCGCACGCGCGCTACACTGAAGGAATCAGCGTGTCCTCCTAGCCCGAAAGGGCCGGGTAACCCGTTGAACCTCCTTCGTGCTAGGGATTGGGGCTTGCAATTGTTCCCCATGAACGAGGAATTCCCAGTAAGCGCGAGTCATAAGCTCGCGTTGATTACGTCCCTGCCCTTTGTACACACCGCCCGTCGCTACTACCGATTGAATGATTTAGTGAGGTCTTCGGACCGGTGCGCGACGGCT--CTTCGCGAGCCGTTGATGTTGCTGGAAAGATGACCAAACTTGATCATTTAGAGGAAGTAAAAGTCGTAACAAGGTTTCCGTAGGTGAACCTCCTGAATTCGAAAGGGG---------------------------TTGGATTCATGTCCT--GCC-GTTT-G---TAAACTAGG-CCGTTCCGCTGTAGATGGTGCCGGTCGCCCGC----GGCGATTAATTTCGTTTGCGGTGTCGTTTCTGGCGTCCACTCGGTGG-TG-GCT------GGCCGCC-CTC-GCGGAGGACTGCACTTCT-CCCCT-AGTAGAAACGTCGCGACCCGTTGGG-TGCCGGCC-AAAGGCCTGGGTAGGCAGCCCGCG--CGTCCTGTGGT--------TGCTG---CCACAGGCGTGCGGACTCCTGGTG-ACCCGGCCGGCTGCCCGACGGTATGACCAGAGGAGTCGATCCGCTGAA---TGGGAAACACTGTGG--TTGTGAAGCGTGTGG-CCTGGCACCGATACGTGTGGGGAT-TGAGG--TGTAAACC-GG---GGGTT-CCCGTGC-GAAG-CACGGTCCCGGCCCT---GCTGCGTTGTCGG--TTGCCGGTGTCCTCGCACTGGATCG-ATACTCCCGTCTGCG---ACGCCC-ACCTTCGGATGGTCTCCCGATCTCACATATTATTTCAAATGAAAGAGGTAAAAAAGAAGTATTCGGAAATATAGGTATAATCTTTGCTATAGCAGCCATTGGTTTATTAGGATTCCTAGTATGAGCCCATCATATATTCACTGTAGGAATAGACGTTGATACCCGAGCTTACTTTACATCAGCTACAATAATTATTGCAGTTCCTACAGGTATTAAAGTATTTAGATGACTAACAACAATATACGGATCAAAAATAACAATAAGACCATCCTGCATGTGAGCTTTAGGATTCATTTTTCTATTTACATTAGGGGGATTGACAGGAATTATTCTATCAAATTCATCAATTGATATCACCCTTCATGATACATATTACGTAGTAGCACATTTCCATTATGTATTATCAATAGGTGCAGTATTTGCAATCATAGCAGGATTAATTCAATGATACCCACTTATTTCAAGAATAAGAATAAATCCAAAATGACTAAAAATCCAATTTACATCAATATTTATAGGAGTTAATATAACATTCTTCCCACAACACTTTCTAGGACTAGCAGGAATACCTCGACGATATTCAGATTATCCGGATATATTTACTTTATGAAATATTATTTCTTCAATAGGAGCAACCATTTCAACTTTAAGAATGATAATATTCATTATAATCATATGAGAAAGAATATCAACAATACGACAAACAATTTTCAGATCTAACATAAGAAGATCACTTGAATGAACACATGAATTACCACCAAATGAACACACTTATAGAGAACTACCAATACTAATCAAA----TTCTAATATGGCAGATTTAGAAATAACAACATGACCAAATATATACTTACAAGATAGAAGATCACCTTTAATAGAACAATTAATATTCTTTCATGATCATATAATAATAGTATTAATAATAATCATAACAATAGTAAGATATATAATAATTAATATTACAATAAATAAAAAAACAAACCAAAACTTACTAGAAGGACAAATAATTGAATTAATCTGAACAATTACACCTACAATAACACTATTATTTATTGCAACACCATCACTACGAATTTTATATTTAATAGATGAAATTAATAAACCAATAATAACTATAAAAGCAATAGGAAATCAATGATACTGAACATATGAATATTCAGATTTTAATGAAGAAGAAATAGAATCTTACATAATAAGTTATGAAATAATGAATAACCTACGTCTTCTAGATGCGGATAATCGATTAACATTACCATCTAATACATTTATCCGTATAATAGTAACATCGTCGGATGTTATTCATTCATGAACAATCCCATCAACAGGAATTAAAATTGACGCAACACCAGGTCGACTAAATCAATCAAGAATAATAATTAATCGAAGAGGAATTTTATATGGACAATGTTCAGAAATTTGTGGAACAAATCATAGATTTATACCAATTGTTGTAGAAACAATTCCAATTAATGAATTTATTAAATG---AATAAAATCATCAGATGACTGAAAGCAAGCAGCTTGCCACAAAAGCAGCTCGTAAGAGCGCCCCTGCAACTGGTGGAGTGAAGAAGCCTCACCGCTACCGTCCTGGAACTGTAGCTCTGAGAGAAATTAGGCGATACCAGAAGAGCACCGAGCTGCTGATTAGAAAGTTGCCTTTCCAGCGTCTTGTGCGTGAGATTGCACAGGACTTCAAGACAGACCTCCGCTTCCAGAGCTCTGCAGTAATGGCACTGCAGGAGGCAAGCGAGGCCTACCTGGTGGGTCTGTTTGAGGACACCAACCTGTGTGCCATTCACGCCAAGAGGGTCACCATCATGCC?
	16-120_Cryptophyllium_yunnanense	TTATTTAATGGCCGCGGTATTTTGACCGTGCGAAGGTAGCATAATCATTAGCCTATTGATTGTGGGATTGTATGAATGGTTTGACGAAATATTGACTGTCTCAC-GTTAA--TTATTATAATTTAATTTTTTAGTTAAAAAGCTTAAATTTTTTTAAAGGACGAGAAGACCCTATAGATCTTTATTTTTATT-ATTAA---TA--TTTTTTTT---TGTTTT----GTTTT--TAATATTTTTG-TATATTATTTTGTTGGGGTGATATTGGGATA-TAATTAACTCTTTTT--TTT-T--TT--TTCATTTATTTTT????????????????????????????????????????????????????????????????????????????????????????????????????????????????????????????????????????????????????????????????????????????????????????????????????????????????????????????????????????????????????????????????????????????????????????????????????????????????????????????????????????????????????????????????????????????????????????????????????????????????????????????????????????????????????????????????????????????????????????????????????????????????????????????????????????????????????????????????????????????????????????????????????????????????????????????????????????????????????????????????????????????????????????????????????????????????????????????????????????????????????????????????????????????????????????????????????????????????????????????????????????????????????????????????????????????????????????????????????????????????????????????????????????????????????????????????????????????????????????????????????????????????????????????????????????????????????????????????????????????????????????????????????????????????????????????????????????????????????????????????????????????????????????????????????????????????????????????????????????????????????????????????????????????????????????????????????????????????????????????????????????????????????????????????????????????????????????????????????????????????????????????????????????????????????????????????????????????????????????????????????????????????????????????????????????????????????????????????????????????????????????????????????????????????????????????????????????????????????????????????????????????????????????????????????????????????????????????????????????????????????????????????????????????????????????????????????????????????????????????????????????????????????????????????????????????????????????????????????????????????????????????????????????????????????????????????????????????????????????????????????????????????????????????????????????????????????????????????????CCTGAATTCGAAAGGGG---------------------------TTGGATTCAAGTCCT--GCC-GTTT-G---TATAACGTG-CCGTTCCACTATAGATGGTGCCGGTCGCCCGC----GGCGATTAATTTCGTTTGCGGTGTCGTTTCTGGCGTCCACTTGGTGG-TT-GCT------GGCCACT-TTC-ACGGAGGACAGCACTTCT-CCCCT-AGTAGAAACGTCGCGACCCGTTGGG-TGCCGGCC-AAAGGCCTGGGTAGGCAGCCCGCG--TGTCCTGTGGT--------TGCTG---CCACAGGCGTGCGGACTCCTGGTG-ACCCGGCCGGCTGCCCGACGGTATGACCAGAGGAGTCGATCCGCTGAA---TGGGAAACACTGTGG--TTGTGAAGCGTGCGG-CCTGGCTCCGATACATGTGGGGAT-TGAGG--TGTAAACC-GG---GGGAT-CCCGTGC-GAAG-CACGGTCCCGGCCCT---GCTGCGTTTTCGG--TTGCTGGTGTCCTCGCACTGGATCG-ATACTCCCGTCTGCG---ACGCCC-ACCTTCGGATGGTCTCCCG?????????ATCATTTCAAATGAAAGAGGGAAAAAAGAAGTATTCGGAAACCTAGGAATGATCTTTGCTATAGCAGCGATTGGTTTACTAGGATTCTTGGTATGAGCACATCACATATTTACCGTAGGAATAGATGTTGATACACGAGCATACTTCACATCAGCTACAATAATTATCGCAGTACCTACAGGTATTAAAGTATTTAGATGATTAACAACAATATATGGATCAAAAATAACATTTAGACCATCATGCATATGATCTTTGGGATTTGTATTTCTATTCACACTGGGGGGATTAACAGGGATTATTTTATCAAATTCATCAATTGATATTACCCTACATGACACATATTATGTAGTAGCACATTTTCATTATGTTCTATCTATAGGCGCAGTATTTGCAATTATAGCAGGATTTATCCAATGATATCCACTTATCTCAAGAATAAGAATAAATCCAACATGATTAAAAATCCAATTCATATCAATATTTTTAGGAGTAAACATAACATTTTTTCCACAACACTTCCTTGGGCTTGCAGGAATACCCCGACGGTATTCAGATTATCCAGATATATTCACTTTATGAAATACAGTTTCATCAATAGGAGCCACAATCTCCACTTTAAGAATAATAATATTCATTATAATCATTTGAGAAAGAATATCAACAATACGACAAACAACTTTCAGATCAAACATAAGAAGATCTATTGAGTGGACACATAACTTACCTCCAAATGAACACACTTATAGAGAATTACCTACACTAATTAAA----TTCTAATATGGCAGAT??AGAAATAACAACATGACCTAACCTATCTCTACAAGATAGAAGATCACCTTTAATAGAGCAATTAATATACTTCCATGATCATATTATAATAATTTTAATAATAATCATAACAATAGTAAGATACATAATAATCAATATCAGAATTAATAAAAAAACAAATCTAAATTTACTAGAAGGACAAATAATTGAATTAATCTGAACAGTAACTCCAACAATAACACTATTATTCATTGCAACACCTTCATTGCGACTTCTTTACCTAATAGATGAAATTAATAAACCAATAATAACTATAAAAGCAATTGGACATCAATGATATTGAACTTATGAATACTCAGATTTTAATGAAAAAGAAATTGAATCTTATATGACAGGATATGAAAT---AAACAATTTACGATTAACAGAAGCAGATAATCGAATAACATTACCATCAAATATATTTGTTCGCATAATAGTAACGTCATCAGATGTTATTCATTCATGAACTATTCCATCAACAGGTATTAAAATTGATGCAACCCCAGGACGATTAAATCAATCAAGAATAATAATTAATCGAAGAGGAATTATATATGGACAATGCTCAGAAATCTGCGGAACAAATCACAGATTTATACCAATTGTTGTAGAAAGAATTCCTATTAATGAATTTATTAAATG---AATAAAATCATCAGATGACTGAAAGCAAGCAGCTTGCCACAAAAGCAGCTCGTAAGAGCGCCCCTGCAACTGGTGGAGTGAAGAAGCCTCACCGCTACCGTCCTGGAACAGTAGCCCTGAGAGAAATCAGGCGTTACCAGAAGAGCACCGAACTGCTGATTAGAAAGTTGCCTTTCCAGCGTCTTGTGCGTGAGATTGCACAGGACTTCAAGACAGACCTCCGCTTCCAGAGCTCTGCAGTAATGGCACTGCAGGAGGCAAGCGAGGCCTACCTGGTGGGTCTGTTTGAGGACACCAACCTGTGTGCCATTCACGCCAAGAGGGTCACCATCATGCCC
	16-141_Cryptophyllium_bankoi	??????????????????????????????????????????????????????????????????????????????????????????????????????????????????????????????????????????????????????????????????????????????????????????????????????????????????????????????????????????????????????????????????????????????????????????????????????????????????????????????????????????????????????????????????????????????????????????????????????????????????????????????????????????????????????????????????????????????????????????????????????????????????????????????????????????????????????????????????????????????????????????????????????????????????????????????????????????????????????????????????????????????????????????????????????????????????????????????????????????????????????????????????????????????????????????????????????????????????????????????????????????????????????????????????????????????????????????????????????????????????????????????????????????????????????????????????????????????????????????????????????????????????????????????????????????????????????????????????????????????????????????????????????????????????????????????????????????????????????????????????????????????????????????????????????????????????????????????????????????????????????????????????????????????????????????????????????????????????????????????????????????????????????????????????????????????????????????????????????????????????????????????????????????????????????????????????????????????????????????????????????????????????????????????????????????????????????????????????????????????????????????????????????????????????????????????????????????????????????????????????????????????????????????????????????????????????????????????????????????????????????????????????????????????????????????????????????????????????????????????????????????????????????????????????????????????????????????????????????????????????????????????????????????????????????????????????????????????????????????????????????????????????????????????????????????????????????????????????????????????????????????????????????????????????????????????????????????????????????????????????????????????????????????????????????????????????????????????????????????????????????????????????????????????????????????????????????????????????????????????????????????????????????????????????????????????????????????????????????????????????????????????????????????????????????????????????????????????????????????????????????????????????????????????????????????????????????????????????????????????????????????????????????????????????????????????????????????????????????????????????????????????????????????????????????????????????????????????????????????????????????????????????????????????????????????????????????????????????????????????????????????????????????????????????????????????????????????????????????????????????????????????????????????????????????????????????????????????????????????????????????????TTCACATATTATTTCTCATGAAAGAGGAAAAAAAGAAGTTTTTGGAAACCTAGGAATAATTTTCGCTATAGCAGCGATTGGTCTATTAGGGTTTCTAGTTTGAGCACATCACATATTCACTGTAGGAATAGATGTTGATACACGAGCTTATTTTACATCAGCTACAATAATTATCGCCGTACCAACAGGTATTAAAGTATTCAGATGATTAACAACATTATATGGATCAAAAATAACGTTTAGACCATCTTGTATATGGGCTATAGGCTTCGTGTTATTATTTACATTAGGGGGGTTAACAGGAATCATCCTATCTAACTCATCAATTGATATTACTCTACATGACACTTATTATGTAGTAGCACATTTCCATTACGTACTATCGATAGGTGCAGTATTCGCAATTATAGCAGGATTTATTCAATGATATCCTCTTATTTCAAGAATAAGAATAAACCCAACATGATTAAAAATTCAATTCACATCCATATTCATTGGAGTAAATATAACATTTTTCCCACAACACTTCCTGGGGCTTGCTGGTATACCTCGACGATATTCAGACTATCCTGACATATTCACCTTATGAAATACTATTTCATCCATAGGAGCAACAATCTCATCTATAAGAATAATAATATTTATTATAATCATTTGAGAAAGAATATCAACAATACGTCAAACAGTCTTTAAATCAAATATAAGAAGATCAATTGAATGAACACATGAACTACCACCAAATGAACACTCCTATAGAGAACTCCCTATTCTAATTAAA----TTCTAATATGGCAGAT??????????????????????????????????????????????????????????????????????????????????????????????????????????????????????????????????????????????????????????????????????????????????????????????????????????????????????????????????????????????????????????????????????????????????????????????????????????????????????????????????????????????????????????????????????????????????????????????????????????????????????????????????????????????????????????????????????????????????????????????????????????????????????????????????????????????????????????????????????????????????????????????????????????????????????????????????????????????????????????????????????????????????????????????????????????????????????????????????????AAGCGGCTCGTAAGAGCGCCCCTGCCACTGGTGGAGTGAAGAAGCCTCACCGCTACCGTCCTGGAACAGTTGCCCTGAGAGAAATCAGGCGYTACCAGAAGAGCACCGAACTGCTGATTCGAAAGTTGCCNTTCCAGCGCCTTGTGCGAGANATTGCCCAGGACTTCAAGACGGACCTGCGCTTCCAGAGCTCTGCAGTNATGGCACTGCAGGAGGCNAGCGAGGCCTACCTGGTGGGTCTGTTTGAGGACACCAACCTGTGTGCCATTCACGCCAAGAGGGTCACCATCATGCCC
	16-114_Cryptophyllium_faulkneri	ATATTTAATGGCCGCGGTATTTTGACCGTGCGAAGGTAGCATAATCATTAGTCCATTTATTGTGGGATAGTATGAATGGTTTGACGAAATATTGACTGTCTCAT-TTTAA-TAATTTAAAATTTAATTTTTGAGTTAAAAAGCTTAATTTTTTTTAAAGGACGAGAAGACCCTATAGATCTTTATTATTACTTATTTT--TAA--TACTTTTT---TAGTTT----ATTTT--TTATGATTATG-GTTATTATTTTGTTGGGGCGATGTTAGGATA-TATTTAACTCCTTTT--TTT-G--TT--TTCATTTATTTTTG-TTTTTTTGATCTTTTATTATTGCTTATAAGAATAAGATACCTTAGGGATAACAGCGTAATTCTTTTTAAGAGTTCATATTGACAATGGAGTTTGCGACCTCGATGTTGAATTAAGATTATTTTTA---GGTGAAGTGGCTTA-A-TT-ATTAAGTCTGTTCGACTTTTAATATCTTACATGATCTGAGTCA????????????????????????????????????????????????????????????????????????????????????????????????????????????????????????????????????????????????????????????????????????????????????????????????????????????????????????????????????????????????????????????????????????????????????????????????????????????????????????????????????????????????????????????????????????????????????????????????????????????????????????????????????????????????????????????????????CTTTAACGAGTATCCATTGGAGGGCAAGTCTGGTGCCAGCAGCCGCGGTAATTCCAGCTCCAATAGCGTATATTAAAGTTGTTGCGGTTAAAAAGCTCGTAGTTGGACTTGTGTCCCACGCTGTCGGTTCACCGTTCGTCGGTGTTTAACTGGCATGCCCGTGTGGACGTCCTGCCGGTGGATGCGGTCGGCCGTGGGCCT-CT--GGTCTGCGCGTCGGCGGTCCGATGGAATCCTACCGCGGTGCTCTTCACCGAGTGTCGAGGTGGGCCGGCACGTTTACTTTGAACAAATTAGAGTGCTCAAAGCAGGCAGTGGTTCGCCTGAATATTGTGTGCATGGAATAATGGAATAGGACCTCGGTTCTATTTTGTTGGTTTTCGGAACTTGAGGTAATGATTAATAGGGACAGACGGGGGCATTCGTATTGCGACGTTAGAGGTGAAATTCTTGGATCGTCGCAAGACGAACCTAAGCGAAAGCATTTGCCATGAGTGTTTTCATTAATCAAGAACGAAAGTTAGAGGTTCGAAGGCGATCAGATACCGCCCTAGTTCTAACCATAAACGATGCCAGCTAGCGATCCGCCGAAGTTCCTCCGATGACTCGGCGGGCAGCTTCCGGGAAACCAAAGCTTTTGGGTTCCGGGGGAAGTATGGTTGCAAAGCTGAAACTTAAAGGAATTGACGGAAGGGCACCACCAGGAGTGGAGCCTGCGGCTTAATTTGACTCAACACGGGAAACCTCACCAGGCCCGGACACCGGAAGGATTGACAGATTGAGAGCTCTTTCTTGATTCGGTGGGTGGTGGTGCATGGCCGTTCTTAGTTGGTGGAGCGATTTGTCTGGTTAATTCCGATAACGAACGAGACTCTGGCCTGCTAACTAGTCGCTTCCGGTATCCCTTCGTGCTACCGGCGAC--AAATGATCTTCTTAGAGGGACAGGCGGCTTCTAGCCGCACGAGATTGAGCAATAACAGGTCTGTGATGCCCTTAGATGTTCTGGGCCGCACGCGCGCTACACTGAAGGAATCAGCGTGTCCTCCTAGCCCGAAAGGGCCGGGTAACCCGTTGAACCTCCTTCGTGCTAGGGATTGGGGCTTGCAATTGTTCCCCATGAACGAGGAATTCCCAGTAAGCGCGAGTCATAAGCTCGCGTTGATTACGTCCCTGCCCTTTGTACACACCGCCCGTCGCTACTACCGATTGAATGATTTAGTGAGGTCTTCGGACCGGTGCGCGACGGCT--CTTCGCGAGCCGTTGATGTTGCTGGAAAGATGACCAAACTTGATCATTTAGAGGAAGTAAAAGTCGTAACAAGGTTTCCGTAGGTGAACCT??????????????????????????????????????????????????????????????????????????????????????????????????????????????????????????????????????????????????????????????????????????????????????????????????????????????????????????????????????????????????????????????????????????????????????????????????????????????????????????????????????????????????????????????????????????????????????????????????????????????????????????????????????????????????????????????????????????????????????????????????????????????????????????????????????????????????????????????????????????????????????????????????????ATTTCACATATTATTTCACACGAAAGAGGAAAAAAGGAGGTATTTGGAAATATAGGAATAATCTTTGCAATAGCTGCTATTGGTTTACTTGGATTCTTAGTATGAGCACATCACATATTTACTGTAGGAATAGATGTTGATACCCGAGCCTACTTTACATCAGCCACAATAATTATTGCTGTACCCACAGGAATTAAAGTATTTAGATGATTAACAACTATATATGGGTCAAAAACAACATTAAGACCATCATGCATGTGAGCATTAGGATTCGTATTCCTATTCACATTAGGGGGACTAACCGGAATTATTTTATCAAATTCATCAATTGATATTACCCTTCATGACACATATTATGTAGTTGCCCATTTTCATTACGTTTTATCCATAGGTGCAGTATTCGCAATTATAGCAGGATTCATTCAATGATACCCACTTATTTCAAGAATAAGAATAAATCCAAAATGATTAAAAATCCAATTCACATCAATATTCATTGGAATTAACATAACATTTTTCCCACAACACTTTTTAGGCCTTGCTGGAATACCACGACGATATTCAGATTACCCTGATATATTCACTTTATGAAATACAATTTCTTCAATAGGTGCAATCATTTCAACTTTAAGAATAATATTATTTATTATAATTATTTGAGAAAGAATATCAACAATGCGTCAAACAATTTTCAGATCAAATGTAAGAAGATCACTTGAGTGAACACATGAGTTACCACCTAACGAACATTCCTATAGAGAACTACCAATACTAATTAAA----TTCTAATATGGCAGAT????????????????????????????????????????????ATCTCCCCTAATAGAACAATTAATATATTTTCATGACCATATCATAACAGTTTTAATAATAATTATAACAATAGTAAGATATATAATAATCAATATCATAATAAATAAAAAAACAAACCAAAATCTACTTGAAGGACAGATAATTGAATTAATTTGAACAATCACCCCTACAATAACTCTATTATTCATCGCAACACCTTCCCTACGAATCCTATATTTAATAGATGAAATTAATAAACCAATAATAACTATAAAAGCAATAGGACATCAATGATACTGAACATATGAATACTCAGACTTCAATGAAAAAGAAATAGAATCTTATATAATAAGATATGAAACACCAAACAATATACGACTATTAGATTCAGATAATCGAATAACGTTACCATCAAATTTATTTATTCGTATAATAGTTACATCCTCAGATGTAATTCACTCATGAACTATTCCATCAACAGGAATTAAAATTGATGCTACACCAGGACGACTAAATCAATCTAGAATAATAATTAACCGAAGAGGAATTTTATATGGACAATGTTCAGAAATTTGTGGAACAAATCACAGATTCATGCCAATCGTTGTAGAAAGAATTCCTATTAACGAATTCATTAAATG---AATAAAATCATCAGATGACTGAAAGCA????????GCCACAAAAGCAGCTCGTAAGAGCGCCCCTGCAACTGGTGGAGTGAAGAAGCCTCACCGCTACCGTCCTGGAACAGTAGCTCTGAGAGAAATCAGGCGTTACCAGAAGAGCACCGAGTTGCTGATTAGAAAGTTGCCTTTCCAGCGTCTTGTGCGTGAGATTGCACAGGACTTCAAGACAGACCTCCGCTTCCAGAGCTCTGCAGTAATGGCATTGCAGGAGGCAAGCGAGGCCTACCTGGTGGGTCTGTTTGAGGACACCAACCTGTGTGCCATTCACGCCAAGAGGGTCACCATCATGCCC
	BAE1_Bacillinae_sp.	??????????????????????????????????????????????????????????????????????????????????????????????????????????????????????????????????????????????????????????????????????????????????????????????????????????????????????????????????????????????????????????????????????????????????????????????????????????????????????????????????????????????????????????????????????????????????????????????????????????????????????????????????????????????????????????????????????????????????????????????????????????????????????????????????????????????????????????????????????????????????????????????????????????????????????????????????????????????????????????????????????????????????????????????????????????????????????????????????????????????????????????????????????????????????????????????????????????????????????????????????????????????????????????????????????????????????????????????????????????????????????????????????????????????????????????????????????????????????????????????????????????????????????????????????????????????????????????????????????????????????????????????????????????????????????????????????????????????????????????????????????????????????????????????????????????????????????????????????????????????????????????????????????????????????????????????????????????????????????????????????????????????????????????????????????????????????????????????????????????????????????????????????????????????????????????????????????????????????????????????????????????????????????????????????????????????????????????????????????????????????????????????????????????????????????????????????????????????????????????????????????????????????????????????????????????????????????????????????????????????????????????????????????????????????????????????????????????????????????????????????????????????????????????????????????????????????????????????????????????????????????????????????????????????????????????????????????????????????????????????????????????????????????????????????????????????????????????????????????????????????????????????????????????????????????????????????????????????????????????????????????????????????????????????????????????????????????????????????????????????????????????????????????????????????????????????????????????????????????????????????????????????????????????????????????????????????????????????????????????????????????????????????????????????????????????????????????????????????????????????????????????????????????????????????????????????????????????????????????????????????????????????????????????????????????????????????????????????????????????????????????????????????????????????????????????????????????????????????????????????????????????????????????????????????????????????????????????????????????????????????????????????????????????????????????????????????????????????????????????????????????????????????????????????????????????????????????????????????????????????????????????????????????????????????????????????????????????????????????????????????????????????????????????????????????????????????????????????????????????????????????????????????????????????????????????????????????????????????????????????????????????????????????????????????????????????????????????????????????????????????????????????????????????????????????????????????????????????????????????????????????????????????????????????????????????????????????????????????????????????????????????????????????????????????????????????????????????????????????????????????????????????????????????????????????????????????????????????????????????????????????????????????????????????????????????????????????????????????????????????????????????????????????????????????????????????????????????????????????????????????????????????????????????????????????????????????????????ATTAATAGAACAGATAATCTTCTTCCATGACCATATCATATTAATTTTAATAATAATCGTAACAACAGTCTTTTATACTATAACTATATTAATTTACAATAAATACACAAATCAAAATCTACTTGAAGGACAAATAATTGAATTAATTTGAACTGTTACACCAGCAATAACTTTATTTTTTATTGCAACACCATCATTACGATTATTATATTTAATAGATGAAATTAATAAACCAATAATAACAATTAAAGCTGTAGGACATCAATGATACTGAACATATGAATATTCAGATTTTCAAGAAATAGAATTTGATTCTTATATAATTAACCAAGAAGA---CAATAACTTACGTTTATTAGATGTTGATAATCGAACAGTATTACCAACCAATACCTTTATTCGAATAATTATTACATCAACTGATGTAATTCATTCATGAACTTTACCATCAACAGGAGTAAAAATTGACGGTACACCTGGACGACTTAATCAAGCAAGACTTCTATTAAATCGAAATGGATTAATATTTGGTCAATGTTCTGAAATTTGTGGTACAAACCACAGATTTATACCAATTGTAGTTGA????????????????????????????????????????????????????????????AGCAGCTCGCGACGAAAGCAGCTCGTAAGAGCGCGCCAGCCACCGGGGGAGTGAAGAAACCGCATCGATACCGCCCTGGCACTGTCGCCCTGAGAGAGATCAGGCGGTATCAGAAAAGCACTGAACTACTGATCCGCAAGTTGCCCTTCCAGCGCCTGGTGCGTGAGATTGCACAGGACTTCAAGACTGACCTGCGCTTCCAGAGCTCTGCTGTGATGGCACTGCAAGAGGCCAGTGAAGCGTACCTGGTGGGGCTGTTCGAGGACACNAATCTCTGCGCCATCCACGCCAAGAGG???????????????
	17-336_Walaphyllium_zomproi	TTTTTTAATGGCCGCGGTATTTTGACCGTGCAAAGGTAGCATAATCATTAGTTCATTAATTGTGGGATGGTATGAATGGCTGGACGAAATATTGGCTGTCTCTT-ATTAA--TTTTTAGAATTTAATTTTTGAGTGAAAAAGCTTAAATTTTTTTATAGGACGAGAAGACCCTATAGATCTTTATTTTTATT-TTTAT---TA--ATTTATTT---AGTTTA----TTTTA--TATTGATTTAT-TTATTTATTTTGTTGGGGTGACATTAAGATA-TTTTTAACTCTTAATT-TTT-T--TT--TTCATTAATTTATG-TTTATATGATCTTTTATTATTGTTCATAAGAAACAGATACCTTAGGGATAACAGCGTAATTTCTATTAAGAGTTCATATTGACATAGAAGATTGCGACCTCGATGTTGAATTAAGATTATTATTA---GGTGAAGATGCTTA-A-TT-ATTTGGTCTGTTCGACCATTAAATTCTTACATGATCTGAGTCA????????????????????????????????????????????????????????????????????????????????????????????????????????????????????????????????????????????????????????????????????????????????????????????????????????????????????????????????????????????????????????????????????????????????????????????????????????????????????????????????????????????????????????????????????????????????????????????????????????????????????????????????????????????????????????????????????CTTTAACGAGTATCCATTGGAGGGCAAGTCTGGTGCCAGCAGCCGCGGTAATTCCAGCTCCAATAGCGTATATTAAAGTTGTTGCGGTTAAAAAGCTCGTAGTTGGACTTGTGTCCCACGCTGTCGGTTCACCGTTCGTCGGTGTTTAACTGGCATGCCCGTGTGGACGTCCTGCCGGTGGATGCGGCCGGCCGTGGGCCT-CT--GGTCTGCGCGTCGGCGGTCCGATGGAATCCTACAGTCATGCTCTTCACCGAGTGTCGAGGTGGGCCGGCACGTTTACTTTGAACAAATTAGAGTGCTCAAAGCAGGCAGTGGTTCGCCTGAATATTGTGTGCATGGAATAATGGAATAGGACCTCGGTTCTATTTTGTTGGTTTTCGGAACTTGAGGTAATGATTAATAGGGACAGACGGGGGCATTCGTATTGCGACGTTAGAGGTGAAATTCTTGGATCGTCGCAAGACGAACCTAAGCGAAAGCATTTGCCATGAGTGTTTTCATTAATCAAGAACGAAAGTTAGAGGTTCGAAGGCGATCAGATACCGCCCTAGTTCTAACCATAAACGATGCCAGCTAGCGATCCGCCGAAGTTCCTCCGATGACTCGGCGGGCAGCTTCCGGGAAACCAAAGCTTTTGGGTTCCGGGGGAAGTATGGTTGCAAAGCTGAAACTTAAAGGAATTGACGGAAGGGCACCACCAGGAGTGGAGCCTGCGGCTTAATTTGACTCAACACGGGAAACCTCACCAGGCCCGGACACCGGAAGGATTGACAGATTGAGAGCTCTTTCTTGATTCGGTGGGTGGTGGTGCATGGCCGTTCTTAGTTGGTGGAGCGATTTGTCTGGTTAATTCCGATAACGAACGAGACTCTGGCCTGCTAACTAGTCGCTTCCGGTATCCCTTCGTGCTACCGGCGAC--AAATGATCTTCTTAGAGGGACAGGCGGCTTCTAGCCGCACGAGATTGAGCAATAACAGGTCTGTGATGCCCTTAGATGTTCTGGGCCGCACGCGCGCTACACTGAAGGAATCAGCGTGTCCTCCTAGCCCGAAAGGGCCGGGTAACCCGTTGAACCTCCTTCGTGCTAGGGATTGGGGCTTGCAATTGTTCCCCATGAACGAGGAATTCCCAGTAAGCGCGAGTCATAAGCTCGCGTTGATTACGTCCCTGCCCTTTGTACACACCGCCCGTCGCTACTACCGATTGAATGATTTAGTGAGGTCTTCGGACCGGTGCGCGACGGCT--CTTCGCGAGCCGTTGATGTTGCTGGAAAGATGACCAAACTTGATCATTTAGAGGAAGTAAAAGTCGTAACAAGGTTTCCGTAGGTGAACCTCCTGAATTCGAAAGGGG---------------------------TTGGATTCAAGTCCT--GCC-GTTT-G---TAAACTGTG-CCGTCCCATCGTAGATGGTGCCGGTCGCCCGC----GGCGATTAATTTCGTTTGCGGTGTCGTTTCTGGCGTCCACTCGGTGG-TG-GCT------GGCCGCC-CTC--CGGAGGATTGCACTTCTCCCCCT-AGTAGAAACGTCGCGACCCGTTGGG-TGCCGGCC-AAAGGCCCGGGTAGGAAGACCGCG--TGTCCTGTGGT--------TGTCG---CCACAGGCGTGCGGACTCCTGGCG-ACCCGGCCGGCTGCCCGACGGTATGACCAGAGGAGACGATCCGCTGAA---TGGGAAACACTGTGG--TTGTGAAGCGTGCGG-CCTGGTGCCGATACGTGCGGGGAT-TGAGG--TGTAAACC-GG---GGGTT-CCCGTGC-GAAG-CACGGTCCCGGCCCC---GCTGCGTTGTCGG--TCGCCGGTGTCCTCGCACTGGATCG-ATACTCCCGTCTGCG---ACGCCC-ACCTTCGGATGGTCTCCCG???TCTCATATTATTTCAAACGAAAGAGGAAAAAAAGAAGTATTTGGTAACATAGGAATAATTTTAGCAATAGCTGCAATTGGTTTATTAGGATTTATAGTTTGAGCACATCATATATTCACAGTAGGAATAGATGTTGATACACGAGCATACTTTACATCTGCAACAATAATTATTGCTGTACCAACAGGTATTAAAGTATTTAGATGATTAACAACCATATATGGATCAAAATTAACTTTCAGCCCTTCTTGCTTATGAGCACTAGGATTTGTATTTCTATTTACATTAGGAGGATTAACTGGAATTGTTTTATCAAACTCATCAATTGACATTACCCTCCATGACACTTACTACGTAGTAGCACATTTTCATTATGTATTATCAATAGGAGCCGTATTTGCTATTATAGCAAGATTTATCCAATGGTACCCATTATTTACAGGATTAACAATAAATACCAAATGATTAAAAATTCAATTTATTACAATATTCATTGGTGTTAATTTAACTTTCTTCCCACAACATTTCTTAGGATTAGCCGGTATACCTCGACGTTATTCTGATTATCCAGACATATTCACAATATGAAATATATTATCCTCTATAGGAGCCTTAATATCAATATTAAGAATAATAATATTTATTATAATTATATGAGAAAGAGCAATTTCAATACGTCAAACAATCTTTAGATCTCACATAAATAGCTCAATTGAATGAAACCATAAATTACCTCCTACTGAACACACTTATAGAGAAACTCCTATTTTAATTATA----TTCTAATATGGCAGATTTAGAAATAACAACTTGACCTAATATAATACTTCAAGATAGAATATCACCTTTAATGGAACAATTAATGATATTTCACGATCACATTATAATAGTTTTAATAATAATTATTACTTTAGTAAGATACATAATAATTAATATTATTTTTAATAAAAAAATAAATCTAAATTTATTAGATGGACAAATAATTGAATTAATCTGAACAGTAACCCCAACATTAACATTATTCATCATCGCAACCCCATCCTTACAACTACTATATCTAATAGATGAAATCAATAAACCAATAATAACAATAAAAGTAATTGGTAATCAATGATTTTGAACATACGAATACTCAGATTTTAATAATAATCAATTTGACTCATATATACTACCCTATAAAAA---TAACAACCTACGACTACTAGAGACAGATAATCGAACAACACTACCAATAAATATTTTCATTCGAATAATAGTAACATCAAATGATGTTATTCACTCATGAGCACTCCCATCTACAGGAATTAAAATTGATGGTACACCAGGACGATTAAATCAAACAAGAATAATATTAAATCGAAGAGGATTAATTTATGGACAATGTTCAGAAATTTGTGGATTAAATCACAGATTTATACCCATTCTTATTGAAAGAATTCCAGTAAAAACATTTATTAAACACATAATAAATTCATCAGATGACTGAAAGCA????????GCCACGAAAGCTGCTCGTAAGAGTGCCCCTGCAACTGGTGGAGTGAAGAAGCCTCACCGCTACCGCCCTGGAACAGTTGCCCTGAGAGAAATCAGGCGTTACCAGAAGAGCACCGAGCTGCTGATTCGGAAGTTGCCTTTCCAGCGCCTCGTGCGTGAAATTGCCCAGGACTTCAAGACGGACCTCCGCTTCCAGAGCTCTGCAGTAATGGCACTGCAGGAGGCGAGCGAGGCCTACCTGGTGGGCCTGTTTGAGGACACCAACCTGTGTGCCATTCATGCCAAGAGGGTCACCATCATGCCC
	16-282_Comptaphyllium_caudatum	ATTTTTAATGGCCGCGGTATTTTAACTGTGCAAAGGTAGCATAATCATTAGTCTATTAATTGTAGAATTGTATGAATGGTTTGACGAAATTTATTCTGTCTCTT-TTTTA--TTATTAGAATTTAATTTTTGAGTTAAAAAGCTTAAATTCGTTTATAGGACGAGAAGACCCTGTAGATCTTGATTATTATT-ATTAT---TT--TAATTTTT---TGGTCATA--TTTTTGATTTTATTTTTT-ATTATTTTTTTGTTGGGGTGACATTTAGATA-TTATTAACTCTTTTT--TTT-T--TC--TTCATTTATTTTTG-TTTAATTGACCTTTTATTATTGTTTATAANAATTANATACCTTAGGGATAACAGCGTGATTCTTTTTGAGAGTTCTTATTAACAAGGGAGATTGCGACCTCGATGTTGAATTAAGATAATTATTA---GGTGTAGAAGCTTA-A-TT-TTTTGGTCTGTTCGACCATTAAATTCTTACATGA?????????TCATTAAATCAGTTATGGTTCCTTAGATCGTACCACA-TGACTTGGATAACTGTGGTAATTCTAGAGCTAATACATGCAAACAGAGTCCCGACCAGAAATGGAAGGGATGCTTTTATTAGATCAAAACCAATCGG-CCGGCTCGCCCGGTCCGTTTGCTTTGGTGACTCTGGATAACTTTGAGCTGATCGCACGGTCCTCGTACCGGCGACGCATCTTTCAAATGTCTGCCTTATCAACTGTCGATGGTAGGTTCTGCGCCTACCATGGTTGTAACGGGTAACGGGGAATCAGGGTTCGATTCCGGAGAGGGAGCCTGAGAAACGGCTACCACATCCAAGGAAGGCAGCAGGCGCGCAAATTACCCACTCCCGGCACGGGGAGGTAGTGACGAAAAATAACGATACGGGACTCATCCGAGGCCCCGTAATCGGAATGAGCACACTTTAAACCCTTTAACGAGTATCCATTGGAGGGCAAGTCTGGTGCCAGCAGCCGCGGTAATTCCAGCTCCAATAGCGTATATTAAAGTTGTTGCGGTTAAAAAGCTCGTAGTTGGACTTGTGTCCCACGCTGTCGGTTCACCGTTCGTCGGTGTTTAACTGGCATGCCCGTGTGGACGTCCTGCCGGTGGATGCGGTCGGCCGCGGGCCT-CT--GGTCTGCGCGTCGGCGGTCCGATTGAATCCTACCGCGGTGCTCTTCACCGAGTGTCGAGGTGGGCCGGCACGTTTACTTTGAACAAATTAGAGTGCTCAAAGCAGGCAGTGGTTCGCCTGAATATTGTGTGCATGGAATAATGGAATAGGACCTCGGTTCTATTTTGTTGGTTTTCGGAACTTGAGGTAATGATTAATAGGGACAGACGGGGGCATTCGTATTGCGACGTTAGAGGTGAAATTCTTGGATCGTCGCAAGACGAACCTAAGCGAAAGCATTTGCCATGAGTGTTTTCATTAATCAAGAACGAAAGTTAGAGGTTCGAAGGCGATCAGATACCGCCCTAGTTCTAACCATAAACGATGCCAGCTAGCGATCCGCCGAAGTTCCTCCGATGACTCGGCGGGCAGCTTCCGGGAAACCAAAGCTTTTGGGTTCCGGGGGAAGTATGGTTGCAAAGCTGAAACTTAAAGGAATTGACGGAAGGGCACCACCAGGAGTGGAGCCTGCGGCTTAATTTGACTCAACACGGGAAACCTCACCAGGCCCGGACACCGGAAGGATTGACAGATTGAGAGCTCTTTCTTGATTCGGTGGGTGGTGGTGCATGGCCGTTCTTAGTTGGTGGAGCGATTTGTCTGGTTAATTCCGATAACGAACGAGACTCTGGCCTGCTAACTAGTCGCTTCCGGTATCCCTTCGTGCTACCGGCGAC--AAATGATCTTCTTAGAGGGACAGGCGGCTTCTAGCCGCACGAGATTGAGCAATAACAGGTCTGTGATGCCCTTAGATGTTCTGGGCCGCACGCGCGCTACACTGAAGGAATCAGCGTGTCCTCCTAGCCCGAAAGGGCCGGGTAACCCGTTGAACCTCCTTCGTGCTAGGGATTGGGGCTTGCAATTGTTCCCCATGAACGAGGAATTCCCAGTAAGCGCGAGTCATAAGCTCGCGTTGATTACGTCCCTGCCCTTTGTACACACCGCCCGTCGCTACTACCGATTGAATGATTTAGTGAGGTCTTCGGACCGGTGCGCGACGGCT--CTTCGCGAGCCGTTGATGTTGCTGGAAAGATGACCAAACTTGATCATTTAGAGGAAGTAAAAGTCGTAACAAGGTTTCCGTAGGTGAACCT?????????????????????????????????????????????TGGATTCATGTCCT-TACC-GTTA-G---TAAACCGGG-TNGCCTCGCTACGGATGGTGCCGGTCGCCCGC----GGCGATTCATTTCGCTTGCGGTGTCGTTTCTGGCGTCCACCTGGCGT-GG-GCT------GACCGCC-CTC-GCGGAGGACTGCACTTCT-CCCCT-AGTAGAAACGTCGCGACCCGTTGGG-TGCCGGCC-AAAGGCCCGGGTGGGCAGACCGCA--CGTCCCGTGGT--------GTTCG---CCACGGGCGTGCGGACCCCCGTTG-ACCCGGCCGGCTGCCCGACGGTATGACCAGAGGAGTCGATCCGCTGAA---TGGGAAACACTGTGG--TTGTGAAGCGTGCGG-CCTGGCGCCGATACGTGTGGGGAT-TGAGG--TGTAAACC-GG---GGGTG-CCCGTGC-GAAG-CACGGTCCCGGCCCT---GCTGCGTTGTCGG--TCGCCGGTGTCCTCGCACAGGATCG-ATACTCCCGTCTGCG---ACGCCC-ACCTTCGGATGGTCTCCCGATTTCACATATCATTTCAAATGAAAGAGGAAAAAAAGAAGTATTTGGAAACTTAGGAATAATCTTCGCAATAGGGGCTATCGGATTACTAGGATTCGTTGTATGGGCACATCACATATTTACAGTAGGTATAGATGTAGATACACGAGCATATTTTACATCAGCAACTATAATTATTGCCGTGCCCACTGGAATTAAAGTATTTAGATGATTAACAACAATATACGGATCCAAAATTACATTCAGACCATCATGTCAATGAGCTCTAGGATTCGTATTTTTATTTACAATTGGTGGACTAACAGGAATTATTTTATCTAACTCATCAATTGATATTACTCTCCATGATACTTATTATGTAGTTGCACATTTCCATTATGTTCTATCAATAGGTGCATTGTTTGCTATTATATCTGGATTTATTCAATGATATCCTCTAATATCAGGAATAACTATAAACCCAACATGACTAAAAGTACAATTTATAACAACCTTTATTGGAGTTAATATAACATTTTTTCCACAACATTTTTTAGGTCTTTCAGGCATACCACGACGTTATTCAGACTTCCCTGATATATTTATCAGATGAAATATTATTTCATCTATAGGAGCCCTTGTTTCATTAATAAGAACAATAATATTTATAATAATCATATGGGAAAGAATATCTTCAATACGACAAACAATTTTTAGATCTAATATAAGAAGATCAATTGAATGAAGTCATAACTTACCCCCATCTGAACATTCATATAATGAATTACCAATAATAATTATA----TTCTAATATGGCAGAT????????????????????????????????????????????????????????AGAACAATTAATATACTTTCACGATCATATAATAATAATTATTATAATAATTATTACAATAGTGAGTTATTTAATAATTAATATTATAATTAATAATAAAACTAATTTAAACTTATTAGAAGGTCAAACAATTGAATTAATCTGAACTATCGCCCCAGCAATAACACTCTTATTTATTGCAACACCATCGCTGCGTCTACTATATTTAATAGATGAAATCAATAAACCAGTATTAACAATTAAAGTTATTGGACATCAATGATACTGAACATATGAATATTCAGATTTTAAAGAAAAAGAACTCGATTCATACATAATAAACTATGAAAA---AACCAACATACGATTATTAGATTCAGATAATAAATTAATTCTCCCAACAAATAACTTAATCCGATTAATAATAACATCAACAGATGTTATTCATTCATGAACCCTACCATCAACAGGGGTAAAAATTGATGCAACACCTGGACGATTAAATCAGGCTAGATTAATATTATACCGAAGAGGTGTGATTTATGGTCAATGCTCAGAAATCTGTGGTTTGAACCACAGATTCATACCTATTTCTGTAGAAAGTATACCTATCAATATATTTATTATAAAAATATTATAAACATCAGATGACTGAAAGCA????????GCCACAAAAGCAGCTCGTAAGAGCGCCCCTGCAACTGGTGGAGTGAAGAAGCCTCACCGCTACCGTCCTGGAACGGTTGCCCTGAGAGAAATCAGGCGTTACCAGAAGAGCACCGAGCTGCTGATTCGAAAGTTGCCTTTCCAGCGACTTGTGCGTGAGATTGCCCAGGACTTCAAGACCGACCTCCGCTTCCAGAGCTCTGCAGTAATGGCACTGCAGGAGGCGAGCGAGGCCTACCTGGTGGGTCTGTTTGAGGACACCAACCTGTGTGCCATTCATGCCAAGAGGGTCACCATCATGCC?
	CC2_Pulchriphyllium_agnesagamaae	TATTTTAATGGCCGCGGTATTTTGACTGTGCAAAGGTAGCATAATCATTAGCTTATTAATTGTGAGATGGCATGAATGGTTGGACGAGATATTAACTGTCTTCATTTTTA--TTCATGGAAATTAATTTTTGAGTTAAAAAGCTTAAATTTTTTTATAGGACGAGAAGACCCTATAGATCTTTATTAGTAAT-GTTTT---GT--TTGTTTTT---GGTTTAT---TTTTA-TTTTATAAAATT-TTATTTTTTTTGTTGGGGTGACATTTAGATA-TAATTAACTCTTTTTT-TTT-C--TT--TTCATTTATTTTTG-TTCATATGATTTTTTACTATTT-CTTTAAGATATAGATACCTTAGGGATAACAGCGTAATTCTTCTTGAGAGTTCATATTGACAATAGAGATTGCGACCTCGATGTTGAATTAAGATTATATTTT---GGTGTAGTGGCTTT-T-TA-TATAGGTCTGTTCGACCTTTAAATTCTTACATGATCTGAGTTCTCATTAAATCAGTTATGGTTCCTTAGATCGTACCACA-TGACTTGGATAACTGTGGTAATTCTAGAGCTAATACATGCAAACAGAGTCCCGACCAGAAATGGAAGGGATGCTTTTATTAGATCAAAACCAATCGG-CCGGCTCGCCCGGTCCGTTTGCTTTGGTGACTCTGGATAACTTTGAGCTGATCGCACGGTCCTCGTACCGGCGACGCATCTTTCAAATGTCTGCCTTATCAACTGTCGATGGTAGGTTCTGCGCCTACCATGGTTGTAACGGGTAACGGGGAATCAGGGTTCGATTCCGGAGAGGGAGCCTGAGAAACGGCTACCACATCCAAGGAAGGCAGCAGGCGCGCAAATTACCCACTCCCGGCACGGGGAGGTAGTGACGAAAAATAACGATACGGGACTCATCCGAGGCCCCGTAATCGGAATGAGCACACTTTAAACGCTTTAACGAGTATCCATTGGAGGGCAAGTCTGGTGCCAGCAGCCGCGGTAATTCCAGCTCCAATAGCGTATATTAAAGTTGTTGCGGTTAAAAAGCTCGTAGTTGGACTTGTGTCCCACGCTGTCGGTTCACCGTTCGTCGGTGTTTAACTGGCATGCCCGTGTGGACGTCCTGCCGGTGGATGCGGTCGGCCGTGGGCCT-CT--GGTCTGCGCGTCGGCGGTCCGATGGAATCCTACCGCGGTGCTCTTCACCGAGTGTCGAGGTGGGCCGGCACGTTTACTTTGAACAAATTAGAGTGCTCAAAGCAGGCAGTGGTTCGCCTGAATATTGTGTGCATGGAATAATGGAATAGGACCTCGGTTCTATTTTGTTGGTTTTCGGAACTTGAGGTAATGATTAATAGGGACAGACGGGGGCATTCGTATTGCGACGTTAGAGGTGAAATTCTTGGATCGTCGCAAGACGAACCTAAGCGAAAGCATTTGCCATGAGTGTTTTCATTAATCAAGAACGAAAGTTAGAGGTTCGAAGGCGATCAGATACCGCCCTAGTTCTAACCATAAACGATGCCAGCTAGCGATCCGCCGAAGTTCCTCCGATGACTCGGCGGGCAGCTTCCGGGAAACCAAAGCTTTTGGGTTCCGGGGGAAGTATGGTTGCAAAGCTGAAACTTAAAGGAATTGACGGAAGGGCACCACCAGGAGTGGAGCCTGCGGCTTAATTTGACTCAACACGGGAAACCTCACCAGGCCCGGACACCGGAAGGATTGACAGATTGAGAGCTCTTTCTTGATTCGGTGGGTGGTGGTGCATGGCCGTTCTTAGTTGGTGGAGCGATTTGTCTGGTTAATTCCGATAACGAACGAGACTCTGGCCTGCTAACTAGTCGCTTCCGGTATCCCTTCGTGCTACCGGCGAC--AAATGATCTTCTTAGAGGGACAGGCGGCTTCTAGCCGCACGAGATTGAGCAATAACAGGTCTGTGATGCCCTTAGATGTTCTGGGCCGCACGCGCGCTACACTGAAGGAATCAGCGTGTCCTCCTAGCCCGAAAGGGCCGGGTAACCCGTTGAACCTCCTTCGTGCTAGGGATTGGGGCTTGCAATTGTTCCCCATGAACGAGGAATTCCCAGTAAGCGCGAGTCATAAGCTCGCGTTGATTACGTCCCTGCCCTTTGTACACACCGCCCGTCGCTACTACCGATTGAATGATTTAGTGAGGTCTTCGGACCGGTGCGCGACGGCT--CTTCGCGAGCCGTTGATGTTGCTGGAAAGATGACCAAACTTGATCATTTAGAGGAAGTAAAAGTCGTAACAAGGTTTCCGTAGGTGAACCTCCTGAATTCGAAAGGGG---------------------------TTGGATTCATGTCTC--TCC-GG-C-G---TAA-TAGTA-CGGTCACACCAT-GATGGTGCTGGTCGCCCGC----GGCGATTAATTTCGTTTGCGGTGTCGTTTCTGGCATCCACTTGGCAG-CT-GGC------ATGTCGC-TTC-GCGGAGGACTGCACTTCT-CCCCT-AGTAGAAACGTCGCGACCCGTTGGG-TGCCGGTC-AAAGGCCTGGGTAGGAAGACCGCG--TGTCCTGTGGT--------GGTTG---CCATGGGCATGCGGACTCCTGGTG-ACCCGGCCGGCTGCCCGACGGTATGACCCGAGGAGTCGATCCGCTAAA---TGGGAAACACTATGG--TTGTGAAGCGTGCGG-CCTGGCACCGATGCGTGTGGGGAT-TGTGG--TGTAAACC-GG---GGGTG-CCCGTGC-GAAG-CACGGTCCCGGCCCT---ACTGCGTTGTCGG--TTGCTGGTGTCCTCGCACTGGATCG-ATACTCCCGTCTGCG---ACGCCC-ATCTTCGGATGGTCTCCCGATTTCACATATTATTGCACAAGAGAGAGGTAAAAAAGAGGTTTTTGGTAATTTAGGAATAATCTTCGCAATAGCTGCTATTGGATTATTAGGTTTTATCGTATGGGCTCACCACATATTTACAGTAGGAATAGATGTAGACACACGAGCCTACTTCACATCAGCAACAATAATTATTGCTGTCCCAACAGGTATCAAAGTATTCAGATGGTTAACAACTATATACGGATCCAAAATGACTTTTAGACCTTCATGCTTATGAAGATTAGGATTCGTATTCTTATTCACATTAGGAGGATTAACTGGAATTGTACTATCAAACTCATCAATTGATATCACATTACATGACACTTATTATGTAGTAGCGCACTTCCACTATGTTCTATCAATAGGAGCAGTATTTGCTATCATATCTGGATTCATCCAATGATACCCTTTATTGACAGGAATAACAATAAATCCAAAATGATTAAAAATTCAATTTTTCACAATATTCGTGGGCGTAAATCTAACATTCTTCCCACAGCATTTCTTAGGGCTTGCCGGTATACCACGACGATATATTGATTACCCAGACATATTCCTATTATGGAACATTTTATCATCAATAGGGGCAATAATCTCAGCCTTAAGAATAATAGCATTCTTTACTATAATTTGAGAGAGTATAATATCAATACGACAAGTAATAAGAAGTTCACACATAAGAAGAGCAAATGAATGAAACCAAAATATACCACCAAAAGAACACACCTATAATGAACTACCCATCCTAATTAAA----TTCTAATATGGCAGAT?TAGAAATAATAAACTTACCTAAAGCAATAATACAAGACAGAATTACCCCAACAATAGAACAATTAATATTTTTTCACGACCATATTATATTAATTCTAATGATAATTATAACAGTAGTAAGATACATAATAATCAGCGTTATAATTAATAAAAAAACAAACAAAAATCTTCTAGACGGACAAATAATTGAATTAATCTGAACAGTAACGCCCACTATAACATTATTTTTTATTGCAGCACCATCACTGCGACTACTATACTTAATAGATGAAATCAACAGTCCAATAATAACCATAAAAATTATTGGAAACCAATGATATTGAACATATGAGTACTCAGATTTCAAAGAATCTGAATTTAATTCATATATAAATACATATGAAGA---CCAGGGGCTACGACTATTAGATTCAGATTCTCGAATAACACTTCCAATAAATATATTCACTCGAATAATAGTATCATCAGCAGATGTAATTCATTCCTGAACTTTACCATCAACAGGAATTAAAATTGACGGAACACCAGGACGACTAAATCAAGCAAGAATGATAATTAACCGAACTGGTATTATTTACGGACAATGTTCAGAGATCTGTGGAACAAATCACAGATTCATGCCCATTATAGTTGAAGCAGTACCCATCAATGAATTTATAAAATGAATAATAAAATCATCAGATGACTGAAAGCAAGCAGCTTGCCACAAAAGCGGCCCGTAAGAGCGCCCCTGCAACTGGTGGAGTGAAGAAGCCTCACCGCTACCGTCCTGGGACAGTTGCCCTGAGAGAAATCAGGCGTTACCAGAAGAGCACCGAGCTGCTGATTCGAAAGTTGCCTTTCCAGCGCCTTGTGCGTGAGATCGCCCAAGACTTCAAGACAGACCTCCGCTTCCAGAGCTCTGCAGTAATGGCACTGCAGGAGGCGAGCGAGGCCTACCTGGTGGGTCTGTTTGAGGACACCAACCTGTGTGCCATTCACGCTAAGAGGGTCACCATCATGCCC
	18-058_Phyllium_sp.	TTATTTAATGGCCGCGGTATTTTGACCGTGCAAAGGTAGCATAATCATTAGCTTATTAATTGTAAGATTGTATGAATGGTTGGACGAAATATTAGCTGTCTCAT-TTGTA-TTATTTAGAATTTAATTTTTGGGTTAAAAAGCTTAAATTTTTTTATAGGACGAGAAGACCCTATAGATCTTTATTTTCATT-GTTAT---TT--TATTTTTG---TATTTAT---TTAT-----------TTT-TTGAATTTTTGGTTGGGGTGATTTGGGGATA-TTATTAACTCCTTATA-TTT-T--TT--TTCATTTATTTATG-TTTAATTGATCTTTTATTATTGTTTATAAGATTAAGATACCTTAGGGATAACAGCGTAATTCTTTTTGAGAGTTCATATTGACGATGGAGATTGCGACCTCGATGTTGAATTAAGATTAATATTA---GGTGTAGAAGTTTA-T-TT-ATTAGGTCTGTTCGACCTTTAAGATCTTACATGATCTGAGTTCTCATTAAATCAGTTATGGTTCCTTAGATCGTACCACA-TGACTTGGATAACTGTGGTAATTCTAGAGCTAATACATGCAAACAGAGTCCCGACCAGAAATGGAAGGGATGCTTTTATTAGATCAAAACCAATCGG-CCGGCTCGCCCGGTCCGTTTGCTTTGGTGACTCTGGATAACTTTGAGCTGATCGCACGGTCCTCGTACCGGCGACGCATCTTTCAAATGTCTGCCTTATCAACTGTCGATGGTAGGTTCTGCGCCTACCATGGTTGTAACGGGTAACGGGGAATCAGGGTTCGATTCCGGAGAGGGAGCCTGAGAAACGGCTACCACATCCAAGGAAGGCAGCAGGCGCGCAAATTACCCACTCCCGGCACGGGGAGGTAGTGACGAAAAATAACGATACGGGACTCATCCGAGGCCCCGTAATCGGAATGAGCACACTTTAAACGCTTTAACGAGTATCCATTGGAGGGCAAGTCTGGTGCCAGCAGCCGCGGTAATTCCAGCTCCAATAGCGTATATTAAAGTTGTTGCGGTTAAAAAGCTCGTAGTTGGACTTGTGTCCCACGCTGTCGGTTCACCGTTCGTCGGTGTTTAACTGGCATGCCCGTGTGGACGTCCTGCCGGTGGATGCGGTCGGCCGTGGGCCT-CT--GGTCTGCGCGTCGGCGGTCCGATGGAATCCTACCGCGGTGCTCTTCACCGAGTGTCGAGGTGGGCCGGCACGTTTACTTTGAACAAATTAGAGTGCTCAAAGCAGGCAGTGGTTCGCCTGAATATTGTGTGCATGGAATAATGGAATAGGACCTCGGTTCTATTTTGTTGGTTTTCGGAACTTGAGGTAATGATTAATAGGGACAGACGGGGGCATTCGTATTGCGACGTTAGAGGTGAAATTCTTGGATCGTCGCAAGACGAACCTAAGCGAAAGCATTTGCCATGAGTGTTTTCATTAATCAAGAACGAAAGTTAGAGGTTCGAAGGCGATCAGATACCGCCCTAGTTCTAACCATAAACGATGCCAGCTAGCGATCCGCCGAAGTTCCTCCGATGACTCGGCGGGCAGCTTCCGGGAAACCAAAGCTTTTGGGTTCCGGGGGAAGTATGGTTGCAAAGCTGAAACTTAAAGGAATTGACGGAAGGGCACCACCAGGAGTGGAGCCTGCGGCTTAATTTGACTCAACACGGGAAACCTCACCAGGCCCGGACACCGGAAGGATTGACAGATTGAGAGCTCTTTCTTGATTCGGTGGGTGGTGGTGCATGGCCGTTCTTAGTTGGTGGAGCGATTTGTCTGGTTAATTCCGATAACGAACGAGACTCTGGCCTGCTAACTAGTCGCTTCCGGTATCCATTCGTGCTACCGGCGAC--AAATGATCTTCTTAGAGGGACAGGCGGCTTCTAGCCGCACGAGATTGAGCAATAACAGGTCTGTGATGCCCTTAGATGTTCTGGGCCGCACGCGCGCTACACTGAAGGAATCAGCGTGTCCTCCTAGCCCGAAAGGGCCGGGTAACCCGTTGAACCTCCTTCGTGCTAGGGATTGGGGCTTGCAATTGTTCCCCATGAACGAGGAATTCCCAGTAAGCGCGAGTCATAAGCTCGCGTTGATTACGTCCCTGCCCTTTGTACACACCGCCCGTCGCTACTACCGATTGAATGATTTAGTGAGGTCTTCGGACCGGTGCGCGACGGCT--CCTTGCGTGCCGTTGATGTTGCTGGAAAGATGACCAAACTTGATCATTTAGAGGAAGTAAAAGTCGTAACAAGGTTTCCGTAGGTGAACCTCCTGAATTCGAAAGGGG---------------------------TTGGATTCAGATCCT--ACC-GTTC-G---CATACTAGGTCAGCCCCGCCGCGGATGGTGCTGGTCGCCCGC----TGCGATTCATTTCGTTTGCGGTGTCGTTTCTGGTGTCCACCCGGCGG-TG-GTT------GACCACC-ATC-GCGGAGGGTCGCACTTCT-CCCCT-AGTAGAAACGTCGCGACCCGTTGGG-TACCGGCC-AAAGGCCTGGGAAGGAGGCCCGCG--CGTCCCGTGGT--------GATCG---CCACGGGCGTGCGGACTCCCGGTG-ACCCAGCCGGCTGCCCGACGGTATGACCAGAGGAGCCGATCCGCTGAG---TGTGAAACACTGTGGT-TTGTGAAGCGTGCGG-CCCGGCGCCGATACGTGCGGGGAT-TGAGG--TGTAAACC-GG---GGGTT-CCCGTGC-ACAG-CACGGTCCCGGCCCC---GCTGCGTTGTCGG--TTGTCGGTGTCCTCGCACTGGATCG-ATACTCCCGTCTGCG---ACGCCC-ATCTTCGGATGGTCTCCCG??CTCACATATTATTTTACATGAGAGAGGAAAAAAAGAGGTATTTGGTAACTTAGGAATAATTTTCGCCATAGCGGCAATCGGGTTATTAGGGTTTATTGTATGGGCACATCACATATTTACCGTAGGAATAGATGTAGACACTCGAGCCTACTTTACTTCAGCAACAATAATTATTGCAGTGCCCACAGGTATTAAAGTATTTAGATGATTAACAACTATATATGGTTCAAATCTAACCTTAAACCCATCATGTTTGTGGGCAATAGGATTTGTATTCTTATTCACATTAGGGGGTCTAACAGGTATCGTTTTATCGAATTCATCAATTGATATTACACTCCATGACACATACTACGTGGTGGCCCATTTCCACTATGTATTATCTATGGGGGCAGTGTTCGCAATCATGGCTGGATTTGTCCAATGATACCCCCTGTTTACCGGAATGTCAATAAATCCAAAATGATTGAAAATTCAATTCTTCACTATATTCATTGGAGTAAACATAACCTTTTTCCCACAACACTTCCTAGGATTGGCGGGTATACCTCGACGATATTCTGATTATCCAGACATATTTACATCATGAAACATTATCTCATCAATAGGAGCACTTATTTCAACAATAAGAACAATAATATTTATAATAATTATATGAGAGAGATTATCATCATCACGAAAGGCCCTTTTCAGATCAAACATAATTAGATCGCTGGAATGAACTCAAATTATACCACCTAATGAACACACTTACAGAGAATTACCCGTACTAATTAAA----TTCTAATATGGCAGAT???????????????????????????????????????????????????????????????????????????????????????????????????????????????????????????????????????????????????????????????????????????????????????????????????????????????????????????????????????????????????????????????????????????????????????????????????????????????????????????????????????????????????????????????????????????????????????????????????????????????????????????????????????????????????????????????????????????????????????????????????????????????????????????????????????????????????????????????????????????????????????????????????????????????????????????????????????????????????????????????????????????????????????????????????????????????????????AGCAGCTTGCCACAAAAGCGGCTCGTAAGAGCGCCCCTGCAACTGGTGGAGTGAAGAAGCCTCACCGCTACCGTCCTGGAACAGTTGCCCTGAGAGAAATCAGGCGTTACCAGAAGAGCACCGAACTGCTGATTCGAAAGTTGCCTTTCCAGCGCCTTGTGCGTGAAATTGCCCAGGACTTCAAGACGGACCTCCGCTTCCAGAGCTCTGCAGTAATGGCACTGCAGGAGGCGAGCGAGGCCTACCTGGTGGGTCTGTTTGAGGACACCAACCTGTGTGCCATTCACGCCAAGAGAGTCACCATCATGCC?
	CC9_Phyllium_ericoriai	?ATTTTAATGGCCGCGGTATTTTGACCGTGCAAAGGTAGCATAATAATTAGCTTATTAATTGTGAGCTTGTATGAATGGTTGGACGAAATATTAACTGTCTCGT-ATTTA-TTA-TTAGAATTTAATTTTTGAGTTAAAAAGCTTAGATTTTTTTATAGGACGAGAAGACCCTATAGATCTTTATTTTCATT-ATTTA-TTTT--TTTTTTTG---AATTTAT---TTATA---------TTTC-TTGAATTTTTAGTTGGGGTGATTTANAGATA-TAATTAACTCTTTATT-TTA-T--TT--TTCATTTATTTATG-TTTATTTGACCTTTTATTATTGTTTATAANAAAAAGATACCTTAGGGATAACAGCGTAATTCTTTTTGAGAGTTCTTATTGACAAGGGAGATTGCGACCTCGATGTTGAATTAAGATTAATATTA---GGTGAAG????????????????????????????????????????????????????????TCATTAAATCAGTTATGGTTCCTTAGATCGTACCACA-TGACTTGGATAACTGTGGTAATTCTAGAGCTAATACATGCAAACAGAGTCCCGACCAGAAATGGAAGGGATGCTTTTATTAGATCAAAACCAATCGG-CCGGCTCGCCCGGTCCGTTTGCTTTGGTGACTCTGGATAACTTTGAGCTGATCGCACGGTCCTCGTACCGGCGACGCATCTTTCAAATGTCTGCCTTATCAACTGTCGATGGTAGGTTCTGCGCCTACCATGGTTGTAACGGGTAACGGGGAATCAGGGTTCGATTCCGGAGAGGGAGCCTGAGAAACGGCTACCACATCCAAGGAAGGCAGCAGGCGCGCAAATTACCCACTCCCGGCACGGGGAGGTAGTGACGAAAAATAACGATACGGGACTCATCCGAGGCCCCGTAATCGGAATGAGCACACTTTAAACGCTTTAACGAGTATCCATTGGAGGGCAAGTCTGGTGCCAGCAGCCGCGGTAATTCCAGCTCCAATAGCGTATATTAAAGTTGTTGCGGTTAAAAAGCTCGTAGTTGGACTTGTGTCCCACGCTGTCGGTTCACCGTTCGTCGGTGTTTAACTGGCATGCCCGTGTGGACGTCCTGCCGGTGGATGCGGTCGGCCGTGGGCCT-CT--GGTCTGCGCGTCGGCGGTCCGATGGAATCCTACCGCGGTGCTCTTCACCGAGTGTCGAGGTGGGCCGGCACGTTTACTTTGAACAAATTAGAGTGCTCAAAGCAGGCAGTGGTTCGCCTGAATATTGTGTGCATGGAATAATGGAATAGGACCTCGGTTCTATTTTGTTGGTTTTCGGAACTTGAGGTAATGATTAATAGGGACAGACGGGGGCATTCGTATTGCGACGTTAGAGGTGAAATTCTTGGATCGTCGCAAGACGAACCTAAGCGAAAGCATTTGCCATGAGTGTTTTCATTAATCAAGAACGAAAGTTAGAGGTTCGAAGGCGATCAGATACCGCCCTAGTTCTAACCATAAACGATGCCAGCTAGCGATCCGCCGAAGTTCCTCCGATGACTCGGCGGGCAGCTTCCGGGAAACCAAAGCTTTTGGGTTCCGGGGGAAGTATGGTTGCAAAGCTGAAACTTAAAGGAATTGACGGAAGGGCACCACCAGGAGTGGAGCCTGCGGCTTAATTTGACTCAACACGGGAAACCTCACCAGGCCCGGACACCGGAAGGATTGACAGATTGAGAGCTCTTTCTTGATTCGGTGGGTGGTGGTGCATGGCCGTTCTTAGTTGGTGGAGCGATTTGTCTGGTTAATTCCGATAACGAACGAGACTCTGGCCTGCTAACTAGTCGCTTCCGGTATCCCTTCGTGCTACCGGCGAC--AAATGATCTTCTTAGAGGGACAGGCGGCTTCTAGCCGCACGAGATTGAGCAATAACAGGTCTGTGATGCCCTTAGATGTTCTGGGCCGCACGCGCGCTACACTGAAGGAATCAGCGTGTCCTCCTAGCCCGAAAGGGCCGGGTAACCCGTTGAACCTCCTTCGTGCTAGGGATTGGGGCTTGCAATTGTTCCCCATGAACGAGGAATTCCCAGTAAGCGCGAGTCATAAGCTCGCGTTGATTACGTCCCTGCCCTTTGTACACACCGCCCGTCGCTACTACCGATTGAATGATTTAGTGAGGTCTTCGGACCGGTGCGCGACGGCT--CCTCGCGAGCCGTTGATGTTGCTGGAAAGATGACCAAACTTGATCATTTAGAGGAAGTAAAAGTCGTAACAAGGTTTCCGTAGGTGAACCT??????????AAAGGGG---------------------------TTGGATTCAAATCCT--ACC-GAT--G---CATACCAGG-CAGCACCACTGCGGATGGTGCCGGTCGCCCGC----GGCGATTAATTTCGTTTGCGGTGTCGTTTCTGGCGTCCACTCGGTGG-TCCGCT------GACCAAA-ATC-TCGGAGGGTCGCACTTCT-CCCCT-AGTAGAAACGTCGCGACCCGTTGGG-TGCCGGCC-AAAGGCCTGGGAAGGAAGCCCGCG--CGTCCTGTGGT--------GGTTG---CCACAGGCGTGCGGACTCCCGGTG-ACCCGGCCGGCTGCCCGACGGTATGACCAGAGGAGCCGATCCGCTGAA---TGGGAAACACTGTGGT-TTGTGAAGCGTGCGG-CCTGGCGCCGATACGTGCGGGGAT-TGAGG--TGTAAACC-GG---GGGTT-CCCGTGC-GAAG-CACGGTCCCGGCCCC---GCTGCGTTGTCGG--TTGCTGGTGTCCTCGCACTGGATCG-ATACTCCCGTCTGCG---ACGCCC-ATCTTCGGATGGTCTCCCGATCTCACATATCATTTCACATGAAAGAGGTAAAAAAGAGGTTTTTGGTAACCTAGGAATAATTTTTGCTATAGCTGCAATTGGTTTATTAGGGTTTGTAGTATGAGCTCATCACATATTTACAGTTGGAATAGATGTGGATACACGAGCCTACTTTACCTCAGCAACAATAATTATTGCTGTCCCTACAGGAATTAAAGTATTCAGATGATTAACAACTATATATGGATCAAAAATAACTTTTAGACCATCTTGCTTATGGGCATTAGGATTTGTATTTCTATTTACCTTGGGTGGATTAACAGGTATTGTACTATCAAATTCTTCAATTGATATTACCCTACATGACACCTATTATGTAGTTGCCCATTTTCATTATGTATTATCCATAGGTGCAGTATTTGCAATCATGGCAAGATTTATTCAATGATATCCATTATTTACAGGAATAACAATAAATCCTAAATGATTAAAAATTCAATTCTTAACTATGTTTATTGGAGTAAACATAACATTCTTTCCACAACACTTTCTTGGGTTAGCAGGAATACCCCGACGGTACTCAGATTACCCTGACATATATACAACATGAAACATTATTTCATCAATAGGAGCTTTAATTTCAACATTAAGAATGATAATATTCATTATAATTATTTGAGAAAGATTATCATCAATACGAAAAACTATTTTTAGATCCCATATAATCAGATCACTAGAATGAATTCATAATACACCACCCAATGAGCATACCTACAATGAATTACCTATACTAATTAAA----TTCTAA-ATGGCAGATTTAGAAATAACAACTTGACCTAATTTATATCTCCAAGATAGAATTTCACCTTTAATAGAAAATCTAATCTTATTTCATGATCATATCATAATAATTTTAATAATAATTGTAACAATAGTAAGATATGTAATAATTAATATTATAACAAGAAATAAGTTAAACCGAAATATATTAGAAGGACAAATAATTGAATTAATCTGAACAGTAACACCCACAATAACATTATTTTTCATTGCAGCACCATCATTACGACTACTATATTTAATAGATGAAATTAATAAACCAACAATAACAATAAAAGCAGTAGGTCATCAATGATATTGATCATATGAATATTCAGATTTTGTTGAAACTGAATTTGACTCATATATAGAAAACTATGAAAAAAACAGAAATTTACGCCTATTAGATTCTGATAACCGATTAACATTACCAACCAATACTTTTATCCGAATAATAGTAACATCTACTGATGTTATCCACTCTTGGACACTACCTTCATCTGGAATTAAAATTGATGGAACTCCTGGACGATTAAATCAATCAAGAATAATAATTAACCGAACAGGATTAATATATGGTCAATGTTCAGAAATTTGTGGAACAAATCATAGATTTATACCTATTGTTATTGAAAGAATTCCTATTAATAAATTTATTAAATGAATAATAAAATCATCAGATGACTGAAAGCAAGCAGCTTGCCACAAAAGCGGCTCGTAAGAGCGCCCCTGCAACTGGTGGAGTGAAGAAGCCTCACCGCTACCGTCCTGGAACAGTTGCCCTGAGAGAAATCAGGCGGTACCAGAAGAGCACCGAGCTGCTGATTCGAAAGTTGCCGTTCCAGCGCCTTGTGCGTGAGATTGCGCAGGATTTCAAGACGGACCTCCGCTTCCAGAGCTCTGCAGTAATGGCACTGCAGGAGGCGAGCGAGGCCTACCTGGTGGGTCTTTTTGAGGACACCAACCTGTGTGCCATTCACGCCAAGAGGGTCACCATCATGCC?
	16-086_Phyllium_hausleithneri	TAATTTAATGGCCGCGGTATTTTGACCGTGCAAAGGTAGCGTAATCATTAGCTTATTAATTGTAGGATTGTATGAATGGTTGGACGAAATATTGACTGTCTCAT-ATTTA-TTAATTAGAATTTAATTTTTGGGTTAAAAAGCCTAAATTTTTTTAAAGGACGAGAAGACCCTATAGATCTTTATTTTCATT-ATTTT---GT--TTCTTTTG---TATTTAT---TTAT-----------TTA-TTGGATTTTTAATTGGGGTGATTTAGAGATA-TGATTAACTCTTTATT-TTT-T--TT--TTCATTTATTTTTG-TTTAATTGACCTTTTATTATTGTTTATAAGAATTAGATACCTTAGGGATAACAGCGTAATTCTCCTTGAGAGTTCATATTGACAGGGGAGATTGCGACCTCGATGTTGAATTAAGATTAGTATTA---GGTGTAGAAGTTTA-A-TT-ACTGGGTCTGTTCGACCCCTAGAGTCTTACATGATCTGAGT??TCATTAAATCAGTTATGGTTCCTTAGATCGTACCACA-TGACTTGGATAACTGTGGTAATTCTAGAGCTAATACATGCAAACAGAGTCCCGACCAGAAATGGAAGGGATGCTTTTATTAGATCAAAACCAATCGG-CCGGCTCGCCCGGTCCGTTTGCTTTGGTGACTCTGGATAACTTTGAGCTGATCGCACGGTCCTCGTACCGGCGACGCATCTTTCAAATGTCTGCCTTATCAACTGTCGATGGTAGGTTCTGCGCCTACCATGGTTGTAACGGGTAACGGGGAATCAGGGTTCGATTCCGGAGAGGGAGCCTGAGAAACGGCTACCACATCCAAGGAAGGCAGCAGGCGCGCAAATTACCCACTCCCGGCACGGGGAGGTAGTGACGAAAAATAACGATACGGGACTCATCCGAGGCCCCGTAATCGGAATGAGCACACTTTAAACGCTTTAACGAGTATCCATTGGAGGGCAAGTCTGGTGCCAGCAGCCGCGGTAATTCCAGCTCCAATAGCGTATATTAAAGTTGTTGCGGTTAAAAAGCTCGTAGTTGGACTTGTGTCCCACGCTGTCGGTTCACCGTTCGTCGGTGTTTAACTGGCATGCCCGTGTGGACGTCCTGCCGGTGGATGCGGTCGGCCGTGGGCCT-CT--GGTCTGCGCGTCGGCGGTCCGATGGAATCCTACCGCGGTGCTCTTCACCGAGTGTCGAGGTGGGCCGGCACGTTTACTTTGAACAAATTAGAGTGCTCAAAGCAGGCAGTGGTTCGCCTGAATATTGTGTGCATGGAATAATGGAATAGGACCTCGGTTCTATTTTGTTGGTTTTCGGAACTTGAGGTAATGATTAATAGGGACAGACGGGGGCATTCGTATTGCGACGTTAGAGGTGAAATTCTTGGATCGTCGCAAGACGAACCTAAGCGAAAGCATTTGCCATGAGTGTTTTCATTAATCAAGAACGAAAGTTAGAGGTTCGAAGGCGATCAGATACCGCCCTAGTTCTAACCATAAACGATGCCAGCTAGCGATCCGCCGAAGTTCCTCCGATGACTCGGCGGGCAGCTTCCGGGAAACCAAAGCTTTTGGGTTCCGGGGGAAGTATGGTTGCAAAGCTGAAACTTAAAGGAATTGACGGAAGGGCACCACCAGGAGTGGAGCCTGCGGCTTAATTTGACTCAACACGGGAAACCTCACCAGGCCCGGACACCGGAAGGATTGACAGATTGAGAGCTCTTTCTTGATTCGGTGGGTGGTGGTGCATGGCCGTTCTTAGTTGGTGGAGCGATTTGTCTGGTTAATTCCGATAACGAACGAGACTCTGGCCTGCTAACTAGTCGCTTCCGGTATCCCTTCGTGCTACCGGCGAC--AAATGATCTTCTTAGAGGGACAGGCGGCTTCTAGCCGCACGAGATTGAGCAATAACAGGTCTGTGATGCCCTTAGATGTTCTGGGCCGCACGCGCGCTACACTGAAGGAATCAGCGTGTCCTCCTAGCCCGAAAGGGCCGGGTAACCCGTTGAACCTCCTTCGTGCTAGGGATTGGGGCTTGCAATTGTTCCCCATGAACGAGGAATTCCCAGTAAGCGCGAGTCATAAGCTCGCGTTGATTACGTCCCTGCCCTTTGTACACACCGCCCGTCGCTACTACCGATTGAATGATTTAGTGAGGTCTTCGGACCGGTGCGCGACGGCT--CCTCGCGAGCCGTTGATGTTGCTGGAAAGATGACCAAACTTGATCATTTAGAGGAAGTAAAAGTCGTAACAAGGTTTCCGTAGGTGAACCTCCTGAATTCGAAAGGGG---------------------------TTGGATTCAGATCCT--ACC-GTTC-G---CATACTAGG-CAGCCCCACTGTGGATGGTGCCGGTCGCCCGC----GGCGATTAATTTCGTTTGCGGTGTCGTTTCTGGCGTCCACCCGGTGG-TG-GCT------GACCACC-TTC-GCGGAGGGTCGCACTTCT-CCCCT-AGTAGAAACGTCGCGACCCGTTGGG-TGCCGGCC-GAAGGCCCGGGAAGGAAGCCCGCG--CATCCTGTGGT--------GGTTG---CCACAGGCGTGCGGACTCCCGGTG-ACCCGGCCGGCTGCCCGACGGTACGACCAGAGGAGCCGATCCGCTGAA---TGGGAAACACTGTGGT-TTGTGAAGCGTGCGG-CCCGGCGCCGATACGTGCGGGGAT-TGAGG--TGTAAACC-GG---GGGTG-CCCGTGC-GAAG-CACGGTCCCGGCCCT---GCTGCGTCGTCGG--TTGCCGGTGTCCTCGCACTGGATCG-ATACTCCCGTCTGCG---ACGCCC-ATCTTCGGATGGTCTCCCGATCTCACACATCATTTCTAATGAAAGAGGAAAAAAAGAAGTTTTTGGCAACCTAGGAATAATTTTTGCCATAGCTGCAATCGGATTACTAGGGTTCGTAGTATGAGCACACCATATATTTACTGTTGGTATAGATGTAGACACACGAGCCTACTTCACCTCAGCAACAATGATCATTGCAGTACCGACTGGTATTAAAGTATTTAGATGATTAACAACTATATATGGCTCCAAATTAACATTTAGACCATCGTGCTTATGATCACTAGGATTTGTATTACTATTTACTTTAGGGGGTTTAACGGGAATTGTTCTATCAAACTCATCAATTGATACCACCCTTCATGATACATACTATGTAGTAGCCCACTTCCATTACGTATTGTCAATAGGAGCAGTTTTCGCAATCATAGCAGGATTCATTCAATGATACCCTTTATTTACAGGACTATCGATAAACCCAAAATGATTAAAAATTCAATTTTATATAATATTTATTGGAGTAAATATAACTTTCTTTCCCCAACACTTTCTTGGATTAGCAGGAATGCCCCGACGATACTCTGATTATCCTGATATATTCAGATCATGAAATATTTTATCATCAATAGGAGCCCTAATCTCATCACTAAGAATAATAATATTCATTATAATCATTTGGGAAAGATTATCATCAAAGCGACAAATCATATTAAGATCGCATTTAAACAGATCATTAGAATGATCTCATAATAACCCCCCAAATGATCACACCTATAGAGAATTACCTATTATAATTAAA----TTCTAATATGGCAGATTTAGAAATAACAACCTGACCTAGATTAACTCTACAAGATAGAATTTCACCAATAATAGAACAATTACTAATATTTTATGATCACATCATAATAATTCTAATAATAATTGTAACAATAGTTATATATATAATAATTAACATCATAGTAAGAAGAAATCTAAACCGAAACTTACTAGAAGGGCAAATAATTGAATTAATCTGAACTATTATTCCAGCAATAACACTATTTTTTATTGCAGCACCATCCTTGCGGTTGCTATATTTAATAGACGAAATCAACAAACCTATATTAACAACAAGGGCGGTTGGTCACCAGTGGTACTGGTCATATGAATACTCAGACTTCATTAATAGAGAATTTGATTCATACATAGAAAATTACAA------TAAAAATCTACGACTATTAGATTCAGATAATCGATTAACATTACCATATAACATCTTTATTCGAATAATAGTAACATCATCTGATGTTATCCATTCATGAACTCTACCTTCAACAGGTATTAAAATTGATGGAACTCCAGGGCGACTAAATCAATCAAGAATAATAATCAATCGAACAGGGTTAATTTATGGTCAATGTTCAGAAATTTGTGGAATAAACCACAGATTTATACCAATTGTTGTTGAAAGAGTGCCTATCAACACATTCATCAAATGAATAATAAAATCATCAGATGACTGAAAGCAAGCAGCTGGCCACAAAAGCGGCTCGTAAGAGCGCCCCAGCAACAGGTGGAGTGAAGAAGCCTCACCGCTACCGTCCTGGAACAGTTGCCCTGAGAGAAATCAGGCGTTACCAGAAGAGCACCGAGCTGCTGATTCGAAAGTTGCCGTTCCAGCGCCTTGTGCGTGAGATTGCCCAGGACTTCAAGACGGACCTCCGCTTCCAGAGCTCTGCAGTAATGGCACTGCAGGAGGCGAGCGAGGCCTACCTGGTGGGTCTTTTTGAGGACACCAACCTGTGTGCCATTCACGCCAAGAGGGTCACCATCATGCC?
	16-090_Phyllium_jacobsoni	TAATTTAATGGCCGCGGTATTTTGACCGTGCAAAGGTAGCATAATCATTAGCTTATTAATTGTAAGATTGTATGAATGGTTGGACGAAATATTAGCTGTCTCAT-ATTTA-TTAATTAAAATTTAATTTTTGAGTTAAAAAGCTTAAATTTTTTTATAGGACGAGAAGACCCTATAGATCTTTATTTTCATT-ATTTT-TATT--TTTTTTTG---TATTTAT---TAAT-----------TTG-TTGGATTTTTAATTGGGGTGATTTTGAGATA-TAATTAACTCTTTATT-TTT-T--TT--TTCATTTATTTATG-TTTAGTTGACCTTTTATTATTGTTTGTAAGATTTAGATACCTTAGGGATAACAGCGTAATTCTCCTTGAGAGTTCTTATTGACAGGAGAGATTGCGACCTCGATGTTGAATTAAGATTAATATTA---GGTGTAGAAGTTTA-A-TT-ATTAGGTCTGTTCGACCTTTAAAATCTTACATGATCTGAGTTCTCATTAAATCAGTTATGGTTCCTTAGATCGTACCACA-TGACTTGGATAACTGTGGTAATTCTAGAGCTAATACATGCAAACAGAGTCCCGACCAGAAATGGAAGGGATGCTTTTATTAGATCAAAACCAATCGG-CCGGCTCGCCCGGTCCGTTTGCTTTGGTGACTCTGGATAACTTTGAGCTGATCGCACGGTCCTCGTACCGGCGACGCATCTTTCAAATGTCTGCCTTATCAACTGTCGATGGTAGGTTCTGCGCCTACCATGGTTGTAACGGGTAACGGGGAATCAGGGTTCGATTCCGGAGAGGGAGCCTGAGAAACGGCTACCACATCCAAGGAAGGCAGCAGGCGCGCAAATTACCCACTCCCGGCACGGGGAGGTAGTGACGAAAAATAACGATACGGGACTCATCCGAGGCCCCGTAATCGGAATGAGCACACTTTAAACGCTTTAACGAGTATCCATTGGAGGGCAAGTCTGGTGCCAGCAGCCGCGGTAATTCCAGCTCCAATAGCGTATATTAAAGTTGTTGCGGTTAAAAAGCTCGTAGTTGGACTTGTGTCCCACGCTGTCGGTTCACCGTTCGTCGGTGTTTAACTGGCATGCCCGTGTGGACGTCCTGCCGGTGGATGCGGTCGGCCGTGGGCCT-CT--GGTCTGCGCGTCGGCGGTCCGATGGAATCCTACCGCGGTGCTCTTCACCGAGTGTCGAGGTGGGCCGGCACGTTTACTTTGAACAAATTAGAGTGCTCAAAGCAGGCAGTGGTTCGCCTGAATATTGTGTGCATGGAATAATGGAATAGGACCTCGGTTCTATTTTGTTGGTTTTCGGAACTTGAGGTAATGATTAATAGGGACAGACGGGGGCATTCGTATTGCGACGTTAGAGGTGAAATTCTTGGATCGTCGCAAGACGAACCTAAGCGAAAGCATTTGCCATGAGTGTTTTCATTAATCAAGAACGAAAGTTAGAGGTTCGAAGGCGATCAGATACCGCCCTAGTTCTAACCATAAACGATGCCAGCTAGCGATCCGCCGAAGTTCCTCCGATGACTCGGCGGGCAGCTTCCGGGAAACCAAAGCTTTTGGGTTCCGGGGGAAGTATGGTTGCAAAGCTGAAACTTAAAGGAATTGACGGAAGGGCACCACCAGGAGTGGAGCCTGCGGCTTAATTTGACTCAACACGGGAAACCTCACCAGGCCCGGACACCGGAAGGATTGACAGATTGAGAGCTCTTTCTTGATTCGGTGGGTGGTGGTGCATGGCCGTTCTTAGTTGGTGGAGCGATTTGTCTGGTTAATTCCGATAACGAACGAGACTCTGGCCTGCTAACTAGTCGCTTCCGGTATCCCTTCGTGCTACCGGCGAC--AAATGATCTTCTTAGAGGGACAGGCGGCTTCTAGCCGCACGAGATTGAGCAATAACAGGTCTGTGATGCCCTTAGATGTTCTGGGCCGCACGCGCGCTACACTGAAGGAATCAGCGTGTCCTCCTAGCCCGAAAGGGCCGGGTAACCCGTTGAACCTCCTTCGTGCTAGGGATTGGGGCTTGCAATTGTTCCCCATGAACGAGGAATTCCCAGTAAGCGCGAGTCATAAGCTCGCGTTGATTACGTCCCTGCCCTTTGTACACACCGCCCGTCGCTACTACCGATTGAATGATTTAGTGAGGTCTTCGGACCGGTGCGCGACGGCT--CCTCGCGAGCCGTTGATGTTGCTGGAAAGATGACCAAACTTGATCATTTAGAGGAAGTAAAAGTCGTAACAAGGTTTCCGTAGGTGAACCTCCTGAATTCGAAAGGGG---------------------------TTGGATTCAGATCCT--ACC-GTTC-G---CATACTAGG-CAGCCCCACTGCGGATGGTGCCGGTCGCCCGC----GGCGATTAATTTCGTTTGCGGTGTCGTTTCTGGCGTCCACCCGGTGG-TG-GCT------GACCACC-TTC-GCGGAGGGTCGCACTTCT-CCCCT-AGTAGAAACGTCGCGACCCGTTGGG-TGCCGGCC-GAAGGCCCGGGAAGGAAGCCCGCG--CATCCTGTGGT--------GGTTG---CCACAGGCGCGCGGACTCCCGGTG-ACCCGGCCGGCTGCCCGACGGTATGACCAGAGGAGCCGATCCGCTGAA---TGGGAAACACTGTGGT-TTGTGAAGCGTGCGG-CCTGGCGCCGATACGTGCGGGGAT-TGAGG--TGTAAACC-GG---GGGTG-CCCGTGC-GAAG-CACGGTCCCGGCCCC---GCTGCGTCGTCGG--TTGCCGGTGTCCTCGCACTGGATCG-ATACTCCCGTCTGCG---ACGCCC-ATCTTCGGATGGTCTCCCGATCTCCCATATCATTTCTCATGAAAGAGGAAAAAAAGAAGTTTTTGGTAACCTAGGAATAATCTTTGCTATGGCTGCAATTGGGTTATTGGGATTTGTAGTGTGGGCACATCATATATTTACTGTTGGCATAGATGTGGATACTCGGGCTTACTTCACTTCAGCAACAATAATTATTGCAGTACCAACTGGAATTAAGGTATTTAGATGATTAACAACTATATATGGTTCTAAATTAACATTTAGACCATCATGCTTATGGGCATTGGGATTTGTATTACTATTTACGTTAGGGGGTCTAACGGGGATTGTATTATCAAACTCATCAATTGATATTACCCTCCACGATACATATTATGTAGTAGCACATTTCCATTATGTATTATCTATAGGAGCAGTTTTTGCAATCATAGCAGGATTCATTCAATGGTACCCATTATTTACAGGAATGTCAATAAATCCAAAATGATTAAAAATCCAATTCTCTATTATATTTATTGGGGTAAATATAACTTTCTTCCCCCAACACTTTCTTGGACTAGCGGGAATGCCCCGACGATATTCTGATTATCCTGACATATATAGATCATGAAATATTATTTCATCAATAGGGGCATTAATCTCAACATTAAGAATAATAATATTTATCATAATTATTTGAGAGAGACTATCATCAGAACGAAAGACTATATTTAGATCACATATAAATAGATCCTTGGAGTGAACTCATAACAATCCCCCAAATGAACATACCTATAGAGAATTACCTATTATAATTAAA----TTCTAATATGGCAGATTTAGAAATAACAACATGACCCAGCTTAACTTTACAAGATAGAATTTCACCAATAATAGAACAATTAGTACTATTTCATGATCATATCATAATAATTCTAATAATAATTGTAACAATAGTAATATATATAATAATTAACATCATTATAAGAAAAAAATTAAACCGAAATTTACTAGAAGGACAAATAATTGAACTAATCTGAACTGTTACACCCACAATAACACTATTTTTTATTGCTGCACCATCCCTACGGTTACTATATTTAATAGATGAAATTAATAAACCTATATTAACAACAAAAGCAGTTGGGCATCAATGATACTGATCATATGAATATTCAGATTTTATTGATAGAGAATTTGACTCTTACATAGAAAGTTATAA------TAATAACTTACGACTATTAGACTCGGATAATCGATTAACATTACCGTCTAATATATTTATCCGAATAATAGTGACATCAACAGATGTTATTCATTCATGAACACTACCATCAACAGGTATCAAAATTGATGGTACTCCAGGGCGACTAAATCAATCAAGAATAATAATTAATCGAAGAGGGTTAATTTATGGTCAATGCTCAGAAATTTGTGGAACAAATCACAGATTCATACCAATTGTAGTTGAAAGAGTTCCCGTTAATGAATTTATTAAATGAATAATAAAATCATCAGATGACTGAAAGCAAGCAGCTGGCCACAAAAGCGGCTCGTAAGAGCGCCCCAGCAACTGGTGGAGTGAAGAAACCTCACCGCTACCGTCCTGGAACAGTTGCCCTGAGAGAAATCAGGCGTTACCAGAAGAGCACCGAGCTGCTGATTCGAAAGTTGCCATTCCAGCGCCTTGTGCGTGAGATTGCCCAGGACTTCAAGACGGACCTCCGCTTCCAGAGCTCTGCAGTAATGGCACTGCAGGAGGCGAGCGAGGCCTACCTGGTGGGTCTTTTTGAGGACACCAACCTGTGTGCCATTCACGCCAAGAGGGTCACCATCATGCC?
	16-202_Phyllium_gardabagusi	TAATTTAATGGCCGCGGTATTTTGACCGTGCAAAGGTAGCATAATCATTAGCTTATTAATTGTAAGATTGCATGAATGGTTGGACGAAATATTAACTGTCTCAT-ATTTA-TTAGTTAAAATTTAATTTTTGGGTTAAAAAGCTTAAATTTTTTTAGAGGACGAGAAGACCCTATAGATCTTTATTTTCATT-ATTTT-TAAT--TTTTTTGT---ATTTTAT---TTGT-----------TTA-TTGGATTTTTGATTGGGGTGATTTTGAGATA-TAATTAACTCTTTATT-TTT-T--TT--TTCATTTATTTATG-TTTAATTGATCTTTTATTATTGTTTATAAGATTTAGATACCTTAGGGATAACAGCGTAATTCTTCTTGAGAGTTCATATTGACAGGGGAGATTGCGACCTCGATGTTGAATTAAGATTAATATTA---GGTGTAGAAGTTTA-A-TT-ATTAGGTCTGTTCGACCTTTAAAATCTTACATGATCTGAGT??TCATTAAATCAGTTATGGTTCCTTAGATCGTACCACA-TGACTTGGATAACTGTGGTAATTCTAGAGCTAATACATGCAAACAGAGTCCCGACCAGAAATGGAAGGGATGCTTTTATTAGATCAAAACCAATCGG-CCGGCTCGCCCGGTCCGTTTGCTTTGGTGACTCTGGATAACTTTGAGCTGATCGCACGGTCCTCGTACCGGCGACGCATCTTTCAAATGTCTGCCTTATCAACTGTCGATGGTAGGTTCTGCGCCTACCATGGTTGTAACGGGTAACGGGGAATCAGGGTTCGATTCCGGAGAGGGAGCCTGAGAAACGGCTACCACATCCAAGGAAGGCAGCAGGCGCGCAAATTACCCACTCCCGGCACGGGGAGGTAGTGACGAAAAATAACGATACGGGACTCATCCGAGGCCCCGTAATCGGAATGAGCACACTTTAAACGCTTTAACGAGTATCCATTGGAGGGCAAGTCTGGTGCCAGCAGCCGCGGTAATTCCAGCTCCAATAGCGTATATTAAAGTTGTTGCGGTTAAAAAGCTCGTAGTTGGACTTGTGTCCCACGCTGTCGGTTCACCGTTCGTCGGTGTTTAACTGGCATGCCCGTGTGGACGTCCTGCCGGTGGATGCGGTCGGCCGTGGGCCT-CT--GGTCTGCGCGTCGGCGGTCCGATGGAATCCTACCGCGGTGCTCTTCACCGAGTGTCGAGGTGGGCCGGCACGTTTACTTTGAACAAATTAGAGTGCTCAAAGCAGGCAGTGGTTCGCCTGAATATTGTGTGCATGGAATAATGGAATAGGACCTCGGTTCTATTTTGTTGGTTTTCGGAACTTGAGGTAATGATTAATAGGGACAGACGGGGGCATTCGTATTGCGACGTTAGAGGTGAAATTCTTGGATCGTCGCAAGACGAACCTAAGCGAAAGCATTTGCCATGAGTGTTTTCATTAATCAAGAACGAAAGTTAGAGGTTCGAAGGCGATCAGATACCGCCCTAGTTCTAACCATAAACGATGCCAGCTAGCGATCCGCCGAAGTTCCTCCGATGACTCGGCGGGCAGCTTCCGGGAAACCAAAGCTTTTGGGTTCCGGGGGAAGTATGGTTGCAAAGCTGAAACTTAAAGGAATTGACGGAAGGGCACCACCAGGAGTGGAGCCTGCGGCTTAATTTGACTCAACACGGGAAACCTCACCAGGCCCGGACACCGGAAGGATTGACAGATTGAGAGCTCTTTCTTGATTCGGTGGGTGGTGGTGCATGGCCGTTCTTAGTTGGTGGAGCGATTTGTCTGGTTAATTCCGATAACGAACGAGACTCTGGCCTGCTAACTAGTCGCTTCCGGTATCCCTTCGTGCTACCGGCGAC--AAATGATCTTCTTAGAGGGACAGGCGGCTTCTAGCCGCACGAGATTGAGCAATAACAGGTCTGTGATGCCCTTAGATGTTCTGGGCCGCACGCGCGCTACACTGAAGGAATCAGCGTGTCCTCCTAGCCCGAAAGGGCCGGGTAACCCGTTGAACCTCCTTCGTGCTAGGGATTGGGGCTTGCAATTGTTCCCCATGAACGAGGAATTCCCAGTAAGCGCGAGTCATAAGCTCGCGTTGATTACGTCCCTGCCCTTTGTACACACCGCCCGTCGCTACTACCGATTGAATGATTTAGTGAGGTCTTCGGACCGGTGCGCGACGGCT--CCTCGCGAGCCGTTGATGTTGCTGGAAAGATGACCAAACTTGATCATTTAGAGGAAGTAAAAGTCGTAACAAGGTTTCCGTAGGTGAACCTCCTGAATTCGAAAGGGG---------------------------TTGGATTCAGATCCT--ACC-GTTC-G---CATACTAGG-CAGCCCCGCTGCGGATGGTGCCGGTCGCCCGC----GGCGATTAATTTCGTTTGCGGTGTCGTTTCTGGCGTCCACCCGGTGG-TG-GCT------GACCACC-TTC-GCGGAGGGTCGCACTTCT-CCCCT-AGTAGAAACGTCGCGACCCGTTGGG-TGCCGGCC-GAAGGCCCGGGAAGGAAGCCCGCG--CATCCTGTGGT--------GGTTG---CCACAGGCGCGCGGACTCCCGGTG-ACCCGGCCGGCTGCCCGACGGTATGACCAGAGGAGCCGATCCGCTGAA---TGGGAAACACTGTGGT-TTGTGAAGCGTGCGG-CCTGGCGCCGATACGTGCGGGGAT-TGAGG--TGTAAACC-GG---GGGTT-CCCGTGC-GAAG-CACGGTCCCGGCCCC---GCTGCGTCGTCGG--TTGCCGGTGTCCTCGCACTGGATCG-ATACTCCCGTCTGCG---ACGCCC-ATCTTCGGATGGTCTCCCG?????????????????????????????????????AAGTTTTCGGTAATTTAGGAATAATCTTTGCTATAGCCGCAATTGGTTTATTAGGGTTTGTAGTATGGGCACATCATATATTTACAGTTGGAATGGATGTAGATACACGGGCCTATTTCACCTCAGCAGCAATAATTATTGCAGTACCAACCGGCATTAATGTATTCAGATGATTAACAACCATGTATGGTTCTAAACTAACATTTAGACCATCATGCTTATGGGCATTAGGATTCGTATTATTATTCACACTAGGGGGCTTAACAGGGATTGTACTATCAAACTCATCAATTGACATTACTATTCATGACACATATTATGTAGTTGCCCACTTTCATTATGTATTATCTATAGGAGCAGTATTTGCAATTATAGCTGGATTCATTCAATGATACCCCTTATTTACAGGACTANCAATAAATCCAAAATNATTAAAAATTCAATTCCTAATCATATTTATCGGAGTGAATATAACTTTCTTTCCTCAGCACTTCCTGGGCTTAGCTGGAATACCTCGCCGATATTCTGATTATCCCGACATATATAGATCTTGATATATTATTTCATCAATTGGAGCATTGATTTCAACATTAAGAATAATAATATTTATTATAATTATTTGAGA??????????????????????????????????????????????????????????????????????????????????????????????????????????????????????????????????????????TTAGAAATAACAAACTGACCCAGTTTAACTCTACAGGACAGAACTTCACCAGTAATAGAACAATTAGTATTATTTCATGATCATATTATAATAATCCTAATAATAATTGTAACAATAGTAATTTATATAATAATTAATATTATAATAAGAAATAAACTAAATCTAAATTTATTAGAAGGACAAATAATTGAATTAATCTGAACTATCGCCCCGGCGATAACGTTATTATTTATTGCAGCCCCCTCTTTACGGTTACTATATTTAATAGATGAAATTAATAAACCCATATTAACAACAAAAGCAGTAGGTCACCAATGATATTGATCATATGAATACTCAGATTTTATTGATAGAGAATTTGACTCATATATAGAAAACTATAATAA---TAAAAATATACGACTATTAGATTCAGATAATCGATTAACATTACCAACCAATGTATTCATTCGAGTAATAGTAACATCAACAGATGTTATTCATTCATGAGCACTACCTTCAACAGGTATTAAAATTGATGGTACCCCAGGACGATTAAATCAATCAAGAATAATAATAAATCGAAGAGGGTTAATTTATGGTCAATGTTCAGAAATCTGTGGAACAAATCACAGATTTATACCAATCGTTGTTGAAAGAGTACCTATTAATATATTCATCAAATGAATAATAAAATCATCAGATGACTGAAAGCAAGCAGCTGGCCACAAAAGCGGCTCGTAAGAGCGCCCCAGCAACTGGTGGAGTGAAGAAGCCTCACCGCTACCGTCCTGGAACAGTTGCCCTGAGAGAAATCAGGCGTTACCAGAAGAGCACCGAGCTGCTGATTCGAAAGTTGCCATTCCAGCGCCTTGTGCGTGAGATTGCCCAGGACTTCAAGACGGACCTCCGCTTCCAGAGCTCTGCAGTAATGGCACTGCAGGAGGCGAGCGAGGCCTACCTGGTGGGTCTTTTTGAGGACACCAACCTGTGTGCCATTCACGCCAAGAGGGTCACCATCATGCCC
	DZW05_Cryptophyllium_cf._drunganum	TAATTTAATGGCCGCGGTATTTTGACCGTGCGAAGGTAGCATAATCATTAGCCTATTAATTGTAGGATTGTATGAATGGTTTGATGAAATATTAACTGTCTCAT-TTTAA-TTTATTGTAATTTAATTTTTTAGTTAAAAAGCTTAAATTTTTTTAAAGGACGAGAAGACCCTATAGATCTTTATTTTTATT-ATACA--TAT--TTATTTTT---GGTTTA----TTTTT--TTAATATTATA-TTTATTATTTTGTTGGGGTGATATTGGGATA-TGATTAACTCTTTTT--TTT-T--AC--TTCATTTATATATG-TTTTTTTGATCTTTTATTATTGATTATAAGAATAAGATACCTTAGGGATAACAGCGTAATTTTCTTTGAGAGTTCATATTGACGATGGAGTTTGCGACCTCGATGTTGAATTAAGATTATATTTA---GGTGAAGTGGCTTA-A-TT-ATTAAGTCTGTTCGACTTTTAATATCTTACATGATCTGAGTCCTCATTAAATCAGTTATGGTTCCTTAGATCGTACCACA-TGACTTGGATAACTGTGGTAATTCTAGAGCTAATACATGCAAACAGAGTCCCGACCAGAAATGGAAGGGATGCTTTTATTAGATCAAAACCAATCGG-CCGGCTCGCCCGGTCCGTTTGCTTTGGTGACTCTGGATAACTTTGAGCTGATCGCACGGTCCTCGTACCGGCGACGCATCTTTCAAATGTCTGCCTTATCAACTGTCGATGGTAGGTTCTGCGCCTACCATGGTTGTAACGGGTAACGGGGAATCAGGGTTCGATTCCGGAGAGGGAGCCTGAGAAACGGCTACCACATCCAAGGAAGGCAGCAGGCGCGCAAATTACCCACTCCCGGCACGGGGAGGTAGTGACGAAAAATAACGATACGGGACTCATCCGAGGCCCCGTAATCGGAATGAGCACACTTTAAACGCTTTAACGAGTATCCATTGGAGGGCAAGTCTGGTGCCAGCAGCCGCGGTAATTCCAGCTCCAATAGCGTATATTAAAGTTGTTGCGGTTAAAAAGCTCGTAGTTGGACTTGTGTCCCACGCTGTCGGTTCACCGTTCGTCGGTGTTTAACTGGCATGCCCGTGTGGACGTCCTGCCGGTGGATGCAGTCGACCGTGGGCCT-CT--GGTCTGCGCGTCGGCGGTCCGGTAGAATCCTACCGCGGTGCTCTTCACCGAGTGTCGAGGTGGGCCGGCACGTTTACTTTGAACAAATTAGAGTGCTCAAAGCAGGCAGTGGTTCGCCTGAATATTGTGTGCATGGAATAATGGAATAGGACCTCGGTTCTATTTTGTTGGTTTTCGGAACTTGAGGTAATGATTAATAGGGACAGACGGGGGCATTCGTATTGCGACGTTAGAGGTGAAATTCTTGGATCGTCGCAAGACGAACCTAAGCGAAAGCATTTGCCATGAGTGTTTTCATTAATCAAGAACGAAAGTTAGAGGTTCGAAGGCGATCAGATACCGCCCTAGTTCTAACCATAAACGATGCCAGCTAGCGATCCGCCGAAGTTCCTCCGATGACTCGGCGGGCAGCTTCCGGGAAACCAAAGCTTTTGGGTTCCGGGGGAAGTATGGTTGCAAAGCTGAAACTTAAAGGAATTGACGGAAGGGCACCACCAGGAGTGGAGCCTGCGGCTTAATTTGACTCAACACGGGAAACCTCACCAGGCCCGGACACCGGAAGGATTGACAGATTGAGAGCTCTTTCTTGATTCGGTGGGTGGTGGTGCATGGCCGTTCTTAGTTGGTGGAGCGATTTGTCTGGTTAATTCCGATAACGAACGAGACTCTGGCCTGCTAACTAGTCGCTTCCGGTATCCCTTCGTGCTACCGGCGAC--AAATGATCTTCTTAGAGGGACAGGCGGCTTCTAGCCGCACGAGATTGAGCAATAACAGGTCTGTGATGCCCTTAGATGTTCTGGGCCGCACGCGCGCTACACTGAAGGAATCAGCGTGTCCTCCTAGCCCGAAAGGGCCGGGTAACCCGTTGAACCTCCTTCGTGCTAGGGATTGGGGCTTGCAATTGTTCCCCATGAACGAGGAATTCCCAGTAAGCGCGAGTCATAAGCTCGCGTTGATTACGTCCCTGCCCTTTGTACACACCGCCCGTCGCTACTACCGATTGAATGATTTAGTGAGGTCTTCGGACCGGTGCGCGACGGCT--CTTCGCGAGCCGTTGATGTTGCTGGAAAGATGACCAAACTTGATCATTTAGAGGAAGTAAAAGTCGTAACAAGGTTTCCGTAGGTGAACCT???????TCGAAAGGGG---------------------------TTGGATTCAAGTCCT--GCCGGTTT-T---CAAACTGTG-GCGTTCCACTATGGATGGTGCCGGTCGCCCGC----GGCGATTAATTTCGTTTGCGGTGTCGTTTCTGGCGTCCACTTGGTGG-TT-AAT------GTTCACG-ACA-ACGGAGGACAGCATTTCC-CCCCT-AGTAGAAACGTCGCGACCCGTTGGG-TGCCGGCC-AAAGGCCTGGGTAGGCAGCCCGCG--TGTCCTGTGGT--------TGCTG---CCACAGGCGTGCGGACTCCTGGTG-ACCCGGCCGGCTGCCCGACGGTATGACCAGAGGAGTCGATCCGCTGAA---TGGGAAACACTGTGG--TTGTGAAGCGTGCGG-CCTGGCGCCGATACGTGTGGGGAT-TGAGG--TGTAAACC-GG---GGGTT-CCCGTGC-GAAG-CACGGTCCCGGCCCT---GCTGCGTTTTCGG--TTGCTGGTGTCCTCGCACTGGATCG-ATACTCCCGTCTGCG---ACGCCC-ACCTTCGGATGGTCTCCCGATCTCCCATATTATCTCAAATGAAAGAGGAAAAAAAGAAGTATTTGGAAATATGGGAATAATTTTCGCCATAGCAGCTATTGGTCTTCTAGGATTTTTAGTATGAGCACACCACATATTTACTGTAGGAATAGATGTTGATACTCGAGCATACTTCACATCAGCTACAATAATTATTGCTGTGCCTACAGGTATTAAAGTATTTAGATGAATAACAACAATATATGGATCTAAAATAACATTTAGACCATCTTTAATATGAGCACTGGGATTTGTGCTGTTATTTACATTAGGGGGATTGACAGGAATCATCCTATCAAATTCATCAATTGATATTACCTTACATGATACATACTATGTAGTAGCACATTTCCATTACGTTTTATCTATAGGTGCAGTATTTGCAATTATAGCAGGATTTATCCAATGATACCCACTTATTTCAAGAATAACATTAAAACCAACATGATTAAAAATTCAATTCACATCAATATTTATTGGAGTTAATATAACTTTTTTCCCACAACACTTTCTTGGCCTAGCTGGTATACCACGACGATATTCAGATTACCCTGATATATTTACACTATGAAATACTATCTCGTCAATAGGGGCTACAATTTCAACTTTAAGAATAATAATATTCATCATAATCATTTGAGAAAGAATATCCACTATACGACAAACGGTTTTCAGATCAAATATAAGAAGATCGATTGAATGAACACAAGATTTTCCCCCAAACGAACACACTTATAGAGAATTACCTATATTAATTAAA----TTCTAATATGGAAGATTTAGAAATAACAACATGACCAAATATCTCCTTACAAGATAGAAGATCGCCCTTAATAGAACAACTAATATACTTTCATGATCATATTATAATAATCCTAATAATAGTTATAACAATAGTAATATATATAATAATCAATATTATAATTAATAAAAAAACAAATCAAAACTTACTAGAAGGACAAATAATTGAATTAATTTGAACAGTTACCCCAACATTAACACTTCTATTTATTGCAACACCTTCACTACGACTTCTATATTTAATAGATGAAATCAATAAACCAATAATAACCATAAAAGCAATTGGACATCAATGATATTGAACTTACGAGTACTCAGACTTTAATGAAATAGAAATAGAATCTTATATAATAAGATATGAGATACCAAATAATTTACGACTATTAGATTCAGATAACCGTATAACACTACCATCTAATATGTTTATCCGTATAATAGTAACATCCTATGATGTTATTCACTCATGAACTATTCCATCAACAGGTATTAAAATTGATGCAACACCAGGACGACTAAATCAATCAAGAATAATAATTAATCGAAGAGGAATTATATATGGACAATGTTCAGAAATTTGTGGAACAAATCACAGATTCATGCCAATCGTTGTAGAAAGAATTCCCATTAATGAATTCATCAAATG---AATAAAATCATCAGATGACTGAAAGCAAGCAGCTTGCCACAAAAGCAGCTCGTAAGAGCGCCCCTGCAACTGGTGGAGTGAAGAAACCTCACCGCTACCGTCCTGGAACAGTAGCCCTGAGAGAAATCAGGCGTTACCAGAAGAGCACCGAGCTGCTGATTAGAAAGTTGCCTTTCCAGCGTCTTGTGCGTGAGATTGCACAGGACTTCAAGACAGACCTCCGCTTCCAGAGCTCTGCAGTAATGGCACTGCAGGAGGCAAGTGAGGCCTACCTGGTGGGTCTGTTTGAGGACACCAACCTGTGTGCCATTCATGCCAAGAGGGTCACCATCATGCC?
	DZW06_Cryptophyllium_daparo	TTATTTAATGGCCGCGGTATTTTGACCGTGCGAAGGTAGCGTAATCATTAGCCCACTAATTTTGGGATTGTATGAATGGTTTGACGAAACATTAACTGTCTCAT-TTTAA-TTATTTATAACTTAATTTTTTAGTTAAAAAGCTTAAATTTTTTTATAGGACGAGAAGACCCTATAGATCTTTATTTTTATT-ATTTG-GTTT--ATTATTTT---GGTCTA----TATTTTAATATTTATATA-TTTATTATTTTGTTGGGGTGACATTGGGATA-TAATTAATTCTCTTT--TTT-T--TT--TTCATTTATTTTTG-TTTTTTT????????????????????????????????????????????????????????????????????????????????????????????????????????????????????????????????????????????????????????????????????????????????????????????????????????????????????????????????????????????????????????????????????????????????????????????????????????????????????????????????????????????????????????????????????????????????????????????????????????????????????????????????????????????????????????????????????????????????????????????????????????????????????????????????????????????????????????????????????????????????????????????????????????????????????????????????????????????????????????????CTTTAACGAGTATCCATTGGAGGGCAAGTCTGGTGCCAGCAGCCGCGGTAATTCCAGCTCCAATAGCGTATATTAAAGTTGTTGCGGTTAAAAAGCTCGTAGTTGGACTTGTGTCCCACGCTGTCGGTTCACCGTTCGTCGGTGTTTAACTGGCATGCCCGTGTGGACGTCCTGCCGGTGGATGCAGTCGACCGTGGGCCT-CT--GGTCTGCGCGTCGGCGGTCCGGTAGAATCCTACCGCGGTGCTCTTCACCGAGTGTCGAGGTGGGCCGGCACGTTTACTTTGAACAAATTAGAGTGCTCAAAGCAGGCAGTGGTTCGCCTGAATATTGTGTGCATGGAATAATGGAATAGGACCTCGGTTCTATTTTGTTGGTTTTCGGAACTTGAGGTAATGATTAATAGGGACAGACGGGGGCATTCGTATTGCGACGTTAGAGGTGAAATTCTTGGATCGTCGCAAGACGAACCTAAGCGAAAGCATTTGCCATGAGTGTTTTCATTAATCAAGAACGAAAGTTAGAGGTTCGAAGGCGATCAGATACCGCCCTAGTTCTAACCATAAACGATGCCAGCTAGCGATCCGCCGAAGTTCCTCCGATGACTCGGCGGGCAGCTTCCGGGAAACCAAAGCTTTTGGGTTCCGGGGGAAGTATGGTTGCAAAGCTGAAACTTAAAGGAATTGACGGAAGGGCACCACCAGGAGTGGAGCCTGCGGCTTAATTTGACTCAACACGGGAAACCTCACCAGGCCCGGACACCGGAAGGATTGACAGATTGAGAGCTCTTTCTTGATTCGGTGGGTGGTGGTGCATGGCCGTTCTTAGTTGGTGGAGCGATTTGTCTGGTTAATTCCGATAACGAACGAGACTCTGGCCTGCTAACTAGTCGCTTCCGGTATCCCTTCGTGCTACCGGCGAC--AAATGATCTTCTTAGAGGGACAGGCGGCTTCTAGCCGCACGAGATTGAGCAATAACAGGTCTGTGATGCCCTTAGATGTTCTGGGCCGCACGCGCGCTACACTGAAGGAATCAGCGTGTCCTCCTAGCCCGAAAGGGCCGGGTAACCCGTTGAACCTCCTTCGTGCTAGGGATTGGGGCTTGCAATTGTTCCCCATGAACGAGGAATTCCCAGTAAGCGCGAGTCATAAGCTCGCGTTGATTACGTCCCTGCCCTTTGTACACACCGCCCGTCGCTACTACCGATTGAATGATTTAGTGAGGTCTTCGGACCGGTGCGCGACGGCT--CTTCGCGAGCCGTTGATGTTGCTGGAAAGATGACCAAACTTGATCATTTAGAGGAAGTAAAAGTCGTAACAAGGTTTCCGTAGGTGAACCT??????????????GGG---------------------------TTGGATTCAAGTCCT--GCCGGTTT-T---CAAACTGTG-GCGTTCCACTATGGATGGTGCCGGTCGCCCGC----GGCGATTAATTTCGTTTGCGGTGTCGTTTCTGGCGTCCACTTGGTGG-TT-AAT------GTTCACG-ACA-ACGGAGGACAGCATTTCC-CCCCT-AGTAGAAACGTCGCGACCCGTTGGG-TGCCGGCC-AAAGGCCTGGGTAGGCAGCCCGCG--TGTCCTGTGGT--------TGCTG---CCACAGGCGTGCGGACTCCTGGTG-ACCCGGCCGGCTGCCCGACGGTATGACCAGAGGAGTCGATCCGCTGAA---TGGGAAACACTGTGG--TTGTGAAGCGTGCGG-CCTGGCGCCGATACGTGTGGGGAT-TGAGG--TGTAAACC-GG---GGGTT-CCCGTGC-GAAG-CACGGTCCCGGCCCT---GCTGCGTTTTCGG--TTGCTGGTGTCCTCGCACTGGATCG-ATACTCCCGTCTGCG---ACGCCC-ACCTTCGGATGGTCTCCCG??????????????????????????????????????????????????????????????????????????????????????????????????????????????????????????????????????????????????????????????????????????????????????????????????????????????????????????????????????????????????????????????????????????????????????????????????????????????????????????????????????????????????????????????????????????????????????????????????????????????????????????????????????????????????????????????????????????????????????????????????????????????????????????????????????????????????????????????????????????????????????????????????????????????????????????????????????????????????????????????????????????????????????????????????????????????????????????????????????????????????????????????????????????????????????????????????????????????????????????????????????ATAACAACATGGCCTAATTTATCCCTACAAGATAGAAGATCACCATTAATAGAACAATTAACATATTTTCATGATCACATCATAATAATCTTAATAATAATCATAACAATAGTAAGATACATAATAATTAACATTAATATTAATAAAAAAACAAATCTAAACTTATTAGAAGGACAAATAATTGAACTAATTTGAACAGTAACACCAGCAATAACATTAATATTTATTGCAACACCTTCATTGCGACTACTATATTTAATAGACGAAATTAATAAACCAATAATAACCATAAAAGCAATTGGACATCAATGATATTGAACATATGAATACTCAGATTTTAATGAAATAGAAATAGAATCATATATAATAGAATATGAAATAACAAATAACCTACGACTACTAGATTCAGATAATCGAATAACATTACCATCCAACATATTTATTCGTATAATAGTAACATCATCCGATGTTATCCACTCATGAACTGTCCCATCAACAGGAATTAAAATCGACGCAACACCAGGACGACTAAATCAATCAAGAATAATAATTAACCGAAGAGGATTAATATATGGACAATGTTCAGAAATCTGTGGGACAAACCACAGATTTATACCAATTGTTGTAGAAAGAATTCCCATTAATGAATTTATCAAATG---AATAAAATCATCAGATGACTGAAAGCA??????????????AAAGCAGCTCGTAAGAGCGCCCCTGCAACTGGTGGAGTGAAGAAACCTCACCGCTACCGTCCTGGAACAGTAGCCCTGAGAGAAATCAGGCGTTACCAGAAGAGCACCGAGCTGCTGATTAGAAAGTTGCCTTTCCAGCGTCTTGTGCGTGAGATTGCACAGGACTTCAAGACAGACCTCCGCTTCCAGAGCTCTGCAGTAATGGCACTGCAGGAGGCAAGTGAGGCCTACCTGGTGGGTCTGTTTGAGGACACCAACCTGTGTGCCATTCATGCCAAGAGGGTCACCATCATGCCC
	DZW08_Cryptophyllium_rarum	TTATTTAATGGCCGCGGTATTTTGACCGTGCGAAGGTAGCATGATTATTAGCCCATTAATTATGGGATTGTATGAATGGTTTGACGAGATATTGACTGTCTCAT-ATTAATTTATTTATAATTTAATTTTTTAGTTAAAAAGCTTAAATATTTTTATAGGACGAGAAGACCCTATAGATCTTTATTTTTATT-TTTTA---TA--TTTTTTTT---TGTTTA----TTTTT--AAATATTTTTA-TATATTATTTTGTTGGGGTGATTTTGAGATA-TAATTAACTCTCTTT--TTT-T--TT--TTCATTTATTTTTG-TTTTTTTGATCTTTTACTATTACTTATAAAAGTAAAATACCTTAGGGATAACAGCGTAATTTCCTTTAAAAGTTCATATTGACNATGGAGTTTGCGACCNCGATGTTGAATTAAAATTATTGTTA---GGTGAANAGGCTTA-A-TT-ATTAAGTCTGTTCGACTTTTAATTTCTTACATGATCTGAGTTC????????????????????????????????????????????????????????????????????????????????????????????????????????????????????????????????????????????????????????????????????????????????????????????????????????????????????????????????????????????????????????????????????????????????????????????????????????????????????????????????????????????????????????????????????????????????????????????????????????????????????????????????????????????????????????????????????CTTTAACGAGTATCCATTGGAGGGCAAGTCTGGTGCCAGCAGCCGCGGTAATTCCAGCTCCAATAGCGTATATTAAAGTTGTTGCGGTTAAAAAGCTCGTAGTTGGACTTGTGTCCCACGCTGTCGGTTCACCGTTCGTCGGTGTTTAACTGGCATGCCCGTGTGGACGTCCTGCCGGTGGATGCGGTCGGCCGTGGGCCT-CT--GGTCTGCGCGTCGGCGGTCCGATGGAATCCTACCGCGGTGCTCTTCACCGAGTGTCGAGGTGGGCCGGCACGTTTACTTTGAACAAATTAGAGTGCTCAAAGCAGGCAGTGGTTCGCCTGAATATTGTGTGCATGGAATAATGGAATAGGACCTCGGTTCTATTTTGTTGGTTTTCGGAACTTGAGGTAATGATTAATAGGGACAGACGGGGGCATTCGTATTGCGACGTTAGAGGTGAAATTCTTGGATCGTCGCAAGACGAACCTAAGCGAAAGCATTTGCCATGAGTGTTTTCATTAATCAAGAACGAAAGTTAGAGGTTCGAAGGCGATCAGATACCGCCCTAGTTCTAACCATAAACGATGCCAGCTAGCGATCCGCCGAAGTTCCTCCGATGACTCGGCGGGCAGCTTCCGGGAAACCAAAGCTTTTGGGTTCCGGGGGAAGTATGGTTGCAAAGCTGAAACTTAAAGGAATTGACGGAAGGGCACCACCAGGAGTGGAGCCTGCGGCTTAATTTGACTCAACACGGGAAACCTCACCAGGCCCGGACACCGGAAGGATTGACAGATTGAGAGCTCTTTCTTGATTCGGTGGGTGGTGGTGCATGGCCGTTCTTAGTTGGTGGAGCGATTTGTCTGGTTAATTCCGATAACGAACGAGACTCTGGCCTGCTAACTAGTCGCTTCCGGTATCCCTTCGTGCTACCGGCGAC--AAATGATCTTCTTAGAGGGACAGGCGGCTTCTAGCCGCACGAGATTGAGCAATAACAGGTCTGTGATGCCCTTAGATGTTCTGGGCCGCACGCGCGCTACACTGAAGGAATCAGCGTGTCCTCCTAGCCCGAAAGGGCCGGGTAACCCGTTGAACCTCCTTCGTGCTAGGGATTGGGGCTTGCAATTGTTCCCCATGAACGAGGAATTCCCAGTAAGCGCGAGTCATAAGCTCGCGTTGATTACGTCCCTGCCCTTTGTACACACCGCCCGTCGCTACTACCGATTGAATGATTTAGTGAGGTCTTCGGACCGGTGCGCGACGGCT--CTTCGCGAGCCGTTGATGTTGCTGGAAAGATGACCAAACTTGATCATTTAGAGGAAGTAAAAGTCGTAACAAGGTTTCCGTAGGTGAACCTCCTGAATTCGAAAGGGG---------------------------TTGGATTCAAGTCCT--GCC-GTTT-G---CAAACCGTG-CCGAACCGCTGTAGATGGTGCTGGTCGCCCGC----GGCGGTTAATTTCGCTTGCGGTGTCGTTTCTGGCGTCCACTCGGCGG-TT-GCT------GGCCACT-ATC-ACGGAGGACAGCATTTCC-CCCCT-AGTAGAAACGTCGCGACCCGTTGGG-TGCCGGCC-AAAGGCCTGGGTAGGAAGCCCGCG--TGTCCTGTGGT--------TGCTG---CCACAGGCGTGCGGACTCCTGGTG-ACCCGGCCGGCTGCCCGACGGTATGACCAGAGGAGTCGATCCGCTGAA---TGGGAAACACTGTGG--TTGTGAAGCGTGCGG-CCTGGCACTGATACGTGTGGGGAT-TGAGG--TGTAAACC-GG---GGGCT-CCCGTGC-GAAG-CACGGTCCCGGCCCT---GCTGCGTTTTCGG--TCGCTGGTGTCCTCGCACTGGATCG-ATACTCCCGTCTGCG---ACGCCC-ACCTTCGGATGGTCTCCCGATTTCACATATTATTTCACAAGAAAGAGGAAAAAAGGAAGTATTTGGAAATTTAGGGATAATCTTTGCTATAAGAGCAATTGGTTTATTAGGATTCTTAGTTTGAGCACACCACATATTTACTGTAGGTATAGACGTTGATACACGAGCATACTTTACATCGGCTACAATAATTATTGCTGTACCAACAGGAATTAAAGTATTTAGATGATTAACAACAATATACGGATCAAAAATAACATTTAGACCATCCTGCATATGAGCCCTTGGTTTCGTATTTCTTTTTACATTAGGGGGATTAACGGGAATCATTTTATCAAACTCATCGCTTGACATCACCTTACATGATACATATTATGTAGTAGCACATTTCCACTACGTTTTATCAATAGGTGCAGTATTTGCAATCATAGCAGGATTTATTCAATGATACCCACTTATATCAAGAATAAGTATAAATCCAACATGATTAAAAATTCAATTTACATCAATATTCATCGGAGTAAATATAACATTTTTCCCACAACACTTTCTTGGTCTCGCAGGAATGCCTCGACGATATTCAGACTACCCTGACATATTTACATTATGAAATATTGTTTCATCTATAGGAGCTACAATCTCCGCTTTAAGAACAATAATATTCATCATAATCATCTGAGAAAGAATATCATCAATACGACAAACAATATTTAGATCTAATATAAGAAGATCTATTGAATGGAGACATGATCTACCCCCAAATGAACATACTTATAGAGAACTACCTATTTTAATCAAA----TTTTAATATGGCAGAT?TAAAAATAACAACATGGCCTAATTTATCTTTACAAGATAGAAGATCACCTTTAATAGAACAATTAACATATTTTCATGATCACATCATAATGATCTTAATAACAATTATAACTATAGTGAGATATATAATTATTAATATTAGAATTAACAAAAAAACAAATCTAAAATTATTAGAAGGACAAATAATTGAATTAATTTGAACTGTAACCCCAACAATAACATTAATATTTATTGCAACCCCTTCATTACGAATTCTCTACTTAATAGACGAAATCAATAAACCAATAATAACTATAAAAGCAATTGGACATCAATGATATTGAAGATACGAATACTCAGACTTTAATGAAAAAGAAATAGATTGCTATATAATAGAATATGAAATAGCAAATAACCTACGATTACTAGATACAGATAACCGAATAACATTGCCATCTAACATATTCATTCGTATAATAGTAACATCATCTGACGTAATTCATTCATGAACCATCCCATCAACAGGAATTAAAATTGATGCAACACCAGGACGATTAAATCAATCAAGAATAATAATTAATCGAAGAGGGGTCCTATATGGACAATGCTCAGAAATCTGTGGGACAAACCACAGATTCATACCAATTGTAGTAGAAAGAATCCCTATTAATGAATTCATCAAATG---GGTAAAATCATCAGATGACTGAAAGCAAGCAGCTTGCCACAAAAGCGGCTCGCAAGAGCGCTCCTGCAACTGGTGGAGTGAAAAAGCCTCACCGCTACCGTCCTGGAACAGTGGCCCTGAGAGAAATCAGGCGTTACCAGAAGAGCACCGAGCTGCTGATTAGAAAGTTGCCTTTCCAGCGTCTTGTTCGTGAGATTGCCCAGGACTTCAAGACAGACCTCCGCTTCCAGAGTTCTGCAGTAATGGCACTGCAGGAGGCAAGCGAGGCGTACCTGGTGGGTCTGTTTGAGGACACCAACCTGTGTGCCATTCACGCCAAGAGGGTCACCATCATGCCC
	DZW09_Pulchriphyllium_sinense	TTATTTAATGGCCGCGGTATTTTGACTGTGCAAAGGTAGCATAATCATTAGCTCATTAATTGTGAGATGGTATGAATGGTTGGACGAGATATTGGCTGTCTTCATATTTA--TTAATTGAATTTAATTTTTGAGTTAAAAAGCTTAAATTTTTTTAAAGGACGAGAAGACCCTATAGATCTTTATTTATAAT-TTTTT---AT--TAATTTTT---GGTTTAT---ATATT--TATATATTTAT-TTATTTATTTTGTTGGGGCGACATTTAGATA-TGATAAACTCTTTATT-TTT-T--TT--TTCATTTATTTTTG-TTTATATTATTTTTTATTATTT-TTACAAGAAATAGATACCTTAGGGATAACAGCGTAATTCTTTTTGAGAGTTCTTATTGACACTTGAGATTGCGACCTCGATGTTGAATTAAGATTATATTTT---GGTGTAGTAGCTAT-T-TT-TATAGGTCTGTTCGACCTTTAAATTCTTACATGATCTGAGTTCTCATTAAATCAGTTATGGTTCCTTAGATCGTACCACA-TGACTTGGATAACTGTGGTAATTCTAGAGCTAATACATGCAAACAGAGTCCCGACCAGAAATGGAAGGGATGCTTTTATTAGATCAAAACCAATCGG-CCGGCTCGCCCGGTCCGTTTGCTTTGGTGACTCTGGATAACTTTGAGCTGATCGCACGGTCCTCGTACCGGCGACGCATCTTTCAAATGTCTGCCTTATCAACTGTCGATGGTAGGTTCTGCGCCTACCATGGTTGTAACGGGTAACGGGGAATCAGGGTTCGATTCCGGAGAGGGAGCCTGAGAAACGGCTACCACATCCAAGGAAGGCAGCAGGCGCGCAAATTACCCACTCCCGGCACGGGGAGGTAGTGACGAAAAATAACGATACGGGACTCATCCGAGGCCCCGTAATCGGAATGAGCACACTTTAAACGCTTTAACGAGTATCCATTGGAGGGCAAGTCTGGTGCCAGCAGCCGCGGTAATTCCAGCTCCAATAGCGTATATTAAAGTTGTTGCGGTTAAAAAGCTCGTAGTTGGACTTGTGTCCCACGCTGTCGGTTCACCGTTCGTCGGTGTTTAACTGGCATGCCCGTGTGGACGTCCTGCCGGTGGATGCGGTCGGCCGTGGGCCT-CT--GGTCTGCGCGTCGGCGGTCCGATGGAATCCTACCGCGGTGCTCTTCACCGAGTGTCGAGGTGGGCCGGCACGTTTACTTTGAACAAATTAGAGTGCTCAAAGCAGGCAGTGGTTCGCCTGAATATTGTGTGCATGGAATAATGGAATAGGACCTCGGTTCTATTTTGTTGGTTTTCGGAACTTGAGGTAATGATTAATAGGGACAGACGGGGGCATTCGTATTGCGACGTTAGAGGTGAAATTCTTGGATCGTCGCAAGACGAACCTAAGCGAAAGCATTTGCCATGAGTGTTTTCATTAATCAAGAACGAAAGTTAGAGGTTCGAAGGCGATCAGATACCGCCCTAGTTCTAACCATAAACGATGCCAGCTAGCGATCCGCCGAAGTTCCTCCGATGACTCGGCGGGCAGCTTCCGGGAAACCAAAGCTTTTGGGTTCCGGGGGAAGTATGGTTGCAAAGCTGAAACTTAAAGGAATTGACGGAAGGGCACCACCAGGAGTGGAGCCTGCGGCTTAATTTGACTCAACACGGGAAACCTCACCAGGCCCGGACACCGGAAGGATTGACAGATTGAGAGCTCTTTCTTGATTCGGTGGGTGGTGGTGCATGGCCGTTCTTAGTTGGTGGAGCGATTTGTCTGGTTAATTCCGATAACGAACGAGACTCTGGCCTGCTAACTAGTCGCTTCCGGTATCCCTTCGTGCTACCGGCGAC--AAATGATCTTCTTAGAGGGACAGGCGGCTTCTAGCCGCACGAGATTGAGCAATAACAGGTCTGTGATGCCCTTAGATGTTCTGGGCCGCACGCGCGCTACACTGAAGGAATCAGCGTGTCCTCCTAGCCCGAAAGGGCCGGGTAACCCGTTGAACCTCCTTCGTGCTAGGGATTGGGGCTTGCAATTGTTCCCCATGAACGAGGAATTCCCAGTAAGCGCGAGTCATAAGCTCGCGTTGATTACGTCCCTGCCCTTTGTACACACCGCCCGTCGCTACTACCGATTGAATGATTTAGTGAGGTCTTCGGACCGGTGCGCGACGGCT--CTTCGCGAGCCGTTGATGTTGCTGGAAAGATGACCAAACTTGATCATTTAGAGGAAGTAAAAGTCGTAACAAGGTTTCCGTAGGTGAACCTCCTGAATTCGAAAGGGG---------------------------TTGGATTCATGTCTC--TCC-GG-C-G---TAATAAGGA-CGGTCACACCAT-GATGGTGCTGGTCGCCCGC----GGCGATTAATTTCGTTTGCGGTGTCGTTTCTGGCGTCCACTTGGCAG-TT-GGC------ATGTCGC-TTC-GCGGAGGACTGCACTTCT-CCCCT-AGTAGAAACGTCGCGACCCGTTGGG-TGCCGGTC-AAAGGCCTGGGTAGGAAGACCGCG--TTTCCTGTGGT--------GGTTG---CCACGGGAATGCGGACTCCTGGTG-ACCCGACCGGTTGCCCGACGGTATGACCCGAGGAGTCGATCCGCTAAA---TGGGAAACACTATGG--TTGTGAAGCGTGCGG-CCTGGCACCGATTCGTGTGGGGAT-TGAGG--TGTAAACC-GG---GGGTG-CCCGTGC-GAAG-CACGGTCCCGGCCCT---ACTGCGTTGTCGG--TTGCTGGTGTCCTCGCACTGGATCG-ATACTCCCGTCTGCG---ACGCCC-ACCTTCGGATGGTCTCCCGATTTCACACATTATTGCACAAGAGAGAGGTAAAAAGGAAGTATTTGGTAATATAGGAATAATTTTTGCAATAGCCGCAATTGGATTACTAGGGTTTATTGTATGAGCTCATCACATATTTACAGTAGGAATAGATGTTGATACACGGGCCTACTTCACATCAGCAACAATAATTATTGCAGTACCAACGGGAATTAAAGTATTTAGTTGATTAACAACTATATATGGGTCTAAAATAACTTTTAGACCATCTTGCTTATGAAGTTTAGGATTCGTATTTTTATTCACGTTAGGGGGATTAACAGGAATTGTACTTTCAAACTCATCTATTGATATTACACTACATGATACTTATTATGTAGTAGCACATTTCCACTACGTATTATCAATAGGAGCAGTATTTGCCATCATATCTGGATTTATTCAATGATATCCTTTAATTACAGGAATAACAATAAATCCTAAATGATTAAAAATCCAATTCTTCATAACATTTTTAGGGGTAAACTTAACATTCTTTCCCCAACATTTTCTAGGTTTAGCCGGAATACCACGACGATACATTGATTATCCAGATATATTCTTGCTATGAAACATCATATCATCTATGGGGGCTATAATCTCAACTCTAAGAATATTAGTATTCTTTGCAATAATTTGAGAAAGTATAATATCTATACGACAAGTAGTAAGAAGATTACAAACAAGAAGATCAAATGAATGAAATCAAAATTTACCTCCTAATGAACACACTTACAATGAATTACCTATCCTAATTAAA----TTCTAATATGGCAGATTTAGAAATAATAAATCTACCTAAAGCAATAATACAAGATAGTATTACCCCAACAATAGAACAATTAATATTCTTCCATGATCATATCATAATAATCCTAATGATAATTATAACAGTAGTGAGATATATAATAATTAACGTAATAATTAATAAAAAAACTAATAAAAACTTAATGGATGGGCAAATAATTGAGTTAATTTGAACAATAGCACCAACTATGACACTATTTTTCATTGCAGCACCATCGTTACGACTGCTTTACTTAATAGATGAAATCAATAGACCAATAATAACCATAAAAATTATTGGAAACCAATGATACTGAACTTACGAATATTCTGATTTCAAAGAATCAGAATTTAATTCATATATAGATAAGTATATAAA---AAAAAATCTACGTCTACTAGACTCAGATAATCGGATAACAATACCAACAAACGTGTTCACCCGAATAATAGTATCATCATCAGATGTAATTCACTCTTGAACACTACCATCAACAGGAATTAAAATTGATGGAACACCAGGGCGATTAAACCAAGCAAGAATAATAATCAATCGAACAGGTATTATTTATGGACAATGTTCAGAAATCTGTGGGACAAATCACAGATTTATACCCATTGTAGTTGAAGCAATTCCAATTAATGCTTTCATAAAATGAATAATAAAATCATCAGATGACTGAAAGCAAGCAGCTTGCCACAAAAGCGGCCCGTAAGAGCGCCCCTGCAACTGGTGGAGTGAAGAAGCCTCACCGCTACCGTCCTGGGACAGTTGCCCTGAGAGAAATCAGGCGTTACCAGAAGAGCACCGAGCTGCTGATTCGAAAGTTGCCTTTCCAGCGCCTTGTGCGTGAGATCGCCCAAGACTTCAAGACGGACCTCCGCTTCCAGAGCTCTGCGGTAATGGCACTGCAGGAGGCGAGCGAGGCCTACCTGGTGGGTCTGTTTGAGGACACCAACCTGTGTGCCATTCACGCCAAGAGGGTCACCATCATGCCC
	16-051_Phyllium_mabantai	???????????????????????????????????????????????????????????????????????????????????????????????????????T-ATTAA-TTATTTAAAATTTAATTTTTGAGTTAAAAAGCTTAAATTTTTTTAAAGGACGAAAAAACCCTATANATCTTTATTTTCATA-ATTTT---AT--TGATTTTGATTTATTTAT---TTAT-----------TTA-TTGAATTTTTGGTTGGGGTGATCTTGAAAAA-TAATTAACTCTTTATT-TTT-T--TT--TTCATTTATTTTTG-TAAAATTG???????????????????????????????????????????????????????????????????????????????????????????????????????????????????????????????????????????????????????????????????????????????????????TCATTAAATCAGTTATGGTTCCTTAGATCGTACCACA-TGACTTGGATAACTGTGGTAATTCTAGAGCTAATACATGCAAACAGAGTCCCGACCAGAAATGGAAGGGATGCTTTTATTAGATCAAAACCAATCGG-CCGGCTCGTCCGGTCCGTTTGCTTTGGTGACTCTGGATAACTTTCAGCTGATCGCACGGTCCCCGCACCGGCGACGCATCTTTCAAATGTCTGCCTTATCAACTGTCGATGGTAGGTTCTGCGCCTACCATGGTTGTAACGGGTAACGGGGAATCAGGGTTCGATTCCGGAGAGGGAGCCTGAGAAACGGCTACCACATCCAAGGAAGGCAGCAGGCGCGCAAATTACCCACTCCCGGCACGGGGAGGTAGTGACGAAAAATAACGATACGGGACTCATCCGAGGCCCCGTAATCGGAATGAGTACACTTTAAACCCTTTAACGAGTATCCATTGGAGGGCAAGTCTGGTGCCAGCAGCCGCGGTAATTCCAGCTCCAATAGCGTATATTAAAGTTGTTGCGGTTAAAAAGCTCGTAGTTGGACTTGTGTCCCACGCTGTCGGTTCACCGTTCGTCGGTGTTTAACTGGCATGCCCGTGCGGACGTCCTGCCGGTGGATGCGGTCGGCCGCGGGCCT-CT--GGTCTGCGCGTCGGCGGTCCGATTCAATCCTACCGCGGTGCTCTTCACCGAGTGTCGAGGTGGGCCGGCACGTTTACTTTGAACAAATTAGAGTGCTCAAAGCAGGCAGTTGTTCGCCTGAATATTGTGTGCATGGAATAATGGAATAGGACCTCGGTTCTATTTTGTTGGTTTTCGGAACTTGAGGTAATGATTAATAGGGACAGACGGGGGCATTCGTATTGCGACGTTAGAGGTGAAATTCTTGGATCGTCGCAAGACGAACCTAAGCGAAAGCATTTGCCATGAGTGTTTTCATTAATCAAGAACGAAAGTTAGAGGTTCGAAGGCGATCAAATACCGCCCTAGTTCTAACCATAAACGATGCCAGCNAGCGATCCGCCGAAGTTCCTCCGATGACTCGGCGGGCAGCTTCCGGGAAACCAAAGCTTTTGGGTTCCGGGGGAAGTATGGTTGCAAAGCTGAAACTTAAAGGAATTGACGGAAGGGCACCACCAGGAGTGGAGCCTGCGGCTTAATTTGACTCAACACGGGAAACCTCACCAGGCCCGGACACCGGAAGGATTGACAGATTGAGAGCTCTTTCTTGATTCGGTGGGTGGTGGTGCATGGCCGTTCTTAGTTGGTGGAGCGATTTGTCTGGTTAATTCCGATAACGAACGAGACTCTGGCCTGCTAACTAGTCGCTTCCGGTATCCATTCGTGCTACCGGCGAC--AAATGATCTTCTTAGAGGGACAGGCGGCTTCTAGCCGCACGAGATTGAGCAATAACAGGTCTGTGATGCCCTTAGATGTTCTGGGCCGCACGCGCGCTACACTGAAGGAATCAGCGTGTCCTCCTAGCCCGAAAGGGCCGGGTAACCCGTTGAACCTCCTTCGTGCTAGGGATTGGGGCTTGCAATTGTTCCCCATGAACGAGGAATTCCCAGTAAGCGCGAGTCATAAGCTCGCGTTGATTACGTCCCTGCCCTTTGTACACACCGCCCGTCGCTACTACCGATTGAATGATTTAGTGAGGTCTTCGGACCGGTGCGCGACGGCT--CCTTGCGTGCCGTTGATGTTGCTGGAAAGATGACCAAACTTGATCATTTAGAGGAAGTAAAAGTCGTAACAAGGTTTCCGTAGGTGAACCT?????????????????????????????????????????????????????????????????????????????????????????????????????????????????????????????????????????????????????????????????????????????????????????????????????????????????????????????????????????????????????????????????????????????????????????????????????????????????????????????????????????????????????????????????????????????????????????????????????????????????????????????????????????????????????????????????????????????????????????????????????????????????????????????????????????????????????????????????????????????????????????????????????????TCTCATATTATCTCACATGAAAGAGGAAAAAAAGAAGTTTTTGGTAACCTAGGAATAATCTTTGCCATAGCCGCAATTGGTTTACTAGGATTTGTAGTATGAGCACATCATATATTTACTGTAGGAATAGATGTTGATACACGAGCATACTTTACCTCAGCAACAATAATTATTGCAGTGCCTACTGGAATTAAAGTATTTAGATGATTAACAACTATATATGGATCTAAATTAACTTTTAGACCATCGTGTCTGTGGGCATTAGGATTTGTATTTTTATTTACATTGGGGGGATTAACAGGAATTGTATTATCAAACTCATCAATTGATATCACCCTACATGACACTTATTATGTAGTGGCCCACTTCCATTATGTATTATCAATAGGAGCAGTATTTGCAATTATATCTGGATTCATTCAATGGTACCCATTATTTACCGGACTATCAATAAAACCTAAATGATTAAAAATTCAATTCTTTACTATATTTATTGGAGTTAATATAACATTTTTCCCCCAACACTTTCTGGGATTAGCAGGAATACCACGGCGATATTCTGATTACCCCGACATATACACATCATGAAATATTATTTCATCAATAGGGGCTTTAATATCAACATTAAGAATATTAATATTCATCATAATCATATGAGAAAGACTATCATCAACACGAAAAACTCTATTTAGATCACAAATAACTAGAGCACTAGAATGAACTCATAATATACCACCTAATGAACACACTTACTCAGAATTACCAATTATAATTAAA----TTCTAATATGGCAGAT???????????????????????????????????????????????????????????????????????????????????????????????????????????????????????????????????????????????????????????????????????????????????????????????????????????????????????????????????????????????????????????????????????????????????????????????????????????????????????????????????????????????????????????????????????????????????????????????????????????????????????????????????????????????????????????????????????????????????????????????????????????????????????????????????????????????????????????????????????????????????????????????????????????????????????????????????????????????????????????????????????????????????????????????????????????????????????????????????????????GCTCGTAAGAGCGCCCCTGCAACTGGGGGAGTGAAGAAGCCTCACCGCTACCGTCCTGGAACAGTTGCCTTGAGAGAAATCAGGCGTTACCAGAAGAGCACCGAGCTGCTGATTCGAAAGTTGCCTTTCCAGCGCCTTGTGCGTGAAATTGCCCAGGACTTCAAGACGGACCTCCGCTTCCAGAGCTCTGCAGTAATGGCACTGCAGGAGGCGAGCGAGGCCTACCTGGTGGGTCTTTTTGAGGACACCAACCTGTGTGCCATTCACGCCAAGAGGGTCACCATCATGCCC
	16-054_Phyllium_mabantai	???TTTAATGGCCGCGGTATTTTGACCGTGCAAAGGTAGCATAATCATTAGCTTATTGATTGTAANATTGTATGAATGGTTGGACGAAATATTGACTGTCTCAT-ATTAA-TCATTTAAAATTTAATTTTTGAGTTAAAAAGCTTAAATTTTTTTAAAGGACGANAANACCCTATANATCTTTATTTTCATT-ATTTT---AT--TAATTTTG---TATTTAT---TTAT-----------TTA-TTGAATTTTTGGTTGGGGTGATCTTGANAAA-TAATTAACTCTTTGTT-TTT-T--TT--TTCATTTATTTTTG-TAAAATTG???????????????????????????????????????????????????????????????????????????????????????????????????????????????????????????????????????????????????????????????????????????????????????TCATTAAATCAGTTATGGTTCCTTAGATCGTACCACA-TGACTTGGATAACTGTGGTAATTCTAGAGCTAATACATGCAAACAGAGTCCCGACCAGAAATGGAAGGGATGCTTTTATTAGATCAAAACCAATCGG-CCGGCTCGTCCGGTCCGTTTGCTTTGGTGACTCTGGATAACTTTCAGCTGATCGCACGGTCCCCGCACCGGCGACGCATCTTTCAAATGTCTGCCTTATCAACTGTCGATGGTAGGTTCTGCGCCTACCATGGTTGTAACGGGTAACGGGGAATCAGGGTTCGATTCCGGAGAGGGAGCCTGAGAAACGGCTACCACATCCAAGGAAGGCAGCAGGCGCGCAAATTACCCACTCCCGGCACGGGGAGGTAGTGACGAAAAATAACGATACGGGACTCATCCGAGGCCCCGTAATCGGAATGAGTACACTTTAAACCCTTTAACGAGTATCCATTGGAGGGCAAGTCTGGTGCCAGCAGCCGCGGTAATTCCAGCTCCAATAGCGTATATTAAAGTTGTTGCGGTTAAAAAGCTCGTAGTTGGACTTGTGTCCCACGCTGTCGGTTCACCGTTCGTCGGTGTTTAACTGGCATGCCCGTGTGGACGTCCTGCCGGTGGATGCGGTCGGCCGTGGGCCT-CT--GGTCTGCGTGTCGGCGGTCCGATGGAATCCTACCGCGGTGCTCTTCACCGAGTGTCGAGGTGGGCCGGCACGTTTACTTTGAACAAATTAGAGTGCTCAAAGCAGGCAGTGGTTCGCCTGAATATTGTGTGCATGGAATAATGGAATAGGACCTCGGTTCTATTTTGTTGGTTTTCGGAACTTGAGGTAATGATTAATAGGGACAGACGGGGGCATTCGTATTGCGACGTTAGAGGTGAAATTCTTGGATCGTCGCAAGACGAACCTAAGCGAAAGCATTTGCCATGAGTGTTTTCATTAATCAAGAACGAAAGTTAGAGGTTCGAAGGCGATCAGATACCGCCCTAGTTCTAACCATAAACGATGCCAGCTAGCGATCCGCCGAAGTTCCTCCGATGACTCGGCGGGCAGCTTCCGGGAAACCAAAGCTTTTGGGTTCCGGGGGAAGTATGGTTGCAAAGCTGAAACTTAAAGGAATTGACGGAAGGGCACCACCAGGAGTGGAGCCTGCGGCTTAATTTGACTCAACACGGGAAACCTCACCAGGCCCGGACACCGGAAGGATTGACAGATTGAGAGCTCTTTCTTGATTCGGTGGGTGGTGGTGCATGGCCGTTCTTAGTTGGTGGAGCGATTTGTCTGGTTAATTCCGATAACGAACGAGACTCTGGCCTGCTAACTAGTCGCTTCCGGTATCCATTCGTGCTACCGGCGAC--AAATGATCTTCTTAGAGGGACAGGCGGCTTCTAGCCGCACGAGATTGAGCAATAACAGGTCTGTGATGCCCTTAGATGTTCTGGGCCGCACGCGCGCTACACTGAAGGAATCAGCGTGTCCTCCTAGCCCGAAAGGGCCGGGTAACCCGTTGAACCTCCTTCGTGCTAGGGATTGGGGCTTGCAATTGTTCCCCATGAACGAGGAATTCCCAGTAAGCGCGAGTCATAAGCTCGCGTTGATTACGTCCCTGCCCTTTGTACACACCGCCCGTCGCTACTACCGATTGAATGATTTAGTGAGGTCTTCGGACCGGTGCGCGACGGCT--CCTTGCGTGCCGTTGATGTTGCTGGAAAGATGACCAAACTTGATCATTTAGAGGAAGTAAAAGTCGTAACAAGGTTTCCGTAGGTGAACCTCCTGAATTCGAAAGGGG---------------------------TTGGATTCAGATCCT--ACC-GTTT-G---CATACTAGGTCAGCCCCGCTGCGGATGGTGCCGGTCGCCCGC----TGCGATTCATTTCGTTTGCGGTGTCGTTTCTGGTGTCCACCCGGCGG-TG-GTT------GACCACC-ATC-GCGGAGGGTCGCACTTCT-CCCCT-AGTAGAAACGTCGCGACCCGTTGGG-TGCCGGCC-AAAGGCCTGGGAAGGAGGCCCGCG--CGTCCCGTGGT--------GATCG---CCACGGGCGTGCGGACTCCCGGTG-ACCCGGCCGGCTGCCCGACGGTATGACCAGAGGAGCCGATCCGCTGAG---TGTGAAACACTGTGGT-TTGTGAAGCGTGCGG-CCCGGTGCCGATACGTGCGGGGAT-TGAGG--TGTAAACC-GG---GGGTT-CCCGTGC-ACAG-CACGGTCCCGGCCCC---GCTGCGTTGTCGG--TTGTCGGTGTCCTCGCACTGGATCG-ATACTCCCGTCTGCG---ACGCCC-ATCTTCGGATGGTCTCCCG??TTCCCATATTATTTCCCATGAAAGAGGAAAGAAAGAAGTCTTTGGTAATCTAGGAATAATTTTTGCCATAGCCGCAATTGGTTTATTAGGTTTTGTAGTTTGGGCACACCATATATTTACAGTAGGAATAGATGTTGATACGCGAGCCTACTTCACTTCAGCAACAATAATTATTGCAGTTCCTACTGGAATTAAAGTATTTAGATGATTAACAACTATATACGGATCTAAATTAACCTTTAGACCATCTTGCTTATGGGCTTTAGGATTCGTATTTTTATTCACCTTAGGTGGGCTAACAGGGGTCGTACTATCAAACTCATCAATTGATATCACATTACATGATACTTATTATGTAGTAGCCCACTTTCATTATGTATTATCAATAGGAGCTGTATTCGCTATCATGGCGGGATTTATTCAATGATATCCCCTATTTACTGGATTATCTATAAATACCAAATGACTAAAAATCCAATTCTTCACAATATTTATTGGAGTAAACGTAACATTCTTCCCCCAACATTTTTTAGGGTTAGCAGGAATGCCACGACGATATTCTGATTATCCTGATATATACACATCATGAAATATTATTTCATCAATAGGAGCTTTAATCTCTACATTAAGAATATTAATATTTATCATAATCATCTGAGAAAGATTATCATCCACCCGAAAGACCTTATTTAGATCACAAATAATTAGATCATTAGAATGAATTCATAATATACCACCTAATGAACACACCTATTCAGAATTACCAATAATAATTAAA----TTCTAATATGGCAGATTTAGAAATAACAACTTGACCAAACTTAGTTTTACAAGACAGAATTTCACCTCTTATAGAACAATTAGTATTTTTCCATGATCATATCATAATAACCTTAATAGTAATCGTAACCATAGTAACATACATAATAATTAGTATCATAATAAGAAATAAATTAAATCGAAATTTATTAGAAGGACAAATAATTGAATTAATCTGAACAATTACGCCCACAATAACATTATTTTTTATTGCAACACCATCCTTACGATTACTATATTTAATAGATGAAATCAATAAACCAATATTAACAATAAAAGCAGTGGGGCATCAGTGGTACTGATCTTATGAGTATTCAGATTTAATTGAAAGGGAATTAGATGCATATATAGAAGATTATGAAAAAAAAATAAATTCACGACTATTAGATACTGACAACCGACTAATCCTACCATCGAATACATTTATTCGAATAATAGTAACATCCACTGACGTCATTCATTCATGAACCCTTCCTTCAACAGGAATTAAGATTGATGGGACCCCGGGACGATTAAATCAATCAAGACTAATATTTAATCGAAGAGGATTAATTTATGGTCAATGTTCAGAAATTTGTGGAACAAATCACAGATTTATACCCATTGTTGTTGAAAGAATTCCAATTAATATCTTTATCAAATGAATAATAAAATCATCAGATGACTGAAAGCA????????GCCACAAAAGCGGCTCGTAAGAGCGCCCCGGCAACTGGTGGAGTGAAGAAGCCTCACCGCTACCGTCCTGGAACAGTTGCCCTGAGAGAAATCAGGCGTTACCAGAAGAGCACCGAACTGCTGATTCGAAAGTTGCCTTTCCAGCGCCTTGTGCGTGAAATTGCCCAGGACTTCAAGACGGACCTCCGCTTCCAGAGCTCTGCAGTAATGGCACTGCAGGAGGCGAGCGAGGCCTACCTGGTGGGTCTGTTTGAGGACACCAACCTGTGTGCCATTCACGCCAAGAGAGTCACCATCATGCC?
	16-207_Phyllium_mindorense	TAATTTAATGGCCGCGGTATTTTGACCGTGCAAAGGTAGCATAATCATTAGTTCATTAATTGTGAAATGGTATGAATGGTTTAACGAAACATTGACTGTCTCAA-ATTTA--TTATTAAAATTTAATTTTTTGGTTAAAAAGCTTAAATTTTTTTAAAGGACGAGAAGACCCTATAGATCTTTATTTTTAAT-ATTTA---TT--CTTTTTTT---GTTTTGT---TTTAA----------TTA-TTTGATTTTTAATTGGGGTGATTTTGAGATT-TGGTTAACTCTTATTT-TTT-T--TT--TTCATTTATTTATG-TTTATATGACCTTTTATTATTGTTTATAANAAAAANATACCTTAGGGATAACAGCGTAATTCTATTTGANAGTTCATATTGACAATGGAGATTGCGACCTCGATGTTGAATTAANATTAGTTTTT---GGTGTANAAGCTTT-A-AT-TTTAGGTCTGTTCGACCTTTAAAATCTTACATGATCTGAGTTC????????????????????????????????????????????????????????????????????????????????????????????????????????????????????????????????????????????????????????????????????????????????????????????????????????????????????????????????????????????????????????????????????????????????????????????????????????????????????????????????????????????????????????????????????????????????????????????????????????????????????????????????????????????????????????????????????CTTTAACGAGTATCCATTGGAGGGCAAGTCTGGTGCCAGCAGCCGCGGTAATTCCAGCTCCAATAGCGTATATTAAAGTTGTTGCGGTTAAAAAGCTCGTAGTTGGACTTGTGTCCCACGCTGTCGGTTCACCGTTCGTCGGTGTTTAACTGGCATGCCCGTGTGGACGTCCTGCCGGTGGATGCGGTCGGCCGTGGGCCT-CT--GGTCTGCGTGTCGGCGGTCCGATGGAATCCTACCGCGGTGCTCTTCACCGAGTGTCGAGGTGGGCCGGCACGTTTACTTTGAACAAATTAGAGTGCTCAAAGCAGGCAGTGGTTCGCCTGAATATTGTGTGCATGGAATAATGGAATAGGACCTCGGTTCTATTTTGTTGGTTTTCGGAACTTGAGGTAATGATTAATAGGGACAGACGGGGGCATTCGTATTGCGACGTTAGAGGTGAAATTCTTGGATCGTCGCAAGACGAACCTAAGCGAAAGCATTTGCCATGAGTGTTTTCATTAATCAAGAACGAAAGTTAGAGGTTCGAAGGCGATCAGATACCGCCCTAGTTCTAACCATAAACGATGCCAGCTAGCGATCCGCCGAAGTTCCTCCGATGACTCGGCGGGCAGCTTCCGGGAAACCAAAGCTTTTGGGTTCCGGGGGAAGTATGGTTGCAAAGCTGAAACTTAAAGGAATTGACGGAAGGGCACCACCAGGAGTGGAGCCTGCGGCTTAATTTGACTCAACACGGGAAACCTCACCAGGCCCGGACACCGGAAGGATTGACAGATTGAGAGCTCTTTCTTGATTCGGTGGGTGGTGGTGCATGGCCGTTCTTAGTTGGTGGAGCGATTTGTCTGGTTAATTCCGATAACGAACGAGACTCTGGCCTGCTAACTAGTCGCTTCCGGTATCCATTCGTGCTACCGGCGAC--AAATGATCTTCTTAGAGGGACAGGCGGCTTCTAGCCGCACGAGATTGAGCAATAACAGGTCTGTGATGCCCTTAGATGTTCTGGGCCGCACGCGCGCTACACTGAAGGAATCAGCGTGTCCTCCTAGCCCGAAAGGGCCGGGTAACCCGTTGAACCTCCTTCGTGCTAGGGATTGGGGCTTGCAATTGTTCCCCATGAACGAGGAATTCCCAGTAAGCGCGAGTCATAAGCTCGCGTTGATTACGTCCCTGCCCTTTGTACACACCGCCCGTCGCTACTACCGATTGAATGATTTAGTGAGGTCTTCGGACCGGTGCGCGACGGCT--CCTTGCGTGCCGTTGATGTTGCTGGAAAGATGACCAAACTTGATCATTTAGAGGAAGTAAAAGTCGTAACAAGGTTTCCGTAGGTGAACCTCCTGAATTCGAAAGGGG---------------------------TTGGATTCAGATCCT--ACC-GTTT-G---CATACTAGGTCAGCCCCGCTGCGGATGGTGCCGGTCGCCCGC----TGCGATTCATTTCGTTTGCGGTGTCGTTTCTGGTGTCCACCCGGCGG-TG-GTT------GACCACC-ATC-GCGGAGGGTCGCACTTCT-CCCCT-AGTAGAAACGTCGCGACCCGTTGGG-TGCCGGCC-AAAGGCCTGGGAAGGAGGCCCGCG--CGTCCCGTGGT--------GATCG---CCACGGGCGTGCGGACTCCCGGTG-ACCCGGCCGGCTGCCCGACGGTATGACCAGAGGAGCCGATCCGCTGAG---TGTGAAACACTGTGGT-TTGTGAAGCGTGCGG-CCCGGTGCCGATACGTGCGGGGAT-TGAGG--TGTAAACC-GG---GGGTT-CCCGTGC-ACAG-CACGGTCCCGGCCCC---GCTGCGTTGTCGG--TTGTCGGTGTCCTCGCACTGGATCG-ATACTCCCGTCTGCG---ACGCCC-ATCTTCGGATGGTCTCCCG????????????ATTTCTCAYGAAAGAGGAAAAAAAGAAGTTTTTGGTAACTTAGGAATAATTTTTGCCATAGCAGCAATCGGGTTATTAGGATTTGTTGTATGAGCACATCACATATTTACTGTAGGAATAGATGTTGATACACGAGCCTACTTTACATCAGCTACAATAATTATTGCAGTACCTACTGGAATTAAAGTATTYAGATGATTAACAACTATATATGGATCAAAATTAACCTTTAGCCCATCATGYATATGAGCACTAGGGTTCGTCTTCCTATTCACCTTGGGGGGATTAACAGGAATTGTATTATCAAATTCATCAATTGATATTACCTTACATGACACATACTATGTAGTAGCACACTTCCATTATGTACTATCCATAGGAGCAGTATTCGCTATCATAGGAGGATTTATTCAATGATACCCTTTATTTACAGGAATATCAATAAATCCAAAATGATTAAAAATCCAATTCTTCACTATATTCATAGGAGTTAATATAACATTCTTTCCCCAACATTTCCTTGGACTAGCTGGGATACCTCGACGATATTCTGATTACCCTGATATATTCATATCATGAAATGTAATTTCATCTATAGGATCACTTATTTCAACAATAAGAATAATAATATTTATCATAATTATATGAGAAAGATTATCATCAATACGACARACAATTTTTAGCTCCCATATAATCAGATCACTAGAATGAGCCCATAACATACCGCCNAATGAACATACTTATAGAGAACTACCAATAATAATTAAA----TTCTAATATGGCAGAT??CGAAATAACAACTTGATCTAACTTAAGACTCCAAGACAGAATTTCACCTTTAATAGAACAGTTAATATTTTTCCATGATCATATTATAATAATTTTAATAATTATTGTAACAATAGTGAGATATATAATAATTAATATTATAATAAGAAATAAAATAAACCGAAACTTATTAGAAGGTCAAATAATCGAATTAATCTGAACAGTAACTCCTGCATTAACTTTATTTTTTATTGCAGCACCATCCCTGCGACTACTATATTTAATAGATGAAATCAATAAACCAATAATAACAACAAGGGCAGTGGGGCACCAATGATATTGAACATATGAATATTCAGACTTTACAGAAACAGAGTTTGACTCATATATAGAAAATATTGAAAC---AAAAAACCTACGACTACTAGACACAGATAACCGGCTAACCATGCCATCGAACATTTTTATTCGAATAATAGTAACATCAACTGATGTTATCCACTCATGAACTCTTCCCTCAACAGGAATCAAAATTGATGGAACACCTGGACGTCTAAATCAATCAAGAATAATACTAAATCGTAATGGGGTAATCTATGGTCAATGCTCAGAAATCTGTGGTATAAACCATAGATTTATACCAATCGTAGTCGAAAGAGTACCCATTAATACATTTATTAAATGAATAATAAAATCATCAGATGACTGAAAGCAAGCAGCTTGCCACAAAAGCGGCTCGTAAGAGCGCCCCTGCAACTGGTGGAGTGAAGAAGCCTCACCGCTACCGTCCTGGAACAGTTGCCCTGAGAGAAATCAGGCGTTACCAGAAGAGCACCGAACTGCTGATTCGAAAGTTGCCTTTCCAGCGCCTTGTGCGTGAAATTGCCCAGGACTTCAAGACGGACCTCCGCTTCCAGAGCTCTGCAGTAATGGCACTGCAGGAGGCGAGCGAGGCCTACCTGGTGGGTCTGTTTGAGGACACCAACCTGTGTGCCATTCACGCCAAGAGAGTCACCATCATGCCC
	16-067_Walaphyllium_monteithi	TTTTTTAATGGCCGCGGTATTTTGACCGTGCAAAGGTAGCATAATCATTAGTTTATTAATTGTGGAATGGTATGAATGGCTGGACGAAATATTATCTGTCTCTTGTTTAA--TTTTTAGAATTTAATTTTTGAGTTAAAAAGCTTAAATTTTTTTATAGGACGAGAAGACCCTATAGATCTTTATTTTTAAT-TTTAT---TA--ATTTATTT---AGTTTA----TTTTA--TTTTGATATAA-TTTTTTATTTTGTTGGGGTGACATTAAGATA-TTTATAATTCTTAATT-TTA-T--TT--TTCATTAATTTATG-TTTATATGATCTTTTATTATTGCTTATAAGAAATAGATACCTTAGGGATAACAGCGTAATTCCTATTTAGAGTTCATATTGACATAGGAGATTGCGACCTCGATGTTGAATTAAGATTATTATTA---GGTGTAGATGCTTA-A-TT-ATTTGGTCTGTTCGACCATTAAATTCTTACATGATCTGAGTTC???????????????????????????????????????????????????????????????????????????????????????????????????????????????????????????????????????????????????????????????????????????????????????????????????????????????????????????????????????????????????????????????TGCGCCTACCATGGTTGTAACGGGTAACGGGGAATCAGGGTTCGATTCCGGAGAGGGAGCCTGAGAAACGGCTACCACATCCAAGGAAGGCAGCAGGCGCGCAAATTACCCACTCCCGGCACGGGGAGGTAGTGACGAAAAATAACGATACGGGACTCATCCGAGGCCCCGTAATCGGAATGAGTACACTTTAAACCCTTTAACGAGTATCCATTGGAGGGCAAGTCTGGTGCCAGCAGCCGCGGTAATTCCAGCTCCAATAGCGTATATTAAAGTTGTTGCGGTTAAAAAGCTCGTAGTTGGACTTGTGTCCCACGCTGTCGGTTCACCGTTCGTCGGTGTTTAACTGGCATGCCCGTGTGGACGTCCTGCCGGTGGATGCGGTCGGCCGTGGGCCT-CT--GGTCTGCGTGTCGGCGGTCCGATGGAATCCTACCGCGGTGCTCTTCACCGAGTGTCGAGGTGGGCCGGCACGTTTACTTTGAACAAATTAGAGTGCTCAAAGCAGGCAGTGGTTCGCCTGAATATTGTGTGCATGGAATAATGGAATAGGACCTCGGTTCTATTTTGTTGGTTTTCGGAACTTGAGGTAATGATTAATAGGGACAGACGGGGGCATTCGTATTGCGACGTTAGAGGTGAAATTCTTGGATCGTCGCAAGACGAACCTAAGCGAAAGCATTTGCCATGAGTGTTTTCATTAATCAAGAACGAAAGTTAGAGGTTCGAAGGCGATCAGATACCGCCCTAGTTCTAACCATAAACGATGCCAGCTAGCGATCCGCCGAAGTTCCTCCGATGACTCGGCGGGCAGCTTCCGGGAAACCAAAGCTTTTGGGTTCCGGGGGAAGTATGGTTGCAAAGCTGAAACTTAAAGGAATTGACGGAAGGGCACCACCAGGAGTGGAGCCTGCGGCTTAATTTGACTCAACACGGGAAACCTCACCAGGCCCGGACACCGGAAGGATTGACAGATTGAGAGCTCTTTCTTGATTCGGTGGGTGGTGGTGCATGGCCGTTCTTAGTTGGTGGAGCGATTTGTCTGGTTAATTCCGATAACGAACGAGACTCTGGCCTGCTAACTAGTCGCTTCCGGTATCCCTTCGTGCTACCGGCGAC--AAATGATCTTCTTAGAGGGACAGGCGGCTTCTAGCCGCACGAGATTGAGCAATAACAGGTCTGTGATGCCCTTAGATGTTCTGGGCCGCACGCGCGCTACACTGAAGGAATCAGCGTGTCCTCCTAGCCCGAAAGGGCCGGGTAACCCGTTGAACCTCCTTCGTGCTAGGGATTGGGGCTTGCAATTGTTCCCCATGAACGAGGAATTCCCAGTAAGCGCGAGTCATAAGCTCGCGTTGATTACGTCCCTGCCCTTTGTACACACCGCCCGTCGCTACTACCGATTGAATGATTTAGTGAGGTCTTCGGACCGGTGCGCGACGGCT--CTTCGCGAGCCGTTGATGTTGCTGGAAAGATGACCAAACTTGATCATTTAAAGGAAGTAAAAGTCGTAACAAGGTTTCCGTAGGTGAACCT???????????????????????????????????????????????????????????????????????????????????????????????????????????????????????????????????????????????????????????????????????????????????????????????????????????????????????????????????????????????????????????????????????????????????????????????????????????????????????????????????????????????????????????????????????????????????????????????????????????????????????????????????????????????????????????????????????????????????????????????????????????????????????????????????????????????????????????????????????????????????????????????????????????ACACATCATTTCAAATGAAAGAGGAAAAAAAGAGGTATTTGGAAATTTAGGAATAATTATTGCAATAGCAGCAATCGGTCTTCTAGGATTTATAGTTTGAGCTCATCATATATTTACAGTAGGAATAGATGTTGATACACGAGCCTACTTTACATCAGCAACAATAATTATTGCTGTGCCAACAGGCATTAAAGTATTTAGTTGATTAACAACTATATATGGGTCAAAATTAACTTTTAGTCCTTCATGTTTATGGGCACTTGGGTTCGTCTTTCTATTTACCTTAGGAGGACTAACTGGGATTGTTCTTTCCAACTCATCAATTGATATTACTTTACACGATACATACTATGTAGTAGCTCATTTCCACTATGTATTATCAATAGGGGCTGTATTTGCTATTATAGCAGGATTTATCCAATGATATCCGTTATTTACTGGATTAACAATAAACCCTAAATGATTAAAAATCCAATTTATTACAATATTTATTGGAGTAAACCTAACCTTCTTTCCCCAACATTTCTTAGGGCTAGCCGGTATACCTCGACGTTATTCAGATTACCCTGACATATTCACAATATGAAACATAATATCATCTATAGGGGCTCTAATATCAATATTAAGAATAATAATATTTATTATAATTATATGAGAAAGAACAATCTCCATACGTAAAACAATTTTTAGATCCCATATAAATAGATCATTAGAATGAAATCATAAATTACCCCCTACAGAACATACTTATAGTGAAACTCCTATTCTAATTATA----TTCTAATATGGCAGATTTAGAAATAACGACTTGACCTAACATATACCTTCAAGATAGAATATCCCCTTTAATGGAACAATTAATAATATTCCATGACCACATTATAATAGTTTTGATAGTAATCATCACATTAGTAAGATACATAATAATCAATATTTTCTTTAATAAAAAATTAAATCTAAATTTGTTAGATGGGCAAATAATTGAATTAATTTGAACAGTAACACCGACATTAACTCTATTTATTATTGCAACACCATCCCTACAATTGCTATATTTAATAGATGAAATTAATAAACCAATAATAACAATAAAAGTAATTGGTAACCAATGATTTTGAACATATGAATATTCAGATTTTAATAATAATCAATTTGATTCATACATATCTTCTTATGAAAA---TAATAACTTACGACTATTAGATACAGATAACCGAACAATATTACCAGTAAATACCTTTATTCGAATAATAGTAACATCAAATGATGTAATTCATTCGTGAACATTACCTTCCACAGGAATTAAAATTGATGGAACACCAGGACGAATTAATCAAACAAGACTAATATTAAATCGAAGAGGCTTAATCTATGGTCAATGTTCAGAAATTTGTGGACTAAATCATAGATTCATACCTATTCTTATCGAAAGAATCCCAGTAAAATCATTTATTGAATCAATAATAAAATCATCAGATGACTGAAAGCA??????????????????????????????????????????????????GTGAAGAAGCCTCATCGCTACCGTCCTGGAACAGTTGCCCTGAGAGAAATCAGGCGTTACCAGAAGAGCACCGAACTGCTGATTCGGAAGTTGCCCTTCCAGCGCCTGGTGCGTGAGATTGCCCAGGACTTCAAGACGGACCTGCGCTTCCAGAGCTCTGCGGTGATGGCACTGCAGGAGGCGAGCGAGGCCTACCTGGTGGGCCTGTTTGAGGACACCAACCTGTGTGCCATTCACGCCAAGAGGGTCACCATCATGCC?
	16-142_Phyllium_philippinicum	???????ATGGCCGCGGTATTTTGACCGTGCAAAGGTAGCATAATCATTAGCTTATTAATTGTAAGATTGTATGAATGGTTGGACGAAATATTAACTGTCTCAT-AATTA-TTATTTANAATTTAATTTTTGAGTTAAAAAGCTTAAATTTTTTTAATGGACGANAANACCCTATAGATCTTTATTTTAAAA-TTTTA---AT--TGTTTTTG---TATTATT---TAAT-----------TTT-TTTAAAATTTTATTGGGGTGATATTGAGATA-TGTTTAACTCTTTTTCTTTT-T--TT--TTCATTAATATATG-TTTGATTGACCTTTTATTATTGTCTATAAAATTAAAATACCTTAGGGATAACAGCGTAATTCCTCTTGANAGTTCATATTGACAGCGGAAATTGCGACCTCGATGTTGAATTAAAATTAGTATTA---GGTGTAAAATTTTA-A-TG-ACTAGGTCTGTTCGACCTTTAAAATCTTACATGATCTGAGT?????????????????????????????????????????????????????????????????????????????????????????????????????????????????????????????????????????????????????????????????????????????????????????????????????????????????????????????????????????????????????????????????TGCGCCTACCATGGTTGTAACGGGTAACGGGGAATCAGGGTTCGATTCCGGAGAGGGAGCCTGAGAAACGGCTACCACATCCAAGGAAGGCAGCAGGCGCGCAAATTACCCACTCCCGGCACGGGGAGGTAGTGACGAAAAATAACGATACGGGACTCATCCGAGGCCCCGTAATCGGAATGAGTACACTTTAAACCCTTTAACGAGTATCCATTGGAGGGCAAGTCTGGTGCCAGCAGCCGCGGTAATTCCAGCTCCAATAGCGTATATTAAAGTTGTTGCGGTTAAAAAGCTCGTAGTTGGACTTGTGTCCCACGCTGTCGGTTCACCGTTCGTCGGTGTTTAACTGGCATGCCCGTGTGGACGTCCTGCCGGTGGATGCGGTCGGCCGTGGGCCT-CT--GGTCTGCGCGTCGGCGGTCCGATGGAATCCTACCGCGGTGCTCTTCACCGAGTGTCGAGGTGGGCCGGCACGTTTACTTTGAACAAATTAGAGTGCTCAAAGCAGGCAGTGGTTCGCCTGAATATTGTGTGCATGGAATAATGGAATAGGACCTCGGTTCTATTTTGTTGGTTTTCGGAACTTGAGGTAATGATTAATAGGGACAGACGGGGGCATTCGTATTGCGACGTTAGAGGTGAAATTCTTGGATCGTCGCAAGACGAACCTAAGCGAAAGCATTTGCCATGAGTGTTTTCATTAATCAAGAACGAAAGTTAGAGGTTCGAAGGCGATCAGATACCGCCCTAGTTCTAACCATAAACGATGCCAGCTAGCGATCCGCCGAAGTTCCTCCGATGACTCGGCGGGCAGCTTCCGGGAAACCAAAGCTTTTGGGTTCCGGGGGAAGTATGGTTGCAAAGCTGAAACTTAAAGGAATTGACGGAAGGGCACCACCAGGAGTGGAGCCTGCGGCTTAATTTGACTCAACACGGGAAACCTCACCAGGCCCGGACACCGGAAGGATTGACAGATTGAGAGCTCTTTCTTGATTCGGTGGGTGGTGGTGCATGGCCGTTCTTAGTTGGTGGAGCGATTTGTCTGGTTAATTCCGATAACGAACGAGACTCTGGCCTGCTAACTAGTCGCTTCCGGTATCCCTTCGTGCTACCGGCGAC--AAATGATCTTCTTAGAGGGACAGGCGGCTTCTAGCCGCACGAGATTGAGCAATAACAGGTCTGTGATGCCCTTAGATGTTCTGGGCCGCACGCGCGCTACACTGAAGGAATCAGCGTGTCCTCCTAGCCCGAAAGGGCCGGGTAACCCGTTGAACCTCCTTCGTGCTAGGGATTGGGGCTTGCAATTGTTCCCCATGAACGAGGAATTCCCAGTAAGCGCGAGTCATAAGCTCGCGTTGATTACGTCCCTGCCCTTTGTACACACCGCCCGTCGCTACTACCGATTGAATGATTTAGTGAGGTCTTCGGACCGGTGCGCGACGGCT--CTTCGCGAGCCGTTGATGTTGCTGGAAAGATGACCAAACTTGATCATTTAGAGGAAGTAAAAGTCGTAACAAGGTTTCCGTAGGTGAACCTCCTGAATTCGAAAGGGG---------------------------TTGGATTCAGATCTT--ACC-GTTC-G---TATACTAGG-CGGCCCCGCTGCAGATGGTGCCGGTCGCCCGC----GGCGATTAATTTCGCTTGCGGTGTCGTTTCTGGCGTCCACTCGGTGG-TGTGCT------GGCCATC-TTC-ACGGAGGGTCGCACTTCT-CCCCT-AGTAGAAACGTCGCGACCCGTTGGG-TGCCGGCC-GAAGGCCTGGGAAGGTAGCCCGCG--CGTCCTGTGGT--------GTTCG---CCACAGGCGCGCGGACTCCCGGTG-ACCCGGCCGGCTGCCCGACGGTATGACCAGAGGAGCCGATCCGCTGAA---TGGGAAACACTGTGGT-TTGTGAAGCGTGCGG-CCTGGCGCCGATACGTGCGGGGAT-TGAGG--TGTAAACC-GG---GGGTA-CCCGTGC-GAAG-CACGGTCCCGGCCCC---GCTGCGTCTTCGG--TTGCCGGTGTCCTCGCACTGGATCG-ATACTCCCGTCTGCG---ACGCCC-ATCTTCGGATGGTCTCCCG??????CATATTATTTCACATGAAAGAGGAAAAAAGGAAGTTTTCGGTAACCTAGGAATAATTTTTGCCATAGCAGCAATTGGTTTACTTGGTTTTGTAGTTTGAGCACACCATATATTCACGGTAGGAATAGATGTTGACACACGAGCTTATTTTACTTCAGCTACAATAATTATTGCAGTACCTACTGGTATTAAAGTATTTAGATGATTAACAACTATATATGGATCCAAAATAACATTTAGACCATCTTGCTTATGGGCTTTAGGATTTGTATTCTTATTTACACTAGGAGGGCTCACTGGGATTGTATTATCAAATTCATCAATTGATATTACACTTCATGATACATATTATGTAGTGGCCCACTTCCATTATGTATTATCCATAGGAGCAGTATTTGCAATCATAGCCGGGTTTATTCAATGATACCCCTTATTTACAGGAATATCAATAAATCCAAAATGATTAAAAATTCAATTTATTACTATATTTATTGGAGTAAATATAACTTTTTTCCCACAACATTTTCTAGGGTTAGCAGGAATACCACGACGATACTCTGATTATCCAGATATATTTACATCTTGAAACATCATTTCATCAATAGGAGCATTAATATCAACATTAAGAATAATAATATTTATTATAATTATCTGAGAAAGAATATCATCTACACGAAAAACAATCTTAAGATCACATATAATTAGATCTTTAGAATGAACACATAATATACCACCAAATGAACATACCTACAGAGAACTGCCTGTATTAATTAAA----TTCTAATATGGCAGAT??CGAAATAACAACTTGACCTAACTCATTCCTTCAAGACAGAATCTCGCCTATAATAGAACAATTAGTATATTTCCATGATCACATTATAATAATTTTAATAATAATTGTAACAATAGTAAGATACATAATAATTAATATTATGATCAATAATAAATTAAATCGAAATTTATTAGAGGGGCAAATAATTGAATTAATTTGAACAGTAACCCCCGCCTTAACATTATTCTTTATTGCAGCCCCATCCCTACGACTATTATATCTAATAGATGAAATTAATAAACCAATAATAACTACAAAAGCAGTAGGACATCAATGATACTGATCATATGAGTACTCAGACTTTATTGAAACAGAATTCGATTCATATATAGAAAATAATGGAGAAAATATAAGACTACGACTACTAGATTCAGATAACCGATTAACACTCCCATATAATATATTTATCCGAATAATAGTAACTTCAACAGACGTAATTCATTCATGAACCTTACCCTCAACAGGTATTAAAATTGATGGAACCCCAGGGCGACTAAATCAATCAAGAATAATATTAAACCGAACGGGATTAATTTATGGTCAATGTTCAGAAATTTGCGGAACAAATCATAGATTTATACCAATTGTTATTGAAAGAATTCCTATTAATACTTTCATTAAATGAATAATAAAATCATCAGATGACTGAAAGCAAGCAGCTTGCCACAAAAGCTGCTCGTAAGAGCGCCCCTGCAACTGGTGGAGTGAAGAAGCCTCACCGCTACCGTCCTGGAACAGTTGCCCTGAGAGAAATCAGGCGTTACCAGAAGAGCACCGAGCTGCTGATTCGAAAGTTGCCTTTCCAGCGCCTTGTGCGTGAAATTGCCCAGGACTTCAAGACGGACCTCCGCTTCCAGAGCTCTGCAGTAATGGCACTGCAGGAGGCGAGCGAGGCCTACCTGGTGGGTCTTTTTGAGGACACCAACCTGTGTGCCATTCACGCCAAGAGGGTCACCATCATGCC?
	16-184_Phyllium_sp.	TAATTTAATGGCCGCGGTATTTTGACCGTGCAAAGGTAGCATAATAATTAGCTTATTAATTGTAAGATTGTATGAATGGTTGGACGAAATATTGACTGTCTCAT-ATTTA-TT-TTTAGAATTTAACTTTTTAGTTAAAAGGCTTAAATTACTTTAAAGGACGAGAAGACCCTATAGATCTTTATTTTCATT-ACTTTTATTT--TATTTTTG---TATTTAA---TTTT-----------TTA-TTGAATTTTTGATTGGGGTGATTTTGAGATA-CAATTAACTCTTAATT-TTT-T--AT--TTCATTTATTTATG-TTTAGTTGATCTTTTATTATTGCTTATAAGATAGAGATACCTTAGGGATAACAGCGTAATTCTTTTTGAGAGTTCATATTGACAAGGGAGATTGCGACCTCGATGTTGAATTAAGATTAATATTA---GGTGTAGAAGTTTA-A-TT-GTTAGGTCTGTTCGACCTTTAAAATCTTACATGATCTGAGTT?TCATTAAATCAGTTATGGTTCCTTAGATCGTACCACA-TGACTTGGATAACTGTGGTAATTCTAGAGCTAATACATGCAAACAGAGTCCCGACCAGAAATGGAAGGGATGCTTTTATTAGATCAAAACCAATCGG-CCGGCTCGCCCGGTCCGTTTGCTTTGGTGACTCTGGATAACTTTGAGCTGATCGCACGGTCCTCGTACCGGCGACGCATCTTTCAAATGTCTGCCTTATCAACTGTCGATGGTAGGCTCTGCGCCTACCATGGTTGTAACGGGTAACGGGGAATCAGGGTTCGATTCCGGAGAGGGAGCCTGAGAAACGGCTACCACATCCAAGGAAGGCAGCAGGCGCGCAAATTACCCACTCCCGGCACGGGGAGGTAGTGACGAAAAATAACGATACGGGACTCATCCGAGGCCCCGTAATCGGAATGAGCACACTTTAAACGCTTTAACGAGTATCCATTGGAGGGCAAGTCTGGTGCCAGCAGCCGCGGTAATTCCAGCTCCAATAGCGTATATTAAAGTTGTTGCGGTTAAAAAGCTCGTAGTTGGACTTGTGTCCCACGCTGTCGGTTCACCGTTCGTCGGTGTTTAACTGGCATGCCCGTGTGGACGTCCTGCCGGTGGATGCGGTCGGCCGTGGGCCT-CT--GGTCTGCGCGTCGGCGGTCCGATGGAATCCTACCGCGGTGCTCTTCACCGAGTGTCGAGGTGGGCCGGCACGTTTACTTTGAACAAATTAGAGTGCTCAAAGCAGGCAGTGGTTCGCCTGAATATTGTGTGCATGGAATAATGGAATAGGACCTCGGTTCTATTTTGTTGGTTTTCGGAACTTGAGGTAATGATTAATAGGGACAGACGGGGGCATTCGTATTGCGACGTTAGAGGTGAAATTCTTGGATCGTCGCAAGACGAACCTAAGCGAAAGCATTTGCCATGAGTGTTTTCATTAATCAAGAACGAAAGTTAGAGGTTCGAAGGCGATCAGATACCGCCCTAGTTCTAACCATAAACGATGCCAGCTAGCGATCCGCCGAAGTTCCTCCGATGACTCGGCGGGCAGCTTCCGGGAAACCAAAGCTTTTGGGTTCCGGGGGAAGTATGGTTGCAAAGCTGAAACTTAAAGGAATTGACGGAAGGGCACCACCAGGAGTGGAGCCTGCGGCTTAATTTGACTCAACACGGGAAACCTCACCAGGCCCGGACACCGGAAGGATTGACAGATTGAGAGCTCTTTCTTGATTCGGTGGGTGGTGGTGCATGGCCGTTCTTAGTTGGTGGAGCGATTTGTCTGGTTAATTCCGATAACGAACGAGACTCTGGCCTGCTAACTAGTCGCTTCCGGTATCCCTTCGTGCTACCGGCGAC--AAATGATCTTCTTAGAGGGACAGGCGGCTTCTAGCCGCACGAGATTGAGCAATAACAGGTCTGTGATGCCCTTAGATGTTCTGGGCCGCACGCGCGCTACACTGAAGGAATCAGCGTGTCCTCCTAGCCCGAAAGGGCCGGGTAACCCGTTGAACCTCCTTCGTGCTAGGGATTGGGGCTTGCAATTGTTCCCCATGAACGAGGAATTCCCAGTAAGCGCGAGTCATAAGCTCGCGTTGATTACGTCCCTGCCCTTTGTACACACCGCCCGTCGCTACTACCGATTGAATGATTTAGTGAGGTCTTCGGACCGGTGCGCGACGGCT--CCTCGCGAGCCGTTGATGTTGCTGGAAAGATGACCAAACTTGATCATTTAGAGGAAGTAAAAGTCGTAACAAGGTTTCCGTAGGTGAACCTCCTGAATTCGAAAGGGG---------------------------TTGGATTCAGATCTT--ACC-GTTC-G---CATAC-AGG-CAGCCCCGCTGCGGATGGTGCCGGTCGCCCGC----GGCGATTCATTTCGTTTGCGGTGTCGTTTCTGGCGTCCACTCGGTGG-TG-GCT------GACCGAC-TTC-ACGGAGGGTCGCACTTCT-CCCCT-AGTAGAAACGTCGCGACCCGTTGGG-TGCCGGCC-GAAGGCCTGGGAAGGTAGCCCGCG--CGTCCCGTGGC--------GGTTG---CCACGGGCGTGCGGACTCCCGGTG-ACCCGGCCGGCTGCCCGACGGTATGACCAGAGGAGCCGATCCGCTGAA---TGGGAAACACTGTGGT-TTGTGAAGCGTGCGG-CCTGGCGCCGATACGTGCGGGGAT-TGAGG--TGTAAACC-GG---GGGTG-CCCGTGC-GAAG-CACGGTCCCGGCCCC---GCTGCGTTGTCGG--TTGCCGGTGTCCTCGCACTGGATCG-ATACTCCCGTCTGCG---ACGCCC-ATCTTCGGATGGTCTCCCGATTTCACATATTATTTCACATGAAAGAGGAAAAAAAGAAGTTTTTGGTAATTTAGGGATAATTTTTGCTATAGCAGCAATTGGATTATTAGGGTTTGTAGTATGAGCTCATCATATATTTACAGTAGGAATAGATGTAGATACTCGAGCATATTTCACTTCAGCAACAATAATTATTGCAGTTCCCACTGGAATTAAAGTATTCAGATGATTAACAACAATACATGGCTCAAAATTAACTTTTAGACCATCTTGTATATGGACTTTAGGATTTGTGTTTCTATTTACGTTAGGGGGATTAACAGGTATTATTTTGTCAAATTCATCAATTGATATTACCCTTCATGATACATATTACGTAGTTGCCCATTTCCATTACGTACTATCCATAGGGGCCGTATTTGCTATTATAGCAGGATTTATTCAATGATATCCTCTATTTACAGGATTATCAATAAACCCTAAATGATTAAAAATCCAGTTTTATACTATATTTATTGGAGTAAATATAACGTTCTTTCCACAACACTTTCTAGGGTTAGCAGGAATACCACGACGGTACTCAGATTATCCAGACATATTTACATCATGAAATATTATTTCATCAATAGGAGCATTAATTTCAACCCTAAGAATAATAATATTTATTATAATTATTTGAGAAAGAATATTAACATCACGAGTAACTTTATTTAGATCACATATAACTAGATCACTAGAATGATATCATAAAATACCACCTAATGAACATACTTATAGAGAATTACCAATAATAATTAAA----TTCTAATATGGCAGAT??????????????????????????????????????????????????????????????????????????????????????????????????????????TTATTACACTAGTAACATATATAATTATTAACATTATAATTAATAATAAATTAAACCTAAATTTGCTAGAAGGACAAATAATTGAGTTAATTTGAACAATAGCGCCCGCAATAACATTATTTTTTATTGCGGCACCTTCATTACGACTACTATATTTAATAGATGAAATTAATAAACCAATAATAACGATAAAAACAGTTGGTCATCAGTGATATTGATCATATGAATATTCAGATTTTATTGAAACAGAATTTGATTCATATATAGAAAATTATGAAAA---TAAAAAACTACGACTATTAGATTCAGATAACCGATTAATTTTGCCCTCTAATATTTTTATCCGAATGATAGTAACATCAGCTGATGTTATCCATTCATGGGCTTTACCTTCAACAGGAATCAAAATTGATGGTACTCCAGGACGATTGAATCAATCAAGATTAATGATTAATCGAAGAGGATTAACATATGGCCAATGTTCTGAAATCTGTGGGACAAACCATAGATTTATACCTATTGTTGTAGAAACAATCCCTATTAATTCATTTATTAAATGAATAATAAAATCATCAGATGACTGAAAGCAAGCAGCTTGCCACAAAAGCGGCTCGTAAGAGCGCCCCTGCAACTGGTGGAGTGAAGAAGCCTCACCGCTACCGTCCTGGAACAGTTGCCCTGAGAGAAATCAGGCGTTACCAGAAGAGCACCGAGCTGCTGATTCGAAAGTTGCCGTTCCAGCGCCTTGTGCGTGAGATTGCCCAGGACTTCAAGACGGACCTCCGCTTCCAGAGCTCTGCAGTAATGGCACTGCAGGAGGCGAGCGAGGCCTACCTGGTGGGTCTCTTTGAGGACACCAACCTGTGTGCCATTCACGCCAAGCGGGTCACCATCATGCC?
	16-196_Phyllium_bradleri	?AATTTAATGGCCGCGGTATTTTGACCGTGCAAAGGTAGCATAATCATTAGCTCATTAATTGTGGGATTGTATGAATGGTTGGACGAGATATTGACTGTTTCAT-ATTTA--TTATTAGAATTTAATTTTTGAGTTAAAAAGCTTAAATTTTTTTAAAGGACGAGAAGACCCTATAGATCTTTATTTCCTTA-TTTAT---TT--TGTTTTGT---TATTTAT--------------ATATTTA-TTGGATTTTTGGTTGGGGTGACTTTAAGATA-TAATTAACTCTTATTTTTTT-T--TT--TTCATTTATTTAT?????????????????????????????????????????????????????????????????????????????????????????????????????????????????????????????????????????????????????????????????????????????????????????????????????????????????????????????????????????????????????????????????????????????????????????????????????????????????????????????????????????????????????????????????????????????????????????????????????????????????????????????????????????????????????????????????????????????????????????????????????????????????????????????????????????????????????????????????????????????????????????????????????????????????????????????????????????????????????????????????????????????????????????????????????????????????????????????????????????????????????????????????????????????????????????????????????????????????????????????????????????????????????????????????????????????????????????????????????????????????????????????????????????????????????????????????????????????????????????????????????????????????????????????????????????????????????????????????????????????????????????????????????????????????????????????????????????????????????????????????????????????????????????????????????????????????????????????????????????????????????????????????????????????????????????????????????????????????????????????????????????????????????????????????????????????????????????????????????????????????????????????????????????????????????????????????????????????????????????????????????????????????????????????????????????????????????????????????????????????????????????????????????????????????????????????????????????????????????????????????????????????????????????????????????????????????????????????????????????????????????????????????????????????????????????????????????????????????????????????????????????????????????????????????????????????????????????????????????????????????????????????????????????????????????????????????????????????????????????????????????????????????????????????????????????????????????????????????????????????????????????????????????????????????????TTCAAGCCCT--ACC-GTT--G---AATACTGGGCGAGCCCCGCTGCGGATGGTGCCGGTCGCCCGC----TGCGATTAATTTCGTCTGCGGTGTCGTTTCTGGTGTCCACCCGGCGG-TG-GTT------GGCCATC-ATC-GCGGAGGGTCGCACTTCT-CCCCT-AGTAGAAACGTCGCGACCCGTTGGG-TGCCGGCC-GAAGGCCTGGGAAGGAAGCCCGCG--CGTCCCGTGGC--------GCTTG---CCACGGGCGCGCGGACTCCCGGTG-TCCCGGCCGGCTGCCCGACGGTATGACCAGAGGAGCCGATCCGCTGAA---TGGGAAACACTGTGGT-TTGTGAAGCGTGCGG-CCTGGTGCCGATACGTGCGGGGAT-TGAGG--TGTAAACC-GG---GGGTT-CCCGTGC-GAAG-CACGGTCCCGGCCCC---GCTGCGTCGTCGG--TTACCGGTGTCCTCGCACTGGATCG-ATACTCCCGTCTGCG---ACGCCC-ATCTTCGGATGGTCTCCCGATTTCTCATATTATTTCAAATGAAAGAGGGAAGAAAGAGGTCTTTGGTAATTTAGGAATAATCTTTGCTATAGCAGCAATCGGATTATTAGGTTTCGTTGTATGAGCACATCACATATTCACAGTAGGAATAGATGTTGATACACGAGCATATTTCACCTCAGCGACAATAATCATTGCTGTACCTACTGGTATTAAAGTATTTAGATGATTAACAACTATATATGGGTCTAAAATAACACTAAGACCATCATGTTTTTGATCATTAGGATTTGTATTTCTATTTACATTAGGGGGATTAACAGGAATTGTTCTATCAAATTCATCAATTGATATTACCCTTCATGATACATATTATGTAGTAGCCCACTTCCACTATGTACTCTCAATAGGGGCAGTATTTACAATTATAGCAGGATTTATCCAATGGTATCCACTATTTACAGGACTATCAATAAATACAAAATGACTAAAAATTCAATTCTTATCAATATTTATTGGAGTAAACATAACTTTTTTCCCACAACACTTCTTAGGGTTAGCAGGAATGCCGCGACGATATTCTGATTATCCTGATATATATGCATCGTGAAATATTATTTCATCAATAGGGGCATTAATATCAACAATAAGAATAATAATATTTATCATAATTATCTGGGAAAGATTATTAAACCAACGAATAACAATTTTTAGTTCACATATAATAAGATCATTAGAGTGATCACATAATACCCCACCAAGTGAACATACTTATAGAGAACTGCCAATTTTAATTAAA----TTCTAATATGGCAGATTTAGAAATAACAACATGACCAAACTTAATACTACAAGATAGTATTTCACCCTTAATGGAACAGTTAATATTCTTTCATGATCATATTATAATAATTCTAATAATAATTGTATCAATAGTGAGATACTTAATAATTAATATCATAATAAGAAATAAATTAAACCGTACCTTTCTAGAAGGGCAGATAATTGAATTAATTTGAACAGTAACACCTGCAATAACACTATTTTTTATTGCAGCACCTTCTCTACGATTGTTATATTTAATAGACGAAATTAATAAACCAACAATAACAATAAAAGCAGTAGGACATCAGTGATACTGATCATATGAATATTCAGACTTCATTAACAAAGAATTTGATTCATACATAGAAAATTATGAAAATAAAATAAACTTACGACTTCTGGACTCTGATAGACGATTAACACTACCATCAAATATTTTCATTCGAATAATAGTAACATCTAATGATGTTATTCACTCATGAGCTCTACCCTCAACAGGAATTAAAGTAGATGGAACCCCTGGACGACTAAATCAATCAAGAATAATATTAAATCGAAGAGGACTAATTTATGGTCAATGCTCAGAAATCTGTGGAACAAATCACAGATTTATACCTATTGTTGTTGAAAGAATACCTATCAACAAATTTATTAGATGAATAATAAAATCACCAGATGACTGAAAGCA??????????????????????????????????????GCAACTGGTGGAGTGAAGAAGCCTCACCGCTACCGTCCTGGAACAGTTGCCCTGAGAGAAATCAGGCGTTACCAGAAGAGCACCGAGCTGCTGATTCGAAAGTTGCCGTTCCAGCGCCTTGTGCGTGAGATTGCCCAGGACTTCAAGACGGACCTCCGCTTCCAGAGCTCTGCAGTAATGGCACTGCAGGAGGCGAGCGAGGCCTACCTGGTGGGTCTCTTTGAGGACACCAACCTGTGTGCCATTCACGCCAAGCGGGTCACCATCATGCCC
	16-122_Phyllium_antonkozlovi	????????????????????????????????AAGGTAGCATAATCATTAGCTTGTTAATTGCAAGATTGTATGAATGGTTGGACGAAATATTAACTGTCTCAT-ATTAA-TTGTTTATAATTTAATTTTTGAGTTAAAAAGCTTAAATTTTTTTAAAGGACGANAAAACCCTATANATCTTTATTTTCATT-ATTAA---TT--TATTTTTG---TATTTAT---TTAT-----------TTT-GTGAATTTTTAATTGGGGTGATTTTGANATA-TAATTAACTCTTTATT-TTT-A--TT--TTCATTTATTTTTG-TTTATTTGACCTTTTATTATTGTTTATAAAATTAAAATACCTTAGGGATAACAGCGTAATTCTTTTTGAAAGTTCTTATTGACAGGGGAAATTGCGACCTCGATGTTGAATTAAAATTATTATTA---GGTGTAGTAGCTTA-A-TT-G??????????????????????????????????????????TCATTAAATCAGTTATGGTTCCTTAGATCGTACCACA-TGACTTGGATAACTGTGGTAATTCTAGAGCTAATACATGCAAACAGAGTCCCGACCAGAAATGGAAGGGATGCTTTTATTAGATCAAAACCAATCGG-CCGGCTCGCCCGGTCCGTTTGCTTTGGTGACTCTGGATAACTTTGAGCTGATCGCACGGTCCTCGTACCGGCGACGCATCTTTCAAATGTCTGCCTTATCAACTGTCGATGGTAGGTTCTGCGCCTACCATGGTTGTAACGGGTAACGGGGAATCAGGGTTCGATTCCGGAGAGGGAGCCTGAGAAACGGCTACCACATCCAAGGAAGGCAGCAGGCGCGCAAATTACCCACTCCCGGCACGGGGAGGTAGTGACGAAAAATAACGATACGGGACTCATCCGAGGCCCCGTAATCGGAATGAGCACACTTTAAACGCTTTAACGAGTATCCATTGGAGGGCAAGTCTGGTGCCAGCAGCCGCGGTAATTCCAGCTCCAATAGCGTATATTAAAGTTGTTGCGGTTAAAAAGCTCGTAGTTGGACTTGTGTCCCACGCTGTCGGTTCACCGTTCGTCGGTGTTTAACTGGCATGCCCGTGTGGACGTCCTGCCGGTGGATGCGGTCGGCCGTGGGCCT-CT--GGTCTGCGCGTCGGCGGTCCGATGGAATCCTACCGCGGTGCTCTTCACCGAGTGTCGAGGTGGGCCGGCACGTTTACTTTGAACAAATTAGAGTGCTCAAAGCAGGCAGTGGTTCGCCTGAATATTGTGTGCATGGAATAATGGAATAGGACCTCGGTTCTATTTTGTTGGTTTTCGGAACTTGAGGTAATGATTAATAGGGACAGACGGGGGCATTCGTATTGCGACGTTAGAGGTGAAATTCTTGGATCGTCGCAAGACGAACCTAAGCGAAAGCATTTGCCATGAGTGTTTTCATTAATCAAGAACGAAAGTTAGAGGTTCGAAGGCGATCAGATACCGCCCTAGTTCTAACCATAAACGATGCCAGCTAGCGATCCGCCGAAGTTCCTCCGATGACTCGGCGGGCAGCTTCCGGGAAACCAAAGCTTTTGGGTTCCGGGGGAAGTATGGTTGCAAAGCTGAAACTTAAAGGAATTGACGGAAGGGCACCACCAGGAGTGGAGCCTGCGGCTTAATTTGACTCAACACGGGAAACCTCACCAGGCCCGGACACCGGAAGGATTGACAGATTGAGAGCTCTTTCTTGATTCGGTGGGTGGTGGTGCATGGCCGTTCTTAGTTGGTGGAGCGATTTGTCTGGTTAATTCCGATAACGAACGAGACTCTGGCCTGCTAACTAGTCGCTTCCGGTATCCCTTCGTGCTACCGGCGAC--AAATGATCTTCTTAGAGGGACAGGCGGCTTCTAGCCGCACGAGATTGAGCAATAACAGGTCTGTGATGCCCTTAGATGTTCTGGGCCGCACGCGCGCTACACTGAAGGAATCAGCGTGTCCTCCTAGCCCGAAAGGGCCGGGTAACCCGTTGAACCTCCTTCGTGCTAGGGATTGGGGCTTGCAATTGTTCCCCATGAACGAGGAATTCCCAGTAAGCGCGAGTCATAAGCTCGCGTTGATTACGTCCCTGCCCTTTGTACACACCGCCCGTCGCTACTACCGATTGAATGATTTAGTGAGGTCTTCGGACCGGTGCGCGACGGCT--CCTCGCGAGCCGTTGATGTTGCTGGAAAGATGACCAAACTTGATCATTTAGAGGAAGTAAAAGTCGTAACAAGGTTTCCGTAGGTGAACCTCCTGAATTCGAAAGGGG---------------------------TTGGATTCAGACCTT--ACC-GCTC-T---CATACTAGG-CAGCCCCGCTGCGGATGGTGCCGGTCGCCCGC----GGCGATTAATTTCGTTTGCGGTGTCGTTTCTGGCGTCCACTCGGTGG-TTAGCT------GACCGAC-ATC-TCGGAGGGTCGCACTTCT-CCCCT-AGTAGAAACGTCGCGACCCGTTGGG-TGCCGGCC-GAAGGCCTGGGAAGGAAGCCCGCG--CGTCCTGTGGT--------GGTTG---CCACAGGCGTGCGGACTCCCGCTG-ACCCGGCCGGCTGCCCGACGGTATGACCAGAGGAACCGATCCGCTGAA---TGGGAAACACTGTGGT-TTGTGAAGCGTGCGG-CCTGGCGCCGATACGTGCGGGGAT-TGAGG--TGTAAACC-GG---GGGTA-CCCGTGC-GAAG-CACGGTCCCGGCCCC---GCTGCGTCGTCGG--TTGCCGGTGTCCTCGCACTGGATCG-ATACTCCCGTCTGCG---ACGCCC-ATCTTCGGATGGTCTCCCG????????TATTATTTCTCATGAAAGAGGAAAAAAAGAAGTTTTTGGTAACCTAGGTATAATTTTTGCTATAGCAGCAATTGGTTTATTAGGATTTGTAGTATGAGCACATCACATATTTACAGTAGGTATAGATGTTGATACACGAGCATATTTTACCTCAGCTACAATAATTATTGCAGTACCAACAGGTATTAAAGTATTTAGTTGATTAACAACAATATATGGATCAAAATTAACCATAAGACCACCTTGCTTATGAGCATTAGGATTTGTATTCTTATTTACCTTGGGAGGTTTAACGGGAATTATTTTATCAAATTCATCAATTGATATTACCCTTCATGACACATACTACGTAGTAGCTCATTTCCACTATGTACTATCAATAGGAGCAGTATTTGCAATTATAGCAGGATTTATTCAATGGTACCCTTTATTAACAGGATTATCAATAAACCATAAATGATTAAAAATTCAATTTTTTACTATATTTATTGGGGTAAATATAACCTTCTTTCCTCAACATTTCCTAGGGTTAGCGGGAATACCCCGACGATACTCAGATTATCCTGATATATTTACATCATGAAATATTATTTCAACAATAGGGGCATTAATTTCAACAATAAGTATAATAATATTTATTATAATCCTATGAGAAAGATTATCATCACCCCGAAAAACCCTATTCAGATCACATATAATTAGATCATTAGAATGAATTCATAACACTCCACCTAATGAACATACATATAAAGAATTACCAATATTAATTAAA----TTCTAATATGGCAGATTTAGAAATAACAACTTGACCTAACATACACTTGCAAGATAGAATATCACCTTTAATAGAACAATTAATATTTTTTCATGATCATATTATAATAATCTTAATAATAATTGTAACAATAGTAAGATATATAATAATTAACATCATAATAATTAATAAGTTAAATCGAAACTTATTAGAAGGTCAAATAATTGAATTAATTTGAACAGTAACACCCGCAATAACATTATTTTTTATTGCAGCACCATCATTACGATTATTATACTTAATAGACGAAATTAATAAACCAATAATAACTACAAAAGCAATTGGACACCAATGATATTGATCATATGAATATTCAGATTTTATTGAAAAAGAATTAGATTCATATATAGAAAATTATGAAAAAATTACAAACTTACGATTATTAGATTCTGATAACCGACTAACATTACCATCAAATACTTTTATTCGAATAATAGTTACATCAACTGATGTAATTCACTCATGAACATTACCTTCTACTGGAATTAAAATTGATGGAACACCCGGACGACTTAATCAATCAAGAATAATACTTAATCGAAGAGGGTTAATTTACGGTCAATGTTCAGAGATTTGTGGGGCAAATCATAGATTTATACCTATTGTTATTGAAAGAGTACCTATAAATAATTTTATCAAATGAATAATAAAATCGTCAGATGACTGAAAGCAAGCAGCTTGCCACAAAAGCGGCTCGTAAGAGCGCCCCTGCAACTGGTGGAGTGAAGAAGCCTCACCGCTACCGTCCTGGAACAGTTGCCCTGAGAGAAATCAGGCGTTACCAGAAGAGCACCGAGCTGCTGATTCGAAAGTTGCCGTTCCAGCGCCTTGTGCGTGAGATTGCCCAGGACTTCAAGACGGACCTCCGCTTCCAGAGCTCTGCAGTAATGGCACTGCAGGAGGCGAGCGAGGCCTACCTGGTGGGTCTTTTTGAGGACACCAACCTGTGTGCCATTCACGCCAAGAGGGTCACCATCATGCC?
	16-123_Phyllium_cummingi	?????????????????????????CCGTGCAAAGGTAGCATAATCATTAGCTTATTAATTGTTAAATGGTATGAATGGTTGGACAAAATATTTACTGTCTCTT-ATTTA-TTATTTAAAATTTAATTTTTGAGTTAAAAAGCTTAAATTTTATTAAAGGACGAAAAAACCCTATAAATCTTTATTTTTATT-ATTTT---AT--GAATTTTA---NTTTTAT---ATATT----------TTA-TTGAATTTTTGGTTGGGGTGACCTTGAAATA-TAATTAACTCTTTAT--TTT-T--TT--TTCATTGATTTATG-TTTAAATGATCTTTTATTATTGTTTATAAAATTAAAATACCTTAGG????????????????????????????????????????????????????????????????????????????????????????????????????????????????????????????????????????????????????????????????????????????????????????????????????????????????????????????????????????????????????????????????????????????????????????????????????????????????????????????????????????????????????????????????????????????????????????????????????????????????????????????????????????????????????????????????????????????????????????????????????????????????????????????????????????????????????????????????????????????????????????????????????????????????????????????????????????????????????????????????????????????????????????????????????????????????????????????????????????????????????????????????????????????????????????????????????????????????????????????????????????????????????????????????????????????????????????????????????????????????????????????????????????????????????????????????????????????????????????????????????????????????????????????????????????????????????????????????????????????????????????????????????????????????????????????????????????????????????????????????????????????????????????????????????????????????????????????????????????????????????????????????????????????????????????????????????????????????????????????????????????????????????????????????????????????????????????????????????????????????????????????????????????????????????????????????????????????????????????????????????????????????????????????????????????????????????????????????????????????????????????????????????????????????????????????????????????????????????????????????????????????????????????????????????????????????????????????????????????????????????????????????????????????????????????????????????????????????????????????????????????????????????????????????????????????????????????????????????????????????????????????????????????????????????????????????????????????????????????????????????????????????????????????????????????????????????????????????????????AGACCTT--ACC-GCTC-T---CATACTAGG-CAGCCCCGCTGCGGATGGTGCCGGTCGCCCGC----GGCGATTAATTTCGTTTGCGGTGTCGTTTCTGGCGTCCACTCGGTGG-TTAGCT------GACCGAC-ATC-TCGGAGGGTCGCACTTCT-CCCCT-AGTAGAAACGTCGCGACCCGTTGGG-TGCCGGCC-GAAGGCCTGGGAAGGAAGCCCGCG--CGTCCTGTGGT--------GGTTG---CCACAGGCGTGCGGACTCCCGCTG-ACCCGGCCGGCTGCCCGACGGTATGACCAGAGGAACCGATCCGCTGAA---TGGGAAACACTGTGGT-TTGTGAAGCGTGCGG-CCTGGCGCCGATACGTGCGGGGAT-TGAGG--TGTAAACC-GG---GGGTA-CCCGTGC-GAAG-CACGGTCCCGGCCCC---GCTGCGTCGTCGG--TTGCCGGTGTCCTCGCACTGGATCG-ATACTCCCGTCTGCG---ACGCCC-ATCTTCGGATGGTCTCCCGATTTCACATATTATTTCGCATGAAAGAGGAAAAAAGGAAGTTTTTGGAAACTTAGGGATAATTTTCGCAATGAGTGCAATTGGTCTGCTAGGTTTCGTTGTATGGGCACACCATATATTCACTGTAGGAATAGATGTTGATACACGGGCTTACTTCACTTCAGCAACAATAATTATTGCTGTACCTACTGGTATCAAAGTATTCAGATGATTAACTACTATATATGGATCAAAAATAACTTTTAGACCATCATGTTTGTGGTCATTAGGATTCGTATTCTTATTCACTTTGGGGGGATTAACAGGGATTGTACTATCAAACTCATCAATTGATATTACCCTTCATGATACATACTATGTAGTAGCCCACTTTCATTATGTATTATCCATAGGAGCAGTTTTTGCCATTATAGCTAGATTTATTCAATGATATCCTTTATTCACAGGAATATCAATAAATCCAAAATGATTAAAAACACAATTCTTCACAATATTTATTGGGGTAAACATAACTTTCTTTCCCCAACACTTCCTTGGATTAGCGGGGATACCACGACGATACTCAGATTATCCAGATATATATAATTCATGAAATATTATCTCATCAATAGGGGCTACAATCTCAATATTAAGAATAATAATGTTCATTATAATTATTTGAGAAAGAATATCCACAAATCGACAAACCATTTTTTCATCACAAATAATCAGATCATTAGAATGAATTCATAATATACCCCCTAATGAACACTCCTATAGAGAATTACCAATTCTAATTAAA----TTCTAATATGGCAGATTTAGAAATAACAACTTGACCTAATTTAAGAATACAAGATAGAATTTCACCCTTAATAGAACAATTAATATTCTTTCATGACCATATTATAATTATTCTAGTAATAATCATAACAATAATTAGATATATAATAATTAATACCATATTAAGAAATAAAATAAATCGAAATTTAATTGAAGGTCAAATAATTGAACTAATATGAACAATCGTACCCACAATAACCCTATTTCTTATTGCAGCACCTTCTTTACGACTCTTATATCTGATAGATGAGATTAATAAGCCAATATTAACTACAAAAACAATTGGTCATCAATGGTACTGAACATATGAATATTCAGATTTTATAGAAAAAGAATTCGATTCATATATAGAAAATTTTGAAACAAATAAAAATTTACGTCTATTAGAATCTGATAATCGATTAACATTACCATCAAACATATTTATCCGAATAATAGTAACATCAACTGATGTTATTCATTCGTGAACTTTACCTTCAACAGGAGTAAAAATTGATGGGACTCCAGGACGACTTAACCAATCAAGAATTATACTAAATCGAAGAGGGTTAGTTTATGGTCAATGTTCAGAGATTTGTGGGGCAAATCATAGATTCATGCCAATCGTAATTGAAAGTATTCCCATTAATATATTTATCAAATGAATAATAAAATCATCAGATGACTGAAAGCA?????????????????????????????????????????ACTGGTGGAGTGAAGAAGCCTCACCGCTACCGTCCTGGAACTGTAGCTCTGAGAGAAATCAGGCGATACCAGAAGAGCACCGAGCTGCTGATTAGAAAGTTGCCTTTCCAGCGTCTTGTGCGTGAGATTGCNCAGGACTTCAAGACAGACCTCCGCTTCCAGAGCTCTGCAGTAATGGCACTGCAGGAGGCAAGCGAGGCCTACCTGGTGGGTCTGTTTGAGGACACCAACCTGTGTGCCATTCACGCCAAGAGGGTCACCATCATGCCC
	16-121_Phyllium_fallorum	TAATTTAATGGCCGCGGTATATTGACCGTGCAAAGGTAGCATAATCATTAGCTTATTAATTGTAAGATTGTATGAATGGTTGGACGAAATATTAGCTGTCTCGT-AATTA-TTATTTTGAATTTAAATTTTGAGTTAAAAAGCTTAAATTTTTTTATAGGACGAGAAGACCCTATAGATCTTTATTTTCAAT-TTTTT---AT--TTATTTTT---GTATTAT---TAAT-----------TTA-TTGTATTTTTAATTGGGGTGATTTTGAGATA-TTATTAACTCTTTATT-TTT-T--TT--TTTATTTATTTATA-TTTAATTGATCTTTTATTATTGTTTATAAAATTAAAATACCTTAGGGATAACAGCGTAATTCTTTTTGAGAGTTCATATTGACGGAAGANATTGCGACCTCGATGTTGAATTAANATTAATATTG---GATGTAGAAGTTTA-A-TT-GTTAGGTCTGTTCGACCTTTAAATTCTTACATGATCTGAGTTC?????????????????????????????????????????????????????????????????????????????????????????????????????????????????????????????????????????????????????????????????????????????????????????????????????????????????????????????????????????????????????????????????????????????????????????????????????????????????????????????????????????????????????????????????????????????????????????????????????????????????????????????????????????????????????????????????????????????????????????????????????????????????????????????????????????????????????????????????????????????????????????????????????????????????????????????????????????????????????????????????????????????????????????????????????????????????????????????????????????????????????????????????????????????????????????????????????????????????????????????????????????????????????????????????????????????????????????????????????????????????????????????????????????????????????????????????????????????????????????????????????????????????????????????????????????????????????????????????????????????????????????????????????????????????????????????????????????????????????????????????????????????????????????????????????????????????????????????????????????????????????????????????????????????????????????????????????????????????????????????????????????????????????????????????????????????????????????????????????????????????????????????????????????????????????????????????????????????????????????????????????????????????????????????????????????????????????????????????????????????????????????????????????????????????????????????????????????????????????????????????????????????????????????????????????????????????????????????????????????????????????????????????????????????????????????????????????????????????????????????????????????????????????????????????????????????????????????????????????????????????????TCATATCCT--ACC-GTTT-G---CATACTAGG-CAGCTCCACTGCGGATGGTGCCGGTCGCCCGC----GGCGATTTATTTCGTTTGCGGTGTCGTTTCTGGCGTCCACTCGGTGG-TG-GCT------GACCAAC-TTC-ACGGAGGGTCGCACTTCT-CCCCT-AGTAGAAACGTCGCGACCCGTTGGG-TGCCGGCC-GAAGGCCTGGGAAGGAAGCCCGCG--CGTCCTGTGGT--------GGTTG---CCACAGGCGTGCGGACTCCCGGTG-ACCCGGCCGGCTGCCCGACGGTATGACCAGAGGAGCCGATCCGCTGAA---TGGGAAACACTGTGGT-TTGTGAAGCGTG???????????????????????????????????????????????????????????????????????????????????????????????????????????????????????????????????????????????????????????????????????????????????????????TCACATGAAAGAGGAAAAAAAGAAGTTTTTGGAAATCTAGGTATAATTTTTGCTATAGCAGCAATTGGGTTACTAGGGTTTGTAGTTTGGGCACATCATATATTCACTGTGGGGATAGATGTAGATACACGAGCATATTTCACCTCAGCAACAATAATTATTGCAGTACCTACTGGAATTAAAGTATTTAGATGATTAACGACTATATATGGATCAAATTTAACTTTTAGACCATCATGTTTATGAGCACTAGGATTTGTATTTTTATTCACATTGGGGGGACTAACAGGTATTGTTTTATCAAATTCATCAATTGATATTACTTTACATGATACCTATTACGTAGTTGCTCACTTCCATTATGTTTTATCTATAGGAGCAGTATTCGCAATTATAGCAAGATTTATTCAATGATACCCATTATTTACGGGATTATCAATAAATCCTAAATGATTAAAGATTCAATTCTTCTCTATATTTATTGGGGTAAATTTAACTTTTTTCCCTCAACATTTTCTTGGTTTAGCTGGAATACCACGACGATATTCTGATTATCCAGACATATATATACCTTGAAATATTGTATCATCAATAGGAGCTTCAATATCTACATTTAGAATAATAATATTTATTATAATCATATGAGAAAGACTATCATCTAATCGAAAAACAATTTTTAGATCCCATATAATAAGATCATTAGAATGGGCTCATAAAATACCACCAAATGAACATACCTATAGAGAGTTACCAATTATAATCAAA----TTCTAATATGGCAGAT?????AATAACAACTTGACCAAACTTAACTTTACAAGACAGAATTTCACCATTAATAGAACAGTTAATATTCTTCCATGATCATATCATAATAATTTTAATAATAATTGTAACAATAGTAAGATATATAATAATTAGTATTATAATAAGTAATAAACTAAACCGAAATCTTCTAGAAGGTCAGATAATTGAATTAACATGAACAGTAACACCTGCATTAACATTATTTTTTATTGCAGCACCATCACTACGACTATTATATTTAATAGATGAAATTAATAAACCAATAATAACAACAAAAGCAATGGGCCATCAATGATATTGATCGTATGAATATTCAGATTTTATAGAAACGGAATTCGACTCTTATATAGAAAATTATGAAAATAATTCAAATTTACGATTATTAGAATCAGATAATCGATTAACATTACCATCAAACATCTTTATTCGAATAATAGTTACATCTATAGACGTAATTCATTCGTGAACTTTACCATCTATAGGTATTAAAATTGATGGAACACCTGGACGGTTAAATCAGGCAAGAATAATAATTAACCGAAATGGTTTAATTTACGGGCAATGTTCTGAAATCTGTGGAACAAATCACAGATTCATACCTATTGTTGTAGAAAGAATTCCTATTAATATATTTATTAAATGAATAATAAAATCATCAGATGACTGAAAGCA?????????????????????????????????CCCCTGCAACTGGTGGAGTGAAGAAGCCTCACCGCTACCGTCCTGGAACTGTAGCTCTGAGAGAAATCAGGCGATACCAGAAGAGCACCGAGCTGCTGATTAGAAAGTTGCCTTTCCAGCGTCTTGTGCGTGAGATTGCNCAGGACTTCAAGACAGACCTCCGCTTCCAGAGCTCTGCAGTAATGGCACTGCAGGAGGCAAGCGAGGCCTACCTGGTGGGTCTGTTTGAGGACACCAACCTGTGTGCCATTCACGCCAAGAGGGTCACCATCATGCCC
	16-264_Nanophyllium_asekiense	ATCTTTAATGGCCGCGGTATTTTGACCGTGCAAAGGTAGCATAATCATTAGTCTATTAATTATGGAATAGTATGAATGGTTGAACGAGATATTGGCTGTCTCAT-ACATA-TTTATTTGAATTTAATATTTGAGTTAAAAAACTTAAATTTTTTTATAGGACGAGAAGACCCTATAGATCTTTATTTATTTG-TTATT---TTG-AGTTATTT---AGTTTA----TTTTT--AATAAATTGAC-TTATTTGTTTCATTGGGGTGATGTTGAGATA-TGATTAACTCTTTTT--TTT-T--TC--TTCATTAATTTTTG-TTTATTTGACCTTTTATTATTGTTTACAAGAATTAGATACCTTAGGGATAACAGCGTGATTCTTTTTGAGAGTTCATATTGACATTAGAGATTGCGACCTCGATGTTGAATTAAGGTTATTGTTG---GGTGTAGTTGTTCA-A-TT-AATTGGTCTGTTCGACCATTAAAATCTTACATGATC???????TCATTAAATCAGTTATGGTTCCTTAGATCGTACCACA-TGACTTGGATAACTGTGGTAATTCTAGAGCTAATACATGCAAACAGAGTCCCGACCAGAAATGGAAGGGATGCTTTTATTAGATCAAAACCAATCGG-CCGGCTCGCCCGGTCCGTTTGCTTTGGTGACTCTGGATAACTTTGAGCTGATCGCACGGTCCTCGTACCGGCGACGCATCTTTCAAATGTCTGCCTTATCAACTGTCGATGGTAGGTTCTGCGCCTACCATGGTTGTAACGGGTAACGGGGAATCAGGGTTCGATTCCGGAGAGGGAGCCTGAGAAACGGCTACCACATCCAAGGAAGGCAGCAGGCGCGCAAATTACCCACTCCCGGCACGGGGAGGTAGTGACGAAAAATAACGATACGGGACTCATCCGAGGCCCCGTAATCGGAATGAGCACACTTTAAACCCTTTAACGAGTATCCATTGGAGGGCAAGTCTGGTGCCAGCAGCCGCGGTAATTCCAGCTCCAATAGCGTATATTAAAGTTGTTGCGGTTAAAAAGCTCGTAGTTGGACTTGTGTCCCACGCTGTCGGTTCACCGTTCGTCGGTGTTTAACTGGCATGCCCGTGTGGACGTCCTGCCGGTGGATGCGGTCGGCCGTGGGCCT-CT--GGTCTGCGCGTCGGCGGTCCGATGGAATCCTACCGCGGTGCTCTTCACCGAGTGTCGAGGTGGGCCGGCACGTTTACTTTGAACAAATTAGAGTGCTCAAAGCAGGCAGTGGTTCGCCTGAATATTGTGTGCATGGAATAATGGAATAGGACCTCGGTTCTATTTTGTTGGTTTTCGGAACTTGAGGTAATGATTAATAGGGACAGACGGGGGCATTCGTATTGCGACGTTAGAGGTGAAATTCTTGGATCGTCGCAAGACGAACCTAAGCGAAAGCATTTGCCATGAGTGTTTTCATTAATCAAGAACGAAAGTTAGAGGTTCGAAGGCGATCAGATACCGCCCTAGTTCTAACCATAAACGATGCCAGCCAGCGATCCGCCGAAGTTCCTCCGATGACTCGGCGGGCAGCTTCCGGGAAACCAAAGCTTTTGGGTTCCGGGGGAAGTATGGTTGCAAAGCTGAAACTTAAAGGAATTGACGGAAGGGCACCACCAGGAGTGGAGCCTGCGGCTTAATTTGACTCAACACGGGAAACCTCACCAGGCCCGGACACCGGAAGGATTGACAGATTGAGAGCTCTTTCTTGATTCGGTGGGTGGTGGTGCATGGCCGTTCTTAGTTGGTGGAGCGATTTGTCTGGTTAATTCCGATAACGAACGAGACTCTGGCCTGCTAACTAGTCGCTTCCGGTATCCCTTCGTGCTACCGGCGAC--AAATGATCTTCTTAGAGGGACAGGCGGCTTCTAGCCGCACGAGATTGAGCAATAACAGGTCTGTGATGCCCTTAGATGTTCTGGGCCGCACGCGCGCTACACTGAAGGAATCAGCGTGTCCTCCTAGCCCGAAAGGGCCGGGTAACCCGTTGAACCTCCTTCGTGCTAGGGATTGGGGCTTGCAATTGTTCCCCATGAACGAGGAATTCCCAGTAAGCGCGAGTCATAAGCTCGCGTTGATTACGTCCCTGCCCTTTGTACACACCGCCCGTCGCTACTACCGATTGAATGATTTAGTGAGGTCTTCGGACCGGTGCGCGACGGCT--CCTCGCGAGCCGTTGATGTTGCTGGAAAGATGACCAAACTTGATCATTTAGAGGAAGTAAAAGTCGTAACAAGGTTTCCGTAGGTGAACCTCCTGAATTCGAAAGGGG---------------------------TTGGATTCATGTCCT--TCC-GTTT-G---TAAACAGTG-TCGTCCCGCCACAGATGGTGCTGGTCGCCCGC----GGCGATTAATTTCGTTTGCGGTGTCGTTTCTGGCTTCCACTTGGTTG-AG-GGC------GTCCG-C-CTC-GCGGAGGACTGCACTTCT-CCCCT-AGTAGAAACGTCGCGACCCGTTGGG-TGCCGGCC-GAAGGCCTGGGTAGGCAGACCGCG--TGTCCTGTGGC--------GATCG---TCACAGGCGTGCGGACTCCTGGTG-ACCCGGCAGGCTGCCCGACGGTATGACCAGAGGAGTCGATCCGCTGAA---TGGGAAACACTGTGG--TTGTGAAGCGTGCGG-CCCGGCGCCGATACGTGCGGGGAT-TGAGG--TGTAAACC-GG---GGGTG-CCCGTGC-GAAG-CACGGTCCCGGCCCT---GCTGCGTTGTCGG--TTGTTGGTGTCCTCGCACTGGATCG-ATACTCCCGTCTGCG---ACGCCC-ATCTTCGGATGGTCTCCCGATCTCACATATTATTTCAAATGAAAGAGGGAAAAAGGAGGTATTTGGAAATCTAGGAATAATCTTTGCAATAGCAGCCATTGGGTTATTAGGATTTGTCGTATGGGCTCATCACATATTCACAGTAGGGATAGATGTAGATACACGAGCATACTTTACATCAGCTACAATAATTATTGCAGTTCCAACAGGAATTAAAGTATTTAGATGACTAACAACAATATATGGAGCTAAATTAACATTTAGACCTTCATGCCTGTGGGCATTAGGATTTGTATTTTTATTCACATTGGGTGGATTGACTGGAATTATTCTATCAAACTCATCAATTGATGTCACCTTACATGACACATACTACGTCGTAGCACATTTTCACTATGTATTATCAATAGGAGCAGTGTTTGCTATTATAGCTGGATTCATTCAATGGTACCCTTTAATTTCAGGAATAACTTTAAATACAAAATGAATAAAAATTCAATTCACCTCAATATTCATTGGGGTAAATATAACTTTCTTCCCACAACACTTTTTAGGGTTAGCTGGAATACCCCGACGATATTCTGATTATCCAGATATATTCACTACATGGAATATCATTTCATCCATAGGATCATTAATCACAAACCTAAGAATAATAACATTTATTATAATTATTTGAGAAAGAATAATATCAAATCGCCAAACAATATTCAGACCAAATTTAATAATAACTATTGAGTGAAACCATGATATACCACCAACTGAACATTCTTATATAGAACTACCCCTACTAATTAAA----TTCTAATATGGCAGATTTAGAAATATCAACTTGACCAAATATAGCCCTCCAAGACAGCTTCTCTCCCATAATAGAACAACTAACTTTCTTTCATGATCACATTATAATAATTCTAATAATTATTGTAGTAATGGTAACATATATAATAATTATTATTATTAATAATAACAAAAAAAATCTAAATTTATTAGAAGGACAAGTAATTGAATTAATTTGAACATTAACACCAACAATAACATTATTTTTTATTGCAACACCATCACTACGATTATTATATTTAATAGATGAAATTAATAAACCCATAATAACTATCAAAACATTAGGTCATCAGTGGTATTGAACCTATGAATATTCAGATTTCAAGGAAATAGAATTTGATTCATACATGATAAATTATAACAATAAAAGTAATGTACGATTGGTAGAAGTAGATAATCGTACAACCTTACCATTATATACCTTTATTCGAATGATAGTAACATCTACAGATGTTATTCATTCATGAACTCTACCATCAACAGGGGTAAAAATCGACGGTACTCCAGGTCGCATTAATCAATCAAGACTAATATTAACTCGACCTGGAATAATTTTTGGACAATGTTCAGAGATTTGTGGGGCAAATCACAGCTTTATACCAATTACTGTAGAAAGAGTACCTATTAATTTATTTATCGAGTGAATAAAAAAATCATCAGATGACTGAAAGCAAGCAGCTGGCCACGAAAGCTGCTCGTAAGAGCGCCCCTGCGACTGGCGGTGTGAAGAAGCCTCACCGCTACCGTCCTGGAACCGTAGCCCTGAGAGAAATCAGGCGTTACCAGAAGAGCACCGAGCTGCTTATTCGGAAGTTGCCTTTCCAGCGCCTCGTGCGAGAGATTGCCCAGGACTTCAAGACCGACCTTCGCTTCCAGAGCTCTGCAGTAATGGCACTGCAGGAGGCGAGCGAGGCCTACCTGGTGGGTCTGTTCGAGGACACCAACCTGTGTGCCATTCACGCCAAGAGGGTCACCATCATGCC?
	16-037_Pulchriphyllium_bioculatum	TTATTTAATGGCCGCGGTATTTTGACTGTGCAAAGGTAGCATAATCATTAGCTTATTAATTGTAGGATAGTATGAATGGTTGGACGAGATATTAACTGTCTTCATGTTTA--TTTATGGAAGTTAATTTTTGAGTTAAAAAGCTTAAATTTTTTTAAAGGACGAGAAGACCCTATAGATCTTTATTTATATT-GTTTT---AT--TTATTTTT---GGTTTAT---TTTTT-TTTTGTGAAATT-TTATTTTTTTTGTTGGGGTGACATTTANATA-TAATTAACTCTTTTGG-TTT-T--TT--TTCATTGATTTTTG-TTTATATGATTTTTTATTATTT-CTTTAANACATAGATACCTTAGGGATAACAGCGTAATTTTTTTTGANAGTTCATATTGACATTANAGATTGCGACCTCGATGTTGAATTAANATTATATTTT---GGTGTAGTAGCTTT-T-TA-TATAGGTCTGTTCGACCTTTAAATTCTTACATGATCTGAGT??TCATTAAATCAGTTATGGTTCCTTAGATCGTACCACA-TGACTTGGATAACTGTGGTAATTCTAGAGCTAATACATGCAAACAGAGTCCCGACCAGAAATGGAAGGGATGCTTTTATTAGATCAAAACCAATCGG-CCGGCTCGCCCGGTCCGTTTGCTTTGGTGACTCTGGATAACTTTGAGCTGATCGCACGGTCCTCGTACCGGCGACGCATCTTTCAAATGTCTGCCTTATCAACTGTCGATGGTAGGTTCTGCGCCTACCATGGTTGTAACGGGTAACGGGGAATCAGGGTTCGATTCCGGAGAGGGAGCCTGAGAAACGGCTACCACATCCAAGGAAGGCAGCAGGCGCGCAAATTACCCACTCCCGGCACGGGGAGGTAGTGACGAAAAATAACGATACGGGACTCATCCGAGGCCCCGTAATCGGAATGAGCACACTTTAAACGCTTTAACGAGTATCCATTGGAGGGCAAGTCTGGTGCCAGCAGCCGCGGTAATTCCAGCTCCAATAGCGTATATTAAAGTTGTTGCGGTTAAAAAGCTCGTAGTTGGACTTGTGTCCCACGCTGTCGGTTCACCGTTCGTCGGTGTTTAACTGGCATGCCCGTGTGGACGTCCTGCCGGTGGATGCGGTCGGCCGTGGGCCT-CT--GGTCTGCGCGTCGGCGGTCCGATGGAATCCTACCGCGGTGCTCTTCACCGAGTGTCGAGGTGGGCCGGCACGTTTACTTTGAACAAATTAGAGTGCTCAAAGCAGGCAGTGGTTCGCCTGAATATTGTGTGCATGGAATAATGGAATAGGACCTCGGTTCTATTTTGTTGGTTTTCGGAACTTGAGGTAATGATTAATAGGGACAGACGGGGGCATTCGTATTGCGACGTTAGAGGTGAAATTCTTGGATCGTCGCAAGACGAACCTAAGCGAAAGCATTTGCCATGAGTGTTTTCATTAATCAAGAACGAAAGTTAGAGGTTCGAAGGCGATCAGATACCGCCCTAGTTCTAACCATAAACGATGCCAGCTAGCGATCCGCCGAAGTTCCTCCGATGACTCGGCGGGCAGCTTCCGGGAAACCAAAGCTTTTGGGTTCCGGGGGAAGTATGGTTGCAAAGCTGAAACTTAAAGGAATTGACGGAAGGGCACCACCAGGAGTGGAGCCTGCGGCTTAATTTGACTCAACACGGGAAACCTCACCAGGCCCGGACACCGGAAGGATTGACAGATTGAGAGCTCTTTCTTGATTCGGTGGGTGGTGGTGCATGGCCGTTCTTAGTTGGTGGAGCGATTTGTCTGGTTAATTCCGATAACGAACGAGACTCTGGCCTGCTAACTAGTCGCTTCCGGTATCCCTTCGTGCTACCGGCGAC--AAATGATCTTCTTAGAGGGACAGGCGGCTTCTAGCCGCACGAGATTGAGCAATAACAGGTCTGTGATGCCCTTAGATGTTCTGGGCCGCACGCGCGCTACACTGAAGGAATCAGCGTGTCCTCCTAGCCCGAAAGGGCCGGGTAACCCGTTGAACCTCCTTCGTGCTAGGGATTGGGGCTTGCAATTGTTCCCCATGAACGAGGAATTCCCAGTAAGCGCGAGTCATAAGCTCGCGTTGATTACGTCCCTGCCCTTTGTACACACCGCCCGTCGCTACTACCGATTGAATGATTTAGTGAGGTCTTCGGACCGGTGCGCGACGGCT--CTTCGCGAGCCGTTGATGTTGCTGGAAAGATGACCAAACTTGATCATTTAGAGGAAGTAAAAGTCGTAACAAGGTTTCCGTAGGTGAACCTCCTGAATTCGAAAGGGG---------------------------TTGGATTCATGTCTC--TCC-GG-C-G---TAA-ATGGA-CGGTCACACCAT-GATGGTGCTGGTCGCCCGC----GGCGATTAATTTCGTTTGCGGTGTCGTTTCTGGCATCCACTTGGCAG-CT-GGC------ATGTCAC-TTC-GCGGAGGACTGCACTTCT-CCCCT-AGTAGAAACGTCGCGACCCGTTGGG-TGCCGGTC-AAAGGCCTGGGTAGGAAGACCGCG--TGTCCTGTGGT--------GGTTG---CCACGGGCATGCGGACTCCTGGTG-ACCCGGCCGGCTGCCCGACGGTATGACCCGAGGAGTCGATCCGCTAAA---TGGGAAACACTATGG--TTGTGAAGCGTGCGG-CCTGGCACCGATGCGTGTGGGGAT-TGTGG--TGTAAACC-GG---GGGTG-CCCGTGC-GAAG-CACGGTCCCGGCCCT---ACTGCGTTGTCGG--TTGCTGGTGTCCTCGCACTGGATCG-ATACTCCCGTCTGCG---ACGCCC-ACCTTCGGATGGTCTCCCGATCTCACATATTATTGCTCATGAGAGAGGTAAAAAAGAAGTATTTGGTAATATAGGAATAATTTTTGCAATAGCAGCAATTGGATTATTAGGATTTATTGTATGGGCTCACCATATATTTACAGTAGGAATAGATGTAGATACACGAGCCTATTTTACATCAGCTACAATAATTATTGCTGTTCCAACCGGAATTAAAGTATTTAGATGATTAACAACTATATACGGATCTAAAATAACCTTTAGACCTTCATGCCTATGAAGATTAGGATTTGTGTTCCTATTCACCCTAGGGGGATTAACAGGAATTGTACTTTCAAACTCATCTATTGACATTACACTTCATGATACATATTATGTAGTAGCACATTTTCACTACGTATTATCAATAGGGGCAGTATTTGCCATCATATCAGGATTTATCCAATGATACCCTATATTAACAGGAATAACTATAAACCCCACATGATTAAAAATTCAATTCTTCACAATATTTGTGGGGGTAAACCTAACATTTTTCCCACAACATTTCCTAGGTCTTGCTGGTATACCACGTCGATATATTGATTATCCAGATATATTTTTATTATGAAATATTTTATCATCAATAGGGGCAATAATCTCAGCTTTAAGAATAATAGCATTCTTTACTATAATCTGAGAAAGCATAATATCTATACGACAAGTAATAAGAGGGTCTAATACAAGAAGAGAAAACGAATGAAACCAAAACTTTCCACCAAATGAACACACCTATAATGAATTACCCATCCTAATTAAA----TTCTAATATGGCAGATTTAGAAATAATAAACTTACCTATATCAATAATACAAGACAGAATTACCCCAACAATAGAACAACTCATATTTTTTCATGATCATATTATATTAATCCTCATAATAATTATGACAGTAGTAAGATATATAATAATTAACGTAATAATTAATAAAAAAACAAACAAAAACCTATTAGACGGACAAATAATTGAACTAATCTGAACAGTAACACCTACAATAACATTATTTTTCATTGCAGCACCATCACTACGATTATTATACTTAATAGATGAAATTAATAGACCAATAATAACAATAAAAATCATCGGAAATCAATGATATTGAACATATGAATATTCAGACTTTAAAGAATCCGAATTTAACTCATATATAAATACATATGAAGA---ACAAAGATTACGACTATTAGATTCAGATTCACGAATAACACTACCAATAAGAGTATTTACTCGAATAATAGTAACATCAGCAGATGTTATTCATTCTTGAACTTTACCATCAACAGGAATTAAAATTGACGGAACACCAGGGCGATTAAATCAAGCAAGAATAATAATTAATCGAACTGGTATTATTTATGGACAATGTTCAGAAATCTGCGGAACAAATCACAGATTCATACCTATTGTAGTAGAATCTGTACCTATTAACGCATTTATAAAATGAATTATGAAATCATCAGATGACTGAAAGCAAGCAGCTTGCCACAAAAGCGGCCCGTAAGAGCGCCCCTGCAACTGGTGGAGTGAAGAAGCCTCACCGCTACCGTCCTGGGACAGTTGCCCTGAGAGAAATCAGGCGTTACCAGAAGAGCACCGAGCTGCTGATTCGAAAGTTGCCTTTCCAGCGCCTTGTGCGTGAGATCGCCCAAGACTTCAAGACAGACCTCCGCTTCCAGAGCTCTGCAGTAATGGCACTGCAGGAGGCGAGCGAGGCCTACCTGGTGGGTCTGTTTGAGGACACCAACCTGTGTGCCATTCACGCCAAGAGGGTCACCATCATGCCC
	16-040_Pulchriphyllium_abdulfatahi	ATATTTAATGGCCGCGGTATTTTGACCGTGCAAAGGTAGCATAATCATTAGCTTATTAATTGTAAGATGGTATGAATGGTTGGACGAAATATTAACTGTCTTCATGTTTA--TTTATTGAAATTAATTTTTGAGTTAAAAAGCTTAAATTTTTTTAGAGGACGAGAAGACCCTATAGATCTTTATTTGTATT-ATTTT--TAT--TTATTTTT---GGTTTA----TTTTT--TTGTAAAAGTT-TTATTTTTTTTGTTGGGGTGACATTTAGATA-AAATTAACTCTTTTT--TTT-T--TT--TTCAATTATTTTTG-TT?????????????????????????????????????????????????????????????????????????????????????????????????????????????????????????????????????????????????????????????????????????????????????????????TCATTAAATCAGTTATGGTTCCTTAGATCGTACCACA-TGACTTGGATAACTGTGGTAATTCTAGAGCTAATACATGCAAACAGAGTCCCGACCAGAAATGGAAGGGATGCTTTTATTAGATCAAAACCAATCGG-CCGGCTCGCCCGGTCCGTTTGCTTTGGTGACTCTGGATAACTTTGAGCTGATCGCACGGTCCTCGTACCGGCGACGCATCTTTCAAATGTCTGCCTTATCAACTGTCGATGGTAGGTTCTGCGCCTACCATGGTTGTAACGGGTAACGGGGAATCAGGGTTCGATTCCGGAGAGGGAGCCTGAGAAACGGCTACCACATCCAAGGAAGGCAGCAGGCGCGCAAATTACCCACTCCCGGCACGGGGAGGTAGTGACGAAAAATAACGATACGGGACTCATCCGAGGCCCCGTAATCGGAATGAGCACACTTTAAACGCTTTAACGAGTATCCATTGGAGGGCAAGTCTGGTGCCAGCAGCCGCGGTAATTCCAGCTCCAATAGCGTATATTAAAGTTGTTGCGGTTAAAAAGCTCGTAGTTGGACTTGTGTCCCACGCTGTCGGTTCACCGTTCGTCGGTGTTTAACTGGCATGCCCGTGTGGACGTCCTGCCGGTGGATGCGGTCGGCCGTGGGCCT-CT--GGTCTGCGCGTCGGCGGTCCGATGGAATCCTACCGCGGTGCTCTTCACCGAGTGTCGAGGTGGGCCGGCACGTTTACTTTGAACAAATTAGAGTGCTCAAAGCAGGCAGTGGTTCGCCTGAATATTGTGTGCATGGAATAATGGAATAGGACCTCGGTTCTATTTTGTTGGTTTTCGGAACTTGAGGTAATGATTAATAGGGACAGACGGGGGCATTCGTATTGCGACGTTAGAGGTGAAATTCTTGGATCGTCGCAAGACGAACCTAAGCGAAAGCATTTGCCATGAGTGTTTTCATTAATCAAGAACGAAAGTTAGAGGTTCGAAGGCGATCAGATACCGCCCTAGTTCTAACCATAAACGATGCCAGCTAGCGATCCGCCGAAGTTCCTCCGATGACTCGGCGGGCAGCTTCCGGGAAACCAAAGCTTTTGGGTTCCGGGGGAAGTATGGTTGCAAAGCTGAAACTTAAAGGAATTGACGGAAGGGCACCACCAGGAGTGGAGCCTGCGGCTTAATTTGACTCAACACGGGAAACCTCACCAGGCCCGGACACCGGAAGGATTGACAGATTGAGAGCTCTTTCTTGATTCGGTGGGTGGTGGTGCATGGCCGTTCTTAGTTGGTGGAGCGATTTGTCTGGTTAATTCCGATAACGAACGAGACTCTGGCCTGCTAACTAGTCGCTTCCGGTATCCCTTCGTGCTACCGGCGAC--AAATGATCTTCTTAGAGGGACAGGCGGCTTCTAGCCGCACGAGATTGAGCAATAACAGGTCTGTGATGCCCTTAGATGTTCTGGGCCGCACGCGCGCTACACTGAAGGAATCAGCGTGTCCTCCTAGCCCGAAAGGGCCGGGTAACCCGTTGAACCTCCTTCGTGCTAGGGATTGGGGCTTGCAATTGTTCCCCATGAACGAGGAATTCCCAGTAAGCGCGAGTCATAAGCTCGCGTTGATTACGTCCCTGCCCTTTGTACACACCGCCCGTCGCTACTACCGATTGAATGATTTAGTGAGGTCTTCGGACCGGTGCGCGACGGCT--CTTCGCGAGCCGTTGATGTTGCTGGAAAGATGACCAAACTTGATCATTTAGAGGAAGTAAAAGTCGTAACAAGGTTTCCGTAGGTGAACCTCCTGAATTCGAAAGGGG---------------------------TTGGATTCATGTCTC--TCC-GA-C-G---TAA-CAGTA-CGGTCGCACCAT-GATGGTGCTGGTCGCCCGC----GGCGATTAATTTCGTTTGCGGTGTCGTTTCTGGCGTCCACTTGGCAG-CT-GGC------TTGTCAC-TTC-GCGGAGGACTGCACTTCT-CCCCT-AGTAGAAACGTCGCGACCCGTTGGG-TGCCGGTC-AAAGGCCTGGGTAGGAAGACCGCG--TGTCCTGTGGT--------GGTAT---CCGTGGGCATGCGGACTCCTGGTG-ACCCGGCCGGCTGCCCGACGGTATGACCTGAGGAGTCGATCCGCTGAA---TGGGAAACACTATGG--TTGTGAAGCGTGCGG-CCTGGCACCGATGCGTGTGGGGAT-TGTGG--TGTAAACC-GG---GGGTG-CCCGTGC-GAAG-CACGGTCCCGGCCCT---ACTGCGTTGTCGG--TTGCTGGTGTCCTCGCACTGGATCG-ATACTCCCGTCTGCG---ACGCCC-ATCTTCGGATGGTCTCCCGATTTCACACATTATTGCACATGAAAGAGGTAAAAAAGAAGTATTTGGTAACATAGGAATAATTTTCGCAATAGCAGCCATTGGGTTATTAGGTTTCATCGTATGGGCTCATCATATATTTACAGTAGGGATGGACGTAGACACACGAGCTTATTTCACATCAGCCACAATAATTATTGCTGTACCAACAGGTATTAAAGTATTTAGATGATTGACAACTATATATGGATCAAAAATAACACTAAGACCTTCATGCTTATGAAGATTAGGATTTGTGTTCCTATTTACATTGGGGGGACTAACAGGAATTGTACTTTCAAACTCATCTATTGACATCACATTACATGACACCTACTATGTAGTAGCTCATTTCCATTATGTATTATCAATAGGAGCAGTATTTGCCATCATATCCGGATTTATCCAATGATACCCATTGTTAACAGGAATAACAATAAACCCTAAATGACTAAAAATTCAATTCTTCACAATATTTGTAGGAGTAAACTTAACATTCTTCCCACAACATTTCTTAGGACTTGCTGGAATGCCACGTCGATATATTGACTATCCAGATATATTCTTATTGTGAAATATCTTATCATCAATGGGAGCAATAATCTCAGCCTTAAGAATAATAGCATTCTTTACTATAATATGAGAAAGTATAATATCTATACGACAAGTAATAAGAGGGTCTAACACAAGAAGAGCTAATGAATGAAACCAAAACCTGCCACCAAATGAACATACCTATAATGAATTACCAATCTTAATTAAA----TTCTAATATGGCAGATTTAGAAATAATAAACTTATCTACATCAATAATACAAGACAGAATTACCCCAACTATAGAGCAACTAATATTTTTTCATGATCATATTATATTAATCCTAATAATAATTATAACAGTAGTAAGATATATAATAATTAACGTAATAATTAATAAAAAAACAAACAAAAACCTACTAGACGGTCAAATAATTGAATTAATCTGAACAGTAACGCCCACTATGACGCTATTTTTTATTGCAGCGCCATCATTACGATTATTATATTTAATAGATGAAATTAACAGACCAATAATAACGATAAAAATCATTGGAAATCAATGATACTGAACATACGAGTATTCAGATTTTAAAGAATCAGAATTTAATTCATATATAGACATATATAAAAA---ACAAGGAATACGATTATTAGATTCAGATTCACGAATAACACTACCAATAAATGTTTTCACTCGAATAATAGTATCATCAGCTGACGTAATTCACTCTTGAACTCTCCCATCAACAGGAATTAAAATTGACGGGACACCAGGACGATTAAATCAAGCAAGAATAATAATCAATCGGTCTGGAATTATTTATGGACAATGCTCAGAAATCTGCGGAACAAATCACAGATTTATACCCATTGTAGTAGAAGCAGTGCCTATTAATGCATTTATAAAATGAATAATGAAATCATCAGATGACTGAAAGCAAGCAGCTTGCCACAAAAGCGGCCCGTAAGAGCGCCCCTGCAACTGGTGGAGTGAAGAAGCCTCACCGCTACCGTCCTGGGACAGTTGCCCTGAGAGAAATCAGGCGTTACCAGAAGAGCACCGAGCTGCTGATTCGAAAGTTGCCTTTCCAGCGCCTTGTGCGTGAGATCGCCCAAGACTTCAAGACAGACCTCCGCTTCCAGAGCTCTGCAGTAATGGCACTGCAGGAGGCGAGCGAGGCCTACCTGGTGGGTCTCTTTGAGGACACCAACCTGTGTGCCATTCACGCCAAGAGGGTCACCATCATGCC?
	16-007_Pulchriphyllium_cf._maethoraniae	TTATTTAATGGCCGCGGTATTTTGACCGTGCAAAGGTAGCATAATCATTAGCTCATTAATTGTGGGATGGTATGAATGGTTGGACGAGATATTAGCTGTCTTCATATTTA--TTTATAAAATTTAATTTTTAGGTTAAAAAGCCTAAATTTTTTTAAAGGACGAGAAGACCCTATAGATCTTTATTATTGAA-GTATT---AT--ATGTTTTT---GGTTTA----TTTTT--TTTATATTATT-TTTATTTTTTTGTTGGGGTGACATTTAGATA-TAACTAACTCTTTATT-TTT-T--TT--TTCATTGATTTATG-TTTATATGATTTTTTATTATTT-TTATAANATA-ANATACCTTAGGGATAACAGCGTAATTCTTTTTGAGAGTTCATATTGACATAGGANATTGCGACCTCGATGTTGAATTAANATTATATTTG---GGTGTAGTTGCTTT-A-TATTGTAGGTCTGTTCGACCTTTAATTTCTTACATGATCTGAGT??TCATTAAATCAGTTATGGTTCCTTAGATCGTACCACA-TGACTTGGATAACTGTGGTAATTCTAGAGCTAATACATGCAAACAGAGTCCCGACCAGAAATGGAAGGGATGCTTTTATTAGATCAAAACCAATCGG-CCGGCTCGCCCGGTCCGTTTGCTTTGGTGACTCTGGATAACTTTGAGCTGATCGCACGGTCCTCGTACCGGCGACGCATCTTTCAAATGTCTGCCTTATCAACTGTCGATGGTAGGTTCTGCGCCTACCATGGTTGTAACGGGTAACGGGGAATCAGGGTTCGATTCCGGAGAGGGAGCCTGAGAAACGGCTACCACATCCAAGGAAGGCAGCAGGCGCGCAAATTACCCACTCCCGGCACGGGGAGGTAGTGACGAAAAATAACGATACGGGACTCATCCGAGGCCCCGTAATCGGAATGAGCACACTTTAAACGCTTTAACGAGTATCCATTGGAGGGCAAGTCTGGTGCCAGCAGCCGCGGTAATTCCAGCTCCAATAGCGTATATTAAAGTTGTTGCGGTTAAAAAGCTCGTAGTTGGACTTGTGTCCCACGCTGTCGGTTCACCGTTCGTCGGTGTTTAACTGGCATGCCCGTGTGGACGTCCTGCCGGTGGATGCGGTCGGCCGTGGGCCT-CT--GGTCTGCGCGTCGGCGGTCCGATGGAATCCTACCGCGGTGCTCTTCACCGAGTGTCGAGGTGGGCCGGCACGTTTACTTTGAACAAATTAGAGTGCTCAAAGCAGGCAGTGGTTCGCCTGAATATTGTGTGCATGGAATAATGGAATAGGACCTCGGTTCTATTTTGTTGGTTTTCGGAACTTGAGGTAATGATTAATAGGGACAGACGGGGGCATTCGTATTGCGACGTTAGAGGTGAAATTCTTGGATCGTCGCAAGACGAACCTAAGCGAAAGCATTTGCCATGAGTGTTTTCATTAATCAAGAACGAAAGTTAGAGGTTCGAAGGCGATCAGATACCGCCCTAGTTCTAACCATAAACGATGCCAGCTAGCGATCCGCCGAAGTTCCTCCGATGACTCGGCGGGCAGCTTCCGGGAAACCAAAGCTTTTGGGTTCCGGGGGAAGTATGGTTGCAAAGCTGAAACTTAAAGGAATTGACGGAAGGGCACCACCAGGAGTGGAGCCTGCGGCTTAATTTGACTCAACACGGGAAACCTCACCAGGCCCGGACACCGGAAGGATTGACAGATTGAGAGCTCTTTCTTGATTCGGTGGGTGGTGGTGCATGGCCGTTCTTAGTTGGTGGAGCGATTTGTCTGGTTAATTCCGATAACGAACGAGACTCTGGCCTGCTAACTAGTCGCTTCCGGTATCCCTTCGTGCTACCGGCGAC--AAATGATCTTCTTAGAGGGACAGGCGGCTTCTAGCCGCACGAGATTGAGCAATAACAGGTCTGTGATGCCCTTAGATGTTCTGGGCCGCACGCGCGCTACACTGAAGGAATCAGCGTGTCCTCCTAGCCCGAAAGGGCCGGGTAACCCGTTGAACCTCCTTCGTGCTAGGGATTGGGGCTTGCAATTGTTCCCCATGAACGAGGAATTCCCAGTAAGCGCGAGTCATAAGCTCGCGTTGATTACGTCCCTGCCCTTTGTACACACCGCCCGTCGCTACTACCGATTGAATGATTTAGTGAGGTCTTCGGACCGGTGCGCGACGGCT--CTTCGCGAGCCGTTGATGTTGCTGGAAAGATGACCAAACTTGATCATTTAGAGGAAGTAAAAGTCGTAACAAGGTTTCCGTAGGTGAACCTCCTGAATTCGAAAGGGG---------------------------TTGGATTCATGTCTC--TCC-GG-C-G---TAATCTGGA-CGGTCACACCAT-GATGGTGCTGGTCGCCCGC----GGCGATTAATTTCGTTTGCGGTGTCGTTTCTGGCGTCCACTTGGCAG-TT-GGC------ATGTCGC-CTC-GCGGAGGACTGCACTTCT-CCCCT-AGTAGAAACGTCGCGACCCGTTGGG-TGCCGGTC-AAAGGCCTGGGTAGGCAGACCGCG--TGTCCTGTGGT--------GGTTG---CCACGGGCGTGCGGACTCCTGGTG-ACCCGGCCGGCTGCCCGACGGTATGACCCGAGGAGTCGATCCGCTAAA---TGGGAAACACTATGG--TTGTGAAGCGTGCGG-CCTGGCACCGATGCGTGTGGGGAA-TGTGG--TGTAAACC-GG---GGGTG-CCCGTGC-GAAG-CACGGTCCCGGCCCT---ACTGCGTTGTCGG--TTGCTGGTGTCCTCGCACTGGATCG-ATACTCCCGTCTGCG---ACGCCC-ACCTTCGGATGGTCTCCCG??????CAAATTATCGCCCACGAAAGTGGTAAAAGGGAGGTATTTGGTAACATAGGAATAATCTTTGCAATAGCTGCAATTGGTTTACTAGGTTTCATTGTATGGGCCCACCATATATTTACAGTAGGTATAGATGTTGACACACGGGCATATTTCACATCAGCAACAATAATTATTGCAGTACCAACAGGAATTAAAGTATTTAGATGACTAACTACCATATACGGTTCTAAAATAACTTTTAGACCTTCATGTTTATGGAGATTAGGGTTTGTATTCCTATTTACATTGGGGGGATTAACAGGAATTGTACTCTCAAACTCATCAATTGATATCACACTACACGACACATACTACGTAGTAGCCCACTTCCACTACGTGCTATCTATAGGAGCAGTATTTGCCATCATATCAGGATTTATCCAATGATACCCTTTATTAACAGGAATAACAATAAATCCAACATGATTAAAAATCCAATTCTTTACTATATTCGTAGGGGTGAATCTAACTTTCTTTCCCCAACATTTTCTTGGCTTAGCTGGAATACCTCGACGATACATTGATTACCCCGATATATTTTTACTGTGAAACATCACATCATCAATAGGGGCCACAATCTCAGCGCTAAGAATAATAATATTCTTTACTATTATTTGAGAAAGAATAATATCTATACGACAAACAATAATAAGATCACATACAAGAAGATCAAATGAATGAAACCAAAATTTACCACCAAATGAACATACCTATAATGAATTACCTATTTTAATTAAA----TTCTAATATGGCAGATTTAGAAATAATAAACTTACCTAAATCATTAATGCAAGATAGAATTACCCCAACAATAGAACAATTAATATTCTTTCATGACCACATCATATTAATTTTAATGATAATCATAGCAATAGTAAGATACATGATAATTAATGTTATAATTAATAAAAAAACAAATAAAAACTTACTAGATGGACAAATAATTGAATTAATCTGAACTGTAACACCAACTTTAACACTATTTTTTATTGCTGCACCATCACTTCGACTACTATATTTAATAGATGAACTAAATAGACCAATAATAACAATAAAAATTATTGGAAATCAATGATATTGAACTTATGAATACTCTGATTTTAAGGAAACAGAATATAATTCATACATGGACAATTACAAAGA---AAATAGTATTCGTCTTATAGAATCTGATTCACGAATAACTTTACCAACTATAGCTTTCATACGAATAATAATTACATCAACTGATGTAATCCACTCCTGAACACTACCGTCGACAGGAATTAAGATTGACGGAACACCTGGACGATTAAATCAAGCTAGAATAATAATCAGCCGGACAGGAATAATTTACGGACAGTGTTCAGAAATTTGTGGAACAAATCACAGATTTATACCCATTGTAGTAGAAGCAGTACCAATTAATGCATTCCTAAAATGGATAATAAATTCATCAGATGACTGAAAGCAAGCAGCTTGCCACAAAAGCGGCCCGTAAGAGCGCTCCTGCAACTGGTGGAGTGAAGAAGCCTCACCGCTACCGTCCTGGAACAGTTGCCCTGAGAGAAATTAGGCGTTACCAGAAGAGCACCGAGCTGCTGATTCGAAAGTTGCCTTTTCAGCGGCTTGTGCGTGAGATCGCACAAGACTTCAAGACGGACCTCCGCTTCCAGAGCTCTGCAGTAATGGCACTGCAGGAGGCGAGCGAGGCCTACCTGGTGGGTCTGTTCGAGGACACCAACCTGTGTGCCATTCATGCCAAGAGGGTCACCATCATGCC?
	16-030_Pulchriphyllium_pulchrifolium	TTATTTAATGGCCGCGGTATTTTGACTGTGCAAAGGTAGCATAATCATTAGTCTATTAATTGTAGGATGGTATGAATGGTTGGACGAAATATTGACTGTCTTCATGTTTA--TTTATAGAAATTAATTTTTGAGTTAAAAAGCTTAAATTTTTTTGTAGGACGAGAAGACCCTATAGATCTTTATTAATTTA-ATTTT---AC--TTATTTTT---GGTTTAT---TTCTT-TTCATGAATTTT-TGATTTTTTTTGTTGGGGTGACATTTAGATA-TAATTAACTCTTTTTT-TTC-T--TT--TTCATTGATTTTTG-TTTATATGATTTTTTACTATTT-CTTTAAGATATAGATACCTTAGGGATAACAGCGTAATTCTTTTTGAGAGTTCATATTGACATTGGAGATTGCGACCTCGATGTTGAATTAAGATTATATTTT---GGTGTAGTAGCTTT-T-TA-TATAGGTCTGTTCGACCTTTAAATTCTTACATGATCTGAGTT?TCATTAAATCAGTTATGGTTCCTTAGATCGTACCACA-TGACTTGGATAACTGTGGTAATTCTAGAGCTAATACATGCAAACAGAGTCCCGACCAGAAATGGAAGGGATGCTTTTATTAGATCAAAACCAATCGG-CCGGCTCGCCCGGTCCGTTTGCTTTGGTGACTCTGGATAACTTTGAGCTGATCGCACGGTCCTCGTACCGGCGACGCATCTTTCAAATGTCTGCCTTATCAACTGTCGATGGTAGGTTCTGCGCCTACCATGGTTGTAACGGGTAACGGGGAATCAGGGTTCGATTCCGGAGAGGGAGCCTGAGAAACGGCTACCACATCCAAGGAAGGCAGCAGGCGCGCAAATTACCCACTCCCGGCACGGGGAGGTAGTGACGAAAAATAACGATACGGGACTCATCCGAGGCCCCGTAATCGGAATGAGCACACTTTAAACGCTTTAACGAGTATCCATTGGAGGGCAAGTCTGGTGCCAGCAGCCGCGGTAATTCCAGCTCCAATAGCGTATATTAAAGTTGTTGCGGTTAAAAAGCTCGTAGTTGGACTTGTGTCCCACGCTGTCGGTTCACCGTTCGTCGGTGTTTAACTGGCATGCCCGTGTGGACGTCCTGCCGGTGGATGCGGTCGGCCGTGGGCCT-CT--GGTCTGCGCGTCGGCGGTCCGATGGAATCCTACCGCGGTGCTCTTCACCGAGTGTCGAGGTGGGCCGGCACGTTTACTTTGAACAAATTAGAGTGCTCAAAGCAGGCAGTGGTTCGCCTGAATATTGTGTGCATGGAATAATGGAATAGGACCTCGGTTCTATTTTGTTGGTTTTCGGAACTTGAGGTAATGATTAATAGGGACAGACGGGGGCATTCGTATTGCGACGTTAGAGGTGAAATTCTTGGATCGTCGCAAGACGAACCTAAGCGAAAGCATTTGCCATGAGTGTTTTCATTAATCAAGAACGAAAGTTAGAGGTTCGAAGGCGATCAGATACCGCCCTAGTTCTAACCATAAACGATGCCAGCTAGCGATCCGCCGAAGTTCCTCCGATGACTCGGCGGGCAGCTTCCGGGAAACCAAAGCTTTTGGGTTCCGGGGGAAGTATGGTTGCAAAGCTGAAACTTAAAGGAATTGACGGAAGGGCACCACCAGGAGTGGAGCCTGCGGCTTAATTTGACTCAACACGGGAAACCTCACCAGGCCCGGACACCGGAAGGATTGACAGATTGAGAGCTCTTTCTTGATTCGGTGGGTGGTGGTGCATGGCCGTTCTTAGTTGGTGGAGCGATTTGTCTGGTTAATTCCGATAACGAACGAGACTCTGGCCTGCTAACTAGTCGCTTCCGGTATCCCTTCGTGCTACCGGCGAC--AAATGATCTTCTTAGAGGGACAGGCGGCTTCTAGCCGCACGAGATTGAGCAATAACAGGTCTGTGATGCCCTTAGATGTTCTGGGCCGCACGCGCGCTACACTGAAGGAATCAGCGTGTCCTCCTAGCCCGAAAGGGCCGGGTAACCCGTTGAACCTCCTTCGTGCTAGGGATTGGGGCTTGCAATTGTTCCCCATGAACGAGGAATTCCCAGTAAGCGCGAGTCATAAGCTCGCGTTGATTACGTCCCTGCCCTTTGTACACACCGCCCGTCGCTACTACCGATTGAATGATTTAGTGAGGTCTTCGGACCGGTGCGCGACGGCT--CTTCGCGAGCCGTTGATGTTGCTGGAAAGATGACCAAACTTGATCATTTAGAGGAAGTAAAAGTCGTAACAAGGTTTCCGTAGGTGAACCTCCTGAATTCGAAAGGGG---------------------------TTGGATTCATGTCTC--TCC-GA-C-G---TAA-CAGTA-CGGTCACACCAT-GATGGTGCTGGTCGCCCGC----GGCGATTAATTTCGCTTGCGGTGTCGTTTCTGGCGTCCACTTGGCAG-CT-GGC------ATGTCAC-TTC-GCGGAGGACTGCACTTCT-CCCCT-AGTAGAAACGTCGCGACCCGTTGGG-TGCCGGTC-AAAGGCCTGGGTAGGAAGACCGCG--TGTCCTGT-GT--------GGGTT---CCATGGGCATGCGGACTCCTGGTG-ACCCGGCCGGCTGCCCGACGGTATGACCCGAGGAGTCGATCCGCTAAA---TGGGAAACACTATGG--TTGTGAAGCGTGCGG-CCTGGCGCCGATGCGTGTGGGGAT-TGTGG--TGTAAACC-GG---GGGTG-CCCGTGC-GAAG-CACGGTCCCGGCCCT---ACTGCGTTGTCGG--TTGCTGGTGTCCTCGCACAGGATCG-ATACTCCCGTCTGCG---ACGCCC-ATCTTCGGATGGTCTCCCG???????????????????????????????????????????????????????????????????????????????????????????????????????????????CATATATTTACAGTTGGAATAGATGTAGATACACGAGCTTATTTTACATCAGCAACAATAATCATTGCCGTTCCAACTGGAATTAAAGTATTTAGTTGATTAACAACTATGTATGGATCCAAAATAACTTTTAGACCCTCATGCTTATGAAGATTAGGGTTCGTATTCCTATTCACATTAGGGGGAATAACAGGAATTGTACTTTCAAATTCATCCATTGATATTACACTACACGATACTTATTACGTAGTAGCACATTTCCACTATGTTCTATCAATAGGAGCAGTATTTGCTATTATATCTGGATTTATCCAGTGATACCCTTTGTTGACAGGATTGACAATAAATCCAAAATGATTAAAAATTCAATTCATTACAATATTTGTAGGAGTAAACTTAACATTTTTTCCACAACATTTCCTAGGACTTGCTGGTATACCACGACGATACATTGATTATCCAGATATATTTTTAATATGAAACATCTTATCATCAATAGGGGCTATAATTTCAGCCCTAAGAATAATAGCATTTTTTACTATAATTTGAGAAAGAATAATATCTCTACGACAAGTAATAAGAGGGTCACAAACAAGAAGATCAAATGAATGAAAACAAAATATACCACCAAAGGAACACACCTATAATGAACTACCTATCCTAATTAAA----TTCTAATATGGCAGATTTAGAAATAATAAACTTACCTAAATCAATAATACAAGATAGAATTACCCCAACAATAGAACAGCTAATATTCTTTCACGATCACATTATATTAATTCTAATAATAATCATAACAGTAGTGAGATATATAATAATTATCGTAATAATTAATAAAAAGACAAACAAAAACCTACTAGATGGACAAATAATTGAATTAATTTGAACAGTGACACCTACCATAACGTTATTTTTCATTGCAGCACCATCACTACGATTACTATACTTAATAGATGAAATCAATAGACCAATAATAACCATGAAAATCATTGGAAACCAATGATATTGAACGTATGAATATTCAGATTTTAAAGAAACTGAATTTAACTCATATATGGATACATACAAAAA---ACAGAGACTACGATTATTAGAATCAGACTCACGAATAACATTACCAATAAATGTGTTCACTCGAATAATAGTATCTTCTGCTGATGTAATTCACTCTTGAACACTACCATCAACAGGAATTAAAATTGACGGAACACCAGGACGATTAAATCAAGCAAGAATAATAATTAACCGAACAGGCATCATCTATGGACAATGTTCAGAAATCTGTGGAACAAACCACAGATTTATACCAATTGTAGTTGAAACAGTGCCAATTAATGAATTTATAAAATGAATAATAAAATCATCAGATGACTGAAAGCAAGCAGCTTGCCACAAAAGCGGCCCGTAAGAGCGCCCCTGCAACTGGTGGAGTGAAGAAGCCTCACCGCTACCGTCCTGGGACAGTTGCCCTGAGAGAAATCAGGCGTTACCAGAAGAGCACCGAGCTGCTGATTCGAAAGTTGCCTTTCCAGCGCCTTGTGCGTGAGATCGCCCAAGACTTCAAGACGGACCTCCGTTTCCAGAGCTCTGCAGTAATGGCACTGCAGGAGGCGAGCGAGGCCTACCTGGTGGGTCTGTTTGAGGACACCAACCTGTGTGCCATTCACGCCAAGAGGGTCACCATCATGCCC
	16-045_Pulchriphyllium_giganteum	TTATTTAATGGCCGCGGTAATTTGACCGTGCAAAGGTAGCATAATCATTAGCTTATTAATTGTGAGATGGTATGAATGGTTGGACGAGATATTATCTGTCTTCATATTAA--TATTTAGAATTTAATTTTTGAGTTAAAAAGCTTAAATTTTTTTAAAGGACGAGAAGACCCTATAGATCTTTATTATTTTT-GTTGT---TT--ATATTTTT---GGTTTAT---TTTTA--TTATTATTATT-TTAATTTTTTTGTTGGGGTGACATTTAGATA-TAATTAACTCTTTATT-TTT-T--TT--TTCATTGATTTATG-TTTATATGATTTTTTATTATTT-TTATAAGAAATAGATACCTTAGGGATAACAGCGTAATTCTTTTTGAGAGTTCATATTGACATTGGAGATTGCGACCTCGATGTTGAATTAAGATAATTGGTG---GGTGTAGTTGCTTA-C-TT-GTTAGGTCTGTTCGACCTTTAAATTCTTACATGATCTGAGTTCTCATTAAATCAGTTATGGTTCCTTAGATCGTACCACA-TGACTTGGATAACTGTGGTAATTCTAGAGCTAATACATGCAAACAGAGTCCCGACCAGAAATGGAAGGGATGCTTTTATTAGATCAAAACCAATCGG-CCGGCTCGCCCGGTCCGTTTGCTTTGGTGACTCTGGATAACTTTGAGCTGATCGCACGGTCCTCGTACCGGCGACGCATCTTTCAAATGTCTGCCTTATCAACTGTCGATGGTAGGTTCTGCGCCTACCATGGTTGTAACGGGTAACGGGGAATCAGGGTTCGATTCCGGAGAGGGAGCCTGAGAAACGGCTACCACATCCAAGGAAGGCAGCAGGCGCGCAAATTACCCACTCCCGGCACGGGGAGGTAGTGACGAAAAATAACGATACGGGACTCATCCGAGGCCCCGTAATCGGAATGAGCACACTTTAAACGCTTTAACGAGTATCCATTGGAGGGCAAGTCTGGTGCCAGCAGCCGCGGTAATTCCAGCTCCAATAGCGTATATTAAAGTTGTTGCGGTTAAAAAGCTCGTAGTTGGACTTGTGTCCCACGCTGTCGGTTCACCGTTCGTCGGTGTTTAACTGGCATGCCCGTGTGGACGTCCTGCCGGTGGATGCGGTCGGCCGTGGGCCT-CT--GGTCTGCGCGTCGGCGGTCCGATGGAATCCTACCGCGGTGCTCTTCACCGAGTGTCGAGGTGGGCCGGCACGTTTACTTTGAACAAATTAGAGTGCTCAAAGCAGGCAGTGGTTCGCCTGAATATTGTGTGCATGGAATAATGGAATAGGACCTCGGTTCTATTTTGTTGGTTTTCGGAACTTGAGGTAATGATTAATAGGGACAGACGGGGGCATTCGTATTGCGACGTTAGAGGTGAAATTCTTGGATCGTCGCAAGACGAACCTAAGCGAAAGCATTTGCCATGAGTGTTTTCATTAATCAAGAACGAAAGTTAGAGGTTCGAAGGCGATCAGATACCGCCCTAGTTCTAACCATAAACGATGCCAGCTAGCGATCCGCCGAAGTTCCTCCGATGACTCGGCGGGCAGCTTCCGGGAAACCAAAGCTTTTGGGTTCCGGGGGAAGTATGGTTGCAAAGCTGAAACTTAAAGGAATTGACGGAAGGGCACCACCAGGAGTGGAGCCTGCGGCTTAATTTGACTCAACACGGGAAACCTCACCAGGCCCGGACACCGGAAGGATTGACAGATTGAGAGCTCTTTCTTGATTCGGTGGGTGGTGGTGCATGGCCGTTCTTAGTTGGTGGAGCGATTTGTCTGGTTAATTCCGATAACGAACGAGACTCTGGCCTGCTAACTAGTCGCTTCCGGTATCCCTTCGTGCTACCGGCGAC--AAATGATCTTCTTAGAGGGACAGGCGGCTTCTAGCCGCACGAGATTGAGCAATAACAGGTCTGTGATGCCCTTAGATGTTCTGGGCCGCACGCGCGCTACACTGAAGGAATCAGCGTGTCCTCCTAGCCCGAAAGGGCCGGGTAACCCGTTGAACCTCCTTCGTGCTAGGGATTGGGGCTTGCAATTGTTCCCCATGAACGAGGAATTCCCAGTAAGCGCGAGTCATAAGCTCGCGTTGATTACGTCCCTGCCCTTTGTACACACCGCCCGTCGCTACTACCGATTGAATGATTTAGTGAGGTCTTCGGACCGGTGCGCGACGGCT--CTTCGCGAGCCGTTGATGTTGCTGGAAAGATGACCAAACTTGATCATTTAGAGGAAGTAAAAGTCGTAACAAGGTTTCCGTAGGTGAACCTCCTGAATTCGAAAGGGG---------------------------TTGGATTCATGTCTC--TCC-GG-C-G---TAATCCGGA-CGGTCACCCCAT-GATGGTGCTGGTCGCCCGC----GGCGTTTAATTTCGTTTGCGGTGTCGTTTCTGGCGTCCACTTGGATG-TT-GGC------ATGTCAC-CTC-GCGGAGGACTGCACTTCT-CCCCT-AGTAGAAACGTCGCGACCCGTTGGG-TACCGGCC-AAAGGCCTGGGTAGGAAGACCGTG--TGTCCTGTGGT--------GGTTG---CCATGGGCATGCGGACTCCTGGTG-ACCCGGCCGGTTGCCCGACGGTATGGCCCGAGGAGTCGATCCGCTAAA---GATGAAACACTATGG--TTGTGAAGCGTGCGG-CCTGGCACCGATGCGTGTGGGGAT-TGTGG--TGTAAACC-GG---GGGTG-CCCGTGC-TAAG-CACGGTCCCGGCCCT---ACTGCGTTGTCGG--TTGCTGGTGTCCTCGCACTGGATCG-ATACTCCCGTCTGCG---ACGCCC-ACCTTCGGATGGTCTCCCGATTTCACATATCATTGCACATGAAAGAGGAAAAAAGGAAGTATTTGGTAACATAGGAATAATTTTCGCAATGGCTGCTATCGGATTACTAGGATTTATTGTTTGAGCTCATCATATATTTACAGTAGGAATAGATGTAGATACACGAGCATACTTTACATCTGCAACAATAATTATTGCCGTACCTACAGGAATCAAAGTTTTTAGATGATTAACTACCATGTATGGGTCTAAAATAACTTTTAGACCATCATGCATATGAAGATTAGGATTTATTTTCCTATTTACACTAGGTGGGTTAACAGGAATCGTACTATCAAATTCATCAATTGATATTACACTTCATGACACATATTATGTAGTAGCACACTTTCATTATGTATTATCTATAGGAGCAGTATTTGCAATTATATCAGGATTCATTCAATGGTACCCATTAATAACAGGAATAACAATAAATCCAACATGATTAAAAATACAATTCTCCACAATATTTATTGGAGTTAATTTAACTTTCTTCCCACAACACTTTCTAGGGTTAGCAGGAATACCGCGACGATACATTGACTACCCAGATATATTTCTAATATGAAATATTATATCATCAATAGGAGCTATAATTTCAGCCATTAGAATAATAATATTCATCATAATTATTTGAGAAAGTATAACATCAATACGACAAACATTAAATAGTTCCCATACAAGAAGATCAAATGAATGAAATCAAAATTTACCTCCAAATGAACATTCATATAAAGAATTACCAGTCCTAATCATA----TTCTAATATGGCAGAT?????????????????????????CAATAATACAAGATTGTATTACTCCCACTATAGAACAATTAATATTCTTCCATGATCATATCATAATAATTTTAACAATAATTATAATAGTAGTGAGATATCTATTAAATAATGTAATAATTAATAAAAAAATAAATAATAATCTATTGGACGGACAAATAATTGAATTAATTTGGACAATTGTACCCACAATAACACTATTTTTTATTGCAGCACCATCATTACGGCTGCTATACTTAATAGATGAAATAAATAAACCAATAATAACAATAAAAATTATTGGAAACCAATGATACTGAACTTATGAATACTCTGACTTTAAAGAATCGGAATTCAACTCATATATAGAAACCTACAA------TAAAAACTACCGATTATTAGACACTGACACGCGAATAATACTCCCAACAAATACATTTGTCCGATTAATAGTAACATCATCAGATGTAATCCACTCATGAACACTACCTTCAACAGGAATTAAAATTGATGGAACACCAGGTCGACTTAACCAAGCTAGAACATTAATAAACCGAACGGGAATTATTTATGGACAATGTTCAGAAATTTGTGGGGCAAACCACAGATTTATACCAATTGTCGTAGAAATAATACCAATCAATAATTTCATTAAATGAATAACAAAATCATCAGATGACTGAAAGCA????????GCCACAAAAGCGGCTCGTAAGAGCGCCCCTGCAACTGGTGGAGTGAAGAAGCCTCACCGCTACCGTCCTGGAACAGTTGCTCTGAGAGAAATCAGGCGTTACCAGAAGAGCACCGAGCTGCTGATTCGAAAGTTGCCTTTCCAGCGCCTTGTGCGTGAGATCGCCCAAGACTTCAAGACGGACCTCCGCTTCCAGAGCTCTGCAGTAATGGCACTGCAGGAGGCGAGCGAGGCCTACCTGGTGGGTCTGTTTGAGGACACCAACCTGTGTGCCATTCACGCCAAGAGGGTCACCATCATGCCC
	16-096_Pseudomicrophyllium_pusillulum	TTTTTTAATGGCCGCAGTATACTGACTGTGCAAAGGTAGCATAATCATTAGCTTATTAATTGTAGGATAGTATGAATGGTTGGACGAGATATTGGCTGTCTCAA-ATTAA-TTATTTTGAATTTAATTATTTAGTTAAAAGGCTTAAATTTTATTAAAGGACGAGAAGACCCTTTAGATCTTTATTTTTATT-TTTGT---TA--TTTGATTT---GGTTTAT---TTTTT-ACTTTTATTTTA-ATATTTTTTTTGTTGGGGTGACATTTGGATA-TAATTAACTCTTTATTTTTT-T--TT--ATCATTTATTTATG-TTTAATTGATTTTTTATTATTATTTTTAAGACTTAGATACCTAAGGGATAACAGCGTTATTTCTTTTAAAAGTTCCTATTTACATTGGAGATTGCGACCTCGATGTTGAATTAAGATTAATATTA---GGTGAAGTTGCTTA-A-TA-ATTAGGTCTGTTCGACCTTTAAATTCTTACATGATCTGAGTTC?????????????????????????????????????????????????????????????????????????????????????????????????????????????????????????????????????????????????????????????????????????????????????????????????????????????????????????????????????????????????????????????????????????????????????????????????????????????????????????????????????????????????????????????????????????????????????????????????????????????????????????????????????????????????????????????????????????????????????????????????????????????????????????????????????????????????????????????????????????????????????????????????????????????????????????????????????????????????????????????????????????????????????????????????????????????????????????????????????????????????????????????????????????????????????????????????????????????????????????????????????????????????????????????????????????????????????????????????????????????????????????????????????????????????????????????????????????????????????????????????????????????????????????????????????????????????????????????????????????????????????????????????????????????????????????????????????????????????????????????????????????????????????????????????????????????????????????????????????????????????????????????????????????????????????????????????????????????????????????????????????????????????????????????????????????????????????????????????????????????????????????????????????????????????????????????????????????????????????????????????????????????????????????????????????????????????????????????????????????????????????????????????????????????????????????????????????????????????????????????????????????????????????????????????????????????????????????????????????????????????????????????????????????????????????????????????????????????????????????????????????????????????????????????????????????????AAAGGGG---------------------------TTGGATTCATGTCCG--TCC-GATC-G---TAAACTAGG-CCTATCTGCTGTAGATGGTGCCGGTCGCCCGC----GGCGATTAACTTCGCTTGCGGTGTCGTTTCTGGCGTCCACTCGGCGG-TG-GCC------GGCTGAC-TTC-GCGGAGGACCGCACTTCT-CCCCT-AGTAGAAACGTCGCGACCCGTTGGG-TGCCGGCC-GAAGGCCAGGGAAGGAAGCCCGCG--TGTCCTGTGGT--------GTTCG---CCACAGGCGTGCGGACTCCCAGTG-ACCCGGCCGTTTGCCCGACGGTATGACCAGAGGAGTCGATCCGCTGAA---TGGGAAACACTGTGG--TTGTGAAGCGTGCGG-CCTGGCGCCGATACGTGTGGGGAT-TGAGG--TGTAAACC-GG---GGGTG-TCTGTGC-TAAG-CACGGTCCCGGCCCT---GCTGCGTTGTCGG--TTGCTGGTGTCCTCGCACTGGATCG-ATACTCCCGTCTGCG---ACGCCC-ACCTTCGGATGGTCTCCCGATTTCTCATATTATTGCACAAGAAAGAGGAAAAAAAGAAGTTTTCGGAAATTTAGGAATAATTTTTGCAATAGCTGCAATTGGATTATTAGGATTTGTAGTTTGAGCTCACCATATATTTACTGTAGGTATAGATGTTGACACACGAGCTTATTTTACATCTGCAACTATAATTATTGCTATTCCTACAGGAATTAAAATCTTTAGATGATTAACTACAATATATGGATCAAAATTAACTTTCAGCCCATCATGTTTATGGGCATTAGGTTTTGTTTTTCTATTTACATTAGGAGGATTAACTGGAATTATTTTATCAAATTCATCAATTGATATTAATCTTCATGATACATATTATGTAGTAGCACATTTCCATTATGTATTATCAATAGGAGCAGTATTTGCTATCATATCAGGATTCATTCAATGATACTCACTATTTTCAGGGTTAAGACTTAATCCAAAATGATTAAAAATTCAATTTTTTTCCATATTTATTGGAGTAAATTTGACTTTTTTTCCACAACATTTCCTAGGTCTAGCAGGAATACCACGTCGGTATTCAGATTATCCAGATTTATTTACACTATGAAATATTGTTTCATCAACAGGATCATTAATTTCAACTACAAGAATAATAATATTTATTATCATCATATGGGAAAGATTATCATCAATACGACAAACAATATTTAGTTCACATAATATCAGATCAATTGAATGATCTTTTAAAATACCACCATCTGAACATACTTATAGAGAATTACCTATACTAATTAAA----TTCTAATATGGCAGATTTAGAAATAACATCTTGGCCTAATATATCTATACAAGATAGATCTTCACCATTAATAGAACAATTAGTATTTTTTCATGACCACATAATAGTTATTTTAACAATAATTATTACTATAGTAAGATACATAATAATTAATATCACTATTAATAAAAAAATAAATCGAAACCTACTTGAAGGACAAATAATTGAGATAATCTGAACAATTACACCAACAATAACACTATTTTTTATTGCAACACCATCCTTACGGTTACTTTACTTAATAGATGAAATTAATAAACCAATAATAACCATAAAAGTTGTTGGACAACAATGATATTGAACATATGAATATTCAGATTTTACAAATTCAGAATTTAATTCATATATATCTAACTATGAAGAAATAAATAACCTACGATTATTAGATTCTGACTCACGGTTAATCCTACCATCAAATATCTTTATTCGAATAATAATTACATCATTTGATGTAATCCATTCATGAACCCTACCATCAACTGGTATTAAAATTGATGGTACACCTGGACGTCTAAATCAAACAAGATTAATACTTAACCGAAGAAGAATTATTTATGGGCAATGCTCAGAAATTTGTGGTACAAATCATAGATTTATACCTATTGTTGTAGAGAGTGTACCAATTAACAGATTTATTAAATGAATAATAAAATCATCAGATGACTGAAAGCA???????????????????????????????????????????????????????????????????????????????????????????????????????????????????????????????????????????????????????????????????????????????????????????????????????????????????????????????????????????????????????????????????????????????????????????????????????????????????????
	16-099_Microphyllium_haskelli	ATTTTTAATGGCCGCAGTATATTGACTGTGCAAAGGTAGCATAATTAATAGCTTATTAATTATAAGATAGTATGAATGGTTGGACGAGATATTTACTGTCTCAT-ATTAA-TTATTTAGAATTTAACTTTTGAGTTAAAAGGCTTAAATTTTATTAAAGGACGAGAAGACCCTATAGATCTTTATTATTTTT-TTAAT---TA--AAAGGTTT---TGGTGGT---TTTAA--ATTTTAATTAA-ATTATTTTTTTGTTGGGGTGACGTTTGGATA-TAATTAACTCCTTTTT-TTT-A--TT--TTCATTTATTTATG-TTTATTTGAATTTTTATTATCATTTATAAGACTTAGATACCTTAGGGATAACAGCGTTATTTTTTTTGAAAGTTCATATTGACATAGAAGATTGCGACCTCGATGTTGAATTAAGATTATTATTA---GGTGTAGTTGCTTA-A-TT-ATTAGGTCTGTTCGACCTTTAATTTCTTACATGATCTGAGTTC???????????????????????????????????????????????????????????????????????????????????????????????????????????????????????????????????????????????????????????????????????????????????????????????????????????????????????????????????????????????????????????????????????????????????????????????????????????????????????????????????????????????????????????????????????????????????????????????????????????????????????????????????????????????????????????????????????????????????????????????????????????????????????????????????????????????????????????????????????????????????????????????????????????????????????????????????????????????????????????????????????????????????????????????????????????????????????????????????????????????????????????????????????????????????????????????????????????????????????????????????????????????????????????????????????????????????????????????????????????????????????????????????????????????????????????????????????????????????????????????????????????????????????????????????????????????????????????????????????????????????????????????????????????????????????????????????????????????????????????????????????????????????????????????????????????????????????????????????????????????????????????????????????????????????????????????????????????????????????????????????????????????????????????????????????????????????????????????????????????????????????????????????????????????????????????????????????????????????????????????????????????????????????????????????????????????????????????????????????????????????????????????????????????????????????????????????????????????????????????????????????????????????????????????????????????????????????????????????????????????????????????????????????????????????????????????????????????????????????????????????????????????????????????????????????????????????????????????????????????????????????ATGTCCT--TCC-AAAA-G---TAAACTAGG-ACGTGCCACTGTAGATGGTGCTGGTCGCCCGC----GGCGATTAACTTCGCTTGCGGTGTCGTTTCTGGCGTCCGCTCGGTGG-CC-TCC------GGCCAAC-TTC-TTGGAGGACTGCACTTCT-CCCCT-AGTAGAAACGTCGCGACCCGTTGGG-TGCCGGTC-AAAGGCCCGGGAAGGAAGCCCGCG--TGTCCTGTGGT--------TGTCG---CCACAGGCGTGCGGACTCCTGGTG-ACCCGGCCGGCTGCCCGACGGTATGACCAGAGGAGTCGATCCGCTGAA---TGGGAAACACTGTGG--ATGTGAAGCGTGCGG-CCTGGCGCCGATACGTGTGGGGAT-TGAGG--TGTAAACC-GG---GGGTG-CCCGTGC-GAAG-CACGGTCCCGGCCCT---GCTGCGTTTTCGG--TTGCTGGTGTCCTCGCACTGGATCG-ATACTCCCGTCTGCG---ACGCCC-ACCTTCGGATGGTCTCCCGATTTCACATATTATTAGACATGAAAGAGGAAAAAAAGAAGTTTTCGGAAATTTAGGTATAATCTTTGCTATAACAGCAATTGGATTATTAGGATTTGTAGTATGGGCCCATCATATATTTACTGTAGGAATAGATGTTGATACACGAGCCTACTTTACTTCAGCTACAATAATTATTGCTGTACCAACAGGAATCAAAATCTTTAGATGACTAACAACAATATATGGGTCTAAATTAACATTTAGACCTTCATGTTTATGAGCAATTGGGTTTATTTTTCTATTCACATTAGGAGGGTTAACTGGAATTATTTTATCAAATTCATCAATTGATATTAATCTTCATGATACATATTATGTAGTAGCACATTTTCACTATGTACTTTCAATAGGAGCAGTATTTGCTATTATAGCAAGATTTATTCAATGATATAGATTATTTTCAGGTATAATTATAAACACAAAATGATTAAAAATTCAATTTTTTACAATATTTATTGGTGTAAATATAACTTTCTTCCCACAACATTTCTTAGGACTTGCAGGAATACCACGACGGTACACCGATTACCCAGACATATTTACTTTATGAAATATTATTTCATCCATAGGATCCACAATTTCAACCCTAAGAATAATAATATTTATCACCATTTTATGAGAAAGTATATCATCATTAAAACAATTATTATTTAGTTCGAATATAGTAAGATCAATTGAATGATCACATAAAACACCCCCATCAGAACATTCATATATAGAACTACCCACACTAATTAAA----TTCTAATATGGCAGAT???????????????????????????????????GCATAGATCATCCCCTATAATAGAACAATTAATATTATTCCATGATCATATAATAATAATCTTAATAATAATCATAGTCATAGTAAGATACATAATAATTTTTATTATAATAAATAAAAAAACAAATTTAAATTTATTAGAAGGACAAATAATTGAAATAATTTGAACAATTACACCCACAATAATATTAATATTTATTGCAACACCATCTCTACGATTACTATATTTAATAGATGAAATTAATAAACCAATAATAACAATAAAAACAATTGGACATCAATGATACTGAACATATGAATATTCAGACTTTATAGAATCAGAATTCGATTCATATATATCCAACTATAATAATAAAAATAACTTACGATTACTAGAATCTGATTCACGATTAATTTTACCATCAAATACTTTTATCCGAATAATAATCTCATCTAATGACGTAATTCATTCATGAACATTACCATCAACAGGTATCAAAATTGATGGAACACCTGGACGATTAAATCAAACAAGATTAATTCTTAATCGAAGAGGAATTATTTATGGACAATGTTCAGAAATTTGTGGCACAAACCACAGATTTATACCAATTGTAGTTGAAAGACTACCTATTAATCATTTCATTAAATGAATAATAAAATCATCAGATGACTGAAAGCA?????????????????????????????????????????????????????????????????????????????????????TGCCCTGAGAGAAATCAGGCGTTACCAGAAGAGCACCGAGCTGCTGATTCGAAAGTTGCCTTTCCAGCGCCTTGTGCGTGAGATTGCCCAGGACTTCAAGACTGACCTCCGCTTCCAGAGCTCTGCAGTAATGGCACTGCAGGAGGCGAGCGAGGCCTACCTGGTGGGTCTGTTTGAGGA??????????????????????????????????????????????
	16-129_Pseudomicrophyllium_pusillulum	??????????????????????????????????????????????????????????????????????????????????????????????????????????????????????????????????????????????????????????????????????????????????????????????????????????????????????????????????????????????????????????????????????????????????????????????????????????????????????????????????????????????????????????????????????????????????????????????????????????????????????????????????????????????????????????????????????????????????????????????????????????????????????????????????????????????????????????????????????????????????????????????????????????????????????????????????????????????????????????????????????????????????????????????????????????????????????????????????????????????????????????????????????????????????????????????????????????????????????????????????????????????????????????????????????????????????????????????????????????????????????????????????????????????????????????????????????????????????????????????????????????????????????????????????????????????????????????????????????????????????????????????????????????????????????????????????????????????????????????????????????????????????????????????????????????????????????????????????????????????????????????????????????????????????????????????????????????????????????????????????????????????????????????????????????????????????????????????????????????????????????????????????????????????????????????????????????????????????????????????????????????????????????????????????????????????????????????????????????????????????????????????????????????????????????????????????????????????????????????????????????????????????????????????????????????????????????????????????????????????????????????????????????????????????????????????????????????????????????????????????????????????????????????????????????????????????????????????????????????????????????????????????????????????????????????????????????????????????????????????????????????????????????????????????????????????????????????????????????????????????????????????????????????????????????????????????????????????????????????????????????????????????????????????????????????????????????????????????????????????????????????????????????????????????????????????????????????????????????????????????????????????????????????????????????????????????????????????????????????????????????????????????????????????????????????????????????????????????????????????????????????????????????????????????????????????????????????????????????????????????????????????????????????????????????????????????????????????????????????????????????????????????????????????????????????????????????????????????????????????????????????????????????????????????????????????????????????????????????????????????????????????????????????????????????????????????????????????????????????????????????????????????????????????????????????????????????????????????????????????????????????TTCTCATATTATTGCACAAGAAAGAGGAAAAAAAGAAGTTTTCGGAAATTTAGGAATAATTTTTGCAATAGCTGCAATTGGATTATTAGGGTTTGTAGTTTGAGCTCACCATATATTTACTGTAGGTATAGATGTTGACACCCGAGCTTATTTTACATCTGCAACTATAATTATTGCTATTCCTACAGGAATTAAAATCTTTAGATGATTAACTACAATATACGGATCAAAATTAACTTTTAGCCCATCATGTTTATGAGCTTTAGGTTTTGTTTTTCTATTTACATTAGGAGGATTAACTGGAATTATTTTATCAAATTCATCAATTGATATTAATCTTCATGATACATACTATGTAGTAGCACATTTCCATTATGTATTATCAATAGGAGCAGTATTTGCTATCATATCAGGATTAATTCAATGATACTCACTATTTTCAGGGTTAAGACTTAATCCAAAATGATTAAAAATTCAATTTTTTTCCATATTTATTGGAGTAAATTTGACTTTTTTTCCACAACATTTCCTAGGTCTAGCAGGAATACCACGTCGGTATTCAGATTATCCAGATTTATTTACATTATGAAATATTGTTTCATCAACAGGATCATTAATTTCAACTACAAGAATAATAATATTTATTATCATCATATGGGAAAGATTATCATCAATACGACAAACAATATTTAGTTCACATAATATTAGATCAATTGAGTGATCTTTTAAAATACCACCATCTGAACATACTTATAGAGAATTACCTATACTAATTAAA----TTCTAATATGGCAGAT??????????????????????????????????????????????????????????????????????????????????????????????????????????????????????????????????????????????????????????????????????????????????????????????????????????????????????????????????????????????????????????????????????????????????????????????????????????????????????????????????????????????????????????????????????????????????????????????????????????????????????????????????????????????????????????????????????????????????????????????????????????????????????????????????????????????????????????????????????????????????????????????????????????????????????????????????????????????????????????????????????????????????????????????????????????????????????????????????????????????????????????????????????????????????????????????????????????????????????????????????????????????????????????????????????????????????????????????????????????????????????????????????????????????????????????????????????????????????????????????????????????????????????????????????????????????
	16-168_Phyllium_sp.	TAATTTAATGGCCGCGGTATTTTGACCGTGCAAAGGTAGCATAATCATTAGCTTATTGATTGTAAGATTGTATGAATGGTTAGACGAAATATTATCTGTCTCGT-ATTTA-TTGATTAGAATTTAATTTTTGGGTTAAAAAGCCTAAATTTTTTTAGAGGACGAGAAGACCCTATAGATCTTTAATTTCATA-ATTTT---AT--TTATTTTG---TATTTAC---TTATT---------ATTA-TTGAATTTTTAATTGGGGTGATTTTGAGATA-TAATTAACTCTTTATT-TTA-T--TT--TTCATTAATTTATG-TTTATTTGACCTTTTATTATTGTTTATAAGATAAAGATACCTTAGGGATAACAGCGTAATTCTTTTTAAGAGTTCATATTGACAAAGGAGATTGCGACCTCGATGTTGAATTAAGATAAATATTA---GGTGAAGAAGCTTA-A-TT-ATTAGGTCTGTTCGACCTTTAAAATCTTACATGATCTGAGTCA?????????????????????????????????????????????????????????????????????????????????????????????????????????????????????????????????????????????????????????????????????????????????????????????????????????????????????????????????????????????????????????????????????????????????????????????????????????????????????????????????????????????????????????????????????????????????????????????????????????????????????????????????????????????????????????????????????????????????????????????????????????????????????????????????????????????????????????????????????????????????????????????????????????????????????????????????????????????????????????????????????????????????????????????????????????????????????????????????????????????????????????????????????????????????????????????????????????????????????????????????????????????????????????????????????????????????????????????????????????????????????????????????????????????????????????????????????????????????????????????????????????????????????????????????????????????????????????????????????????????????????????????????????????????????????????????????????????????????????????????????????????????????????????????????????????????????????????????????????????????????????????????????????????????????????????????????????????????????????????????????????????????????????????????????????????????????????????????????????????????????????????????????????????????????????????????????????????????????????????????????????????????????????????????????????????????????????????????????????????????????????????????????????????????????????????????????????????????????????????????????????????????????????????????????????????????????????????????????????????????????????????????????????????????????????????????????????????????????????????????????????????????????????????????????????????TTCGAAAGGGG---------------------------TTGGATTCAGATCTT--ACC-GATA-G---CATACTAGG-CAGCCCCACCGCGGATGGTGCCGGTCGCCCGC----GGCGATTAATTTCGTTTGCGGTGTCGTTTCTGGCGTCCACTCGGTGG-TTAGCT------GACCAAA-ATC-TCGGAGGGTCGCACTTCT-CCCCT-AGTAGAAACGTCGCGACCCGTTGGG-TGCCGGCC-GAAGGCCTGGGAAGGAAGCCCGCG--CGTCCTGTGGT--------GGTTG---CCACAGGCGTGCGGACTCCCGGTG-ACCCGGCCGGCTGCCCGACGGTATGACCAGAGGAGCCGATCCGCTGAA---TGGGAAACACTGTGGT-TTGTGAAGCGTGCGG-CCTGGCGCCGATACGTGCGGGGAT-TGAGG--TGTAAACC-GG---GGGTT-CCCGTGC-GAAG-CACGGTCCCGGCCCC---GCTGCGTTGTCGG--TTGCCGGTGTCCTCGCACTGGATCG-ATACTCCCGTCTGCG---ACGCCC-ATCTTCGGATGGTCTCCCGATTTCACACATTATCTATCATGAAAGAGGAAAAAAGGAAGTTTTTGGTAACCTGGGAATAATTTTTGCTATAGCAGCAATTGGGTTATTAGGATTTGTGGTATGAGCACATCATATGTTCACAGTAGGAATAGATGTTGATACACGGGCCTATTTTACCTCAGCTACAATAATTATTGCAGTACCTACAGGTATTAAAGTATTCAGATGATTAACTACTATATATGGTTCAAAATTAACCTTTAGACCTTCGTGCTTATGAGCTTTAGGGTTTGTATTTCTATTCACCTTAGGTGGTCTGACAGGTATTGTATTATCAAATTCATCAATTGATATTACTCTTCATGATACATACTACGTAGTTGCTCATTTTCATTATGTTCTATCCATAGGAGCAGTATTTGCAATTATAGCAAGATTTATCCAATGATATCCTTTATTCACAGGAATATCAATAAGCCCTAAATGACTAAAAATTCAATTCTTTACTATGTTTTTAGGGGTAAATATAACTTTCTTTCCACAACACTTTCTTGGATTGGCCGGAATACCTCGACGATACTCGGATTATCCTGACATATTCACATCATGAAATATTATTTCATCAATTGGAGCATCAATTTCAACATTAAGAATAATAATATTTATTATAATTATTTGAGAAAGAATATCATCAATACGAAAAACCCTTTTTAGTTCTCAAATAATTAGATCATTAGAATGAATTCATAATACTCCCCCCAATGAACATACATATAGAGAATTACCAATTTTAATTAAA----TTCTAATATGGCAGATTTAGAAATAACAACTTGACCCAATTTATACCTTCAAGATAGCACTTCCCCTTTAATAGAACAATTAATATACTTTCATGATCATATTATAATAATTTTAATAATAATTGTAACAATAGTAAGATACATAATTATTAACATCATAATAAGAAATAAATTAGACCGAAATCTATTAGAGGGACAAATAATTGAATTAATTTGAACAATAACACCAGCTATAACACTATTTTTTATCGCAGCGCCTTCCCTACGACTACTATATCTAATAGATGAAATTAATAAACCAACAATAACAACAAAGGCAGTTGGACATCAATGATATTGATCCTATGAATATTCAGATTTAATTGAAACAGAATTCGATTCTTACATAGAAAATTATGAAAAAAATACAAATTTACGTTTATTAGACTCTGATAACCGACTAATCTTGCCATTTAATATATTTATTCGAATAATAGTAACATCAACTGATGTTATTCATTCATGAGCCTTACCATCTACGGGAATTAAAATTGATGGTACCCCTGGGCGACTAAATCAATCAAGAATAATACTTAACCGAACAGGTCTAATTTATGGTCAATGTTCAGAAATCTGTGGTATAAATCACAGATTTATACCAATTGTTATTGAAAGAGTACCTATTAATAAATTTATTAAATGAATAATAAAATCATCAGATGACTGAAAGCA??????????????????????????AAGAGCGCCCCTGCAACTGGTGGAGTGAAGAAGCCTCACCGCTACCGTCCTGGAACAGTTGCCCTGAGAGAAATCAGGCGTTACCAGAAGAGCACCGAGCTGCTGATTCGAAAGTTGCCGTTCCAGCGCCTTGTGCGTGAGATTGCCCAGGACTTCAAGACGGACCTCCGCTTCCAGAGCTCTGCAGTAATGGCACTGCAGGAGGCGAGCGAGGCCTACCTGGTGGGTCTTTTTGAGGACACCAACCTGTGTGCCATTCACGCCAAGAGGGTCACCATCATGCCC
	16-258_Pulchriphyllium_shurei	ATATTTAATGGCCGCGGTATTTTGACCGTGCAAAGGTAGCATAATCATTAGCTTATTAAATATAAGATTGAATGAATGGTTGGACGAAATATTAACTGTCTTCATTTTAA--TAGTTATAATTTAATTTTTGAGTTAAAAAGCTTAAATTTTTTTAAAGGACGAGAAGACCCTATAGATCTTTATTTTTATT-TTTTT---AT--TAATTTTT---AGTTTAT---TTTTG--TTTTTAAGGTA-ATAATTTTTTTGTTGGGGTGACATTTGGATA-TAATTAACTCTTTATT-TTT-T--TT--TTCATTTATTTATG-TTTAGTTGATTTTTTATTATTT-TTATAANAAATAGATACCTTAGGGATAACAGCGTAATTCTTTTTGAGAGTTCATATTGACATGGGAGATTGCGACCTCGATGTTGAATTAANATTATTATTA---GGTGTAGTAGCTTA-T-TT-GTTAGGTCTGTTCGACCTTTAAATTCTTACATGATCTGAGT???????????????????????????????????????????????????????????????????????????????????????????????????????????????????????????????????????????????????????????????????????????????????????????????????????????????????????????????????????????????????????????????????????????????????????????????????????????????????????????????????????????????????????????????????????????????????????????????????????????????????????????????????????????????????????????????????????????????????????????????????????????????????????????????????????????????????????????????????????????????????????????????????????????????????????????????????????????????????????????????????????????????????????????????????????????????????????????????????????????????????????????????????????????????????????????????????????????????????????????????????????????????????????????????????????????????????????????????????????????????????????????????????????????????????????????????????????????????????????????????????????????????????????????????????????????????????????????????????????????????????????????????????????????????????????????????????????????????????????????????????????????????????????????????????????????????????????????????????????????????????????????????????????????????????????????????????????????????????????????????????????????????????????????????????????????????????????????????????????????????????????????????????????????????????????????????????????????????????????????????????????????????????????????????????????????????????????????????????????????????????????????????????????????????????????????????????????????????????????????????????????????????????????????????????????????????????????????????????????????????????????????????????????????????????????????????????????????????????????????????????????????????????????????????????????????????????????????????????????????????????????????????????????????????????????????????????????????????????????????????????????????????????????????????????????????????????????????????????????????????????????????????????????????????????????????????????????????????????????????????????????????????????????????????????????????????????????????????????????????????????????????????????????????????????????????????????????????????????????????????????????????????????????????????????????????????????????????????????????????????????????????????????????????????????????????????????????????ATTTCACATATTATCATACATGAAAGAGGGAAAAAAGAAGTATTTGGTAATATAGGAATAATTTTTGCAATAGCAGCAATTGGTATACTAGGTTTTATCGTGTGAGCCCATCACATATTTACAGTAGGAATAGATGTTGATACACGAGCATATTTTACATCAGCTACAATAATTATTGCCGTACCCACAGGGATTAAAGTATTTAGATGATTAACTACTATATACGGGTCCAAAATAACCTTTAGACCTTCATGTTTATGAAGACTTGGTTTCATTTTCCTATTTACATTAGGAGGGCTTACAGGAATTGTATTATCTAACTCATCTATTGACATTACATTACATGATACATATTATGTAGTAGCCCATTTCCATTATGTGTTATCTATAGGAGCAGTCTTTGCTATTATATCTGGATTCGTTCAATGATACCCTTTATTGACTGGAATAACAATAAAACCAAAATGATTAAAAATTCAATTCTTCACTATATTTATTGGAGTAAATTTAACATTCTTCCCACAACATTTACTAGGGCTAGCGGGAATACCACGACGATACGTAGATTACCCGGATATATTTTTAACATGAAATATTTTATCATCAATAGGGGCCATAATTTCAACTTTAAGAATAATAGCATTCATTATTATAATTTGAGAAAGAATGATATCAATACGACAAGTAATAAACAGATCACATATAAATAGATCAAATGAATGAAATCAAAACTTACCTCCAAATGAACATACTTATAAGGAACTACCTATTTTAATTAAA----TTCTAATATGGCAGAT??CGAAATAATAGATTCTCCTAAAGCAGTAATACAAGATAGCATTACACCTACAATAGAACAGTTAATATTCTTCCATGACCATACAATATTAATTTTAATAACTATTATAGCAATAGTAAGTTATATAATAATAAGAGTAATCATTAATAAAAAAACAAATAAAATCTTATTAGACGGGCAAATAATTGAATTAATTTGAACTATAGCACCCACCATAACATTATTATTCATTGCAGCACCTTCACTTCGACTACTATATTTAATAGATGAAATCAACAGACCAATAATAACCATAAAAATCATTGGTAATCAATGATACTGAACTTATGAATACTCCGATTTCAAGGAATCCGAATATAATTCATATATGGAAATCTATAAAAC---CGGAAACCTACGTTTATTAGAATCGGATTCTCGAGTAACTTTACCAACAAATATTTTCACCCGAATTTTAGTAACATCAGCTGATGTCATTCACTCATGAACATTACCATCAACAGGAATTAAAATTGATGGGACACCTGGGCGACTAAATCAAGCTAGAATAATAATTAATCGAACAGGAATCACTTATGGGCAATGCTCAGAAATTTGTGGAACAAACCACAGATTTATGCCCATTATAGTAGAGACGGTGCCAATTAATAAATTTATTAAGTGAGTAATAGAATCATCAGATGACTGAAAGCA???????????????????????????????????????????????????????????????????????????????????????????????????????????????????????????????????????????????????????????????????????????????????????????????????????????????????????????????????????????????????????????????????????????????????????????????????????????????????????
	16-241_Phyllium_gantungense	???????ATGGCCGCGGTATTTTGACCGTGCGAAGGTAGCATAATCATTTGTTCATTAATTGTGGAATGGTATGAATGGTTGGACGAGATATTTTCTGTCTTGT-ATTTA--TTTTTTGAATTTAATTTTTGAGTTAAAAAGCTTAAATTTTATTAAAGGACGAGAAGACCCTATAGATCTTTATTTTTATT-AATTA------TTAATTTTT---AGTTTATAT-TTATT----------TTA-TTAAATCTTTGGTTGGGGTGACTTTTGGATA-TAATTAACTCTTTATT-TTT-T--TT--TTCATTTATTTATG-TTTAGATGACCTTTTAATATTGTTAACAAGATTAAGATACCTTAGGGATAACAGCGTAATTTTGTTTGCGAGTTCATATTTACAATAAAGATTGCGACCTCGATGTTGAATTAAGATTATTTTTG---GGTGTAGAAGCTTA-A-TT-AATAGGTCTGTTCGACCTTTAAAATCTTACATGATCTGAGTTCTCATTAAATCAGTTATGGTTCCTTAGATCGTACCACA-TGACTTGGATAACTGTGGTAATTCTAGAGCTAATACATGCAAACAGAGTCCCGACCAGAAATGGAAGGGATGCTTTTATTAGATCAAAACCAATCGG-CCGGCTCGCCCGGTCCGTTTGCTTTGGTGACTCTGGATAACTTTGAGCTGATCGCACGGTCCTCGTACCGGCGACGCATCTTTCAAATGTCTGCCTTATCAACTGTCGATGGTAGATTCTGCGCCTACCATGGTTGTAACGGGTAACGGGGAATCAGGGTTCGATTCCGGAGAGGGAGCCTGAGAAACGGCTACCACATCCAAGGAAGGCAGCAGGCGCGCAAATTACCCACTCCCGGCACGGGGAGGTAGTGACGAAAAATAACGATACGGGACTCATCCGAGGCCCCGTAATCGGAATGAGCACACTTTAAACGCTTTAACGAGTATCCATTGGAGGGCAAGTCTGGTGCCAGCAGCCGCGGTAATTCCAGCTCCAATAGCGTATATTAAAGTTGTTGCGGTTAAAAAGCTCGTAGTTGGACTTGTGTCCCACGCTGTCGGTTCACCGTTCGTCGGTGTTTAACTGGCATGCCCGTGTGGACGTCCTGCCGGTGGATGCGGTCGGCCGTGGGCCT-CT--GGTCTGCGCGTCGGCGGTCCGATGGAATCCTACCGCGGTGCTCTTCACCGAGTGTCGAGGTGGGCCGGCACGTTTACTTTGAACAAATTAGAGTGCTCAAAGCAGGCAGTGGTTCGCCTGAATATTGTGTGCATGGAATAATGGAATTGGACCTCGGTTCTATTTTGTTGGTTTTCGGAACTTGAGGTAATGATTAATAGGGACAGACGGGGGCATTCGTATTGCGACGTTAGAGGTGAAATTCTTGGATCGTCGCAAGACGAACCTAAGCGAAAGCATTTGCCATGAGTGTTTTCATTAATCAAGAACGAAAGTTAGAGGTTCGAAGGCGATCAGATACCGCCCTAGTTCTAACCATAAACGATGCCAGCTAGCGATCCGCCGAAGTTCCTCCGATGACTCGGCGGGCAGCTTCCGGGAAACCAAAGCTTTTGGGTTCCGGGGGAAGTATGGTTGCAAAGCTGAAACTTAAAGGAATTGACGGAAGGGCACCACCAGGAGTGGAGCCTGCGGCTTAATTTGACTCAACACGGGAAACCTCACCAGGCCCGGACACCGGAAGGATTGACAGATTGAGAGCTCTTTCTTGATTCGGTGGGTGGTGGTGCATGGCCGTTCTTAGTTGGTGGAGCGATTTGTCTGGTTAATTCCGATAACGAACGAGACTCTGGCCTGCTAACTAGTCGCTTCCGGTATCCCTTCGTGCTACCGGCGAC--AAATGATCTTCTTAGAGGGACAGGCGGCTTCTAGCCGCACGAGATTGAGCAATAACAGGTCTGTGATGCCCTTAGATGTTCTGGGCCGCACGCGCGCTACACTGAAGGAATCAGCGTGTCCTCCTAGCCCGAAAGGGCCGGGTAACCCGTTGAACCTCCTTCGTGCTAGGGATTGGGGCTTGCAATTGTTCCCCATGAACGAGGAATTCCCAGTAAGCGCGAGTCATAAGCTCGCGTTGATTACGTCCCTGCCCTTTGTACACACCGCCCGTCGCTACTACCGATTGAATGATTTAGTGAGGTCTTCGGACCGGTGCGCGACGGCT--CCTCGCGAGCCGTTGATGTTGCTGGAAAGATGACCAAACTTGATCATTTAGAGGAAGTAAAAGTCGTAACAAGGTTTCCGTAGGTGAACCTCCTGAATTCGAAAGGGG---------------------------TTGGATTCAGAACTT--ACC-GTTC-G---AAAACTAGG-CAGCCCCACTGCAGATGGTGCCGGTCGCCCGC----GACGATTAATTTCGTTTGCGGTGTCGTTTCTGGCGTCCACTCGGTGG-TG-GCT------GGCCACC-TTC-ACGGAGGTTCGCACTTCT-CCCCT-AGTAGAAACGTCGCGACCCGTTGGG-TGCCCGCC-GAAGGCCTGGGAAGGAAGACTGCG--CGTCCTGTGGT--------GGTTG---CCACAGGCGTGCGGACTCCCGGTG-ACCCGGCGGGCTGCCCGACGGTATGACCAGAGGAGTCGATCCGCTGAA---TGGGAAACACTGTGGT-TTGTGAAGCGTGCGG-CCTGGCGCCGATACGTGCGGGGAT-TGAGG--TGTAAACC-GG---GGGTG-CCCGTGC-GAAG-CACGGTCCCGGCCCC---GCTGCGTTGTCGG--TTGCTGGTGTCCTCGCACTGGATCG-ATACTCCCGTCTGCG---ACGCCC-ACCTTCGGATGGTCTCCCGATTTCACATATTATATCTCATGAAAGTGGAAAAAAAGAAGTGTTCGGTAACCTTGGAATAATTTTTGCAATAGCCGCAATTGGTTTATTAGGGTTTGTAGTGTGGGCTCATCATATATTTACTGTAGGAATAGATGTTGATACTCGGGCTTATTTCACTTCTGCAACAATAATTATTGCTGTACCAACAGGAATTAAAGTATTCAGATGAATAACAACAATATATGGGTCAAAAATAACTTTTAGTCCATCATGCTTATGGGCTCTAGGATTTGTATTTCTATTCACATTAGGGGGGCTAACAGGGATCGTATTATCAAATTCATCCATTGACATTACCTTACACGACACATATTATGTGGTTGCTCATTTTCATTATGTATTATCCATAGGAGCGGTATTTGCAATCATGGCCGGATTTATCCAATGATATCCACTTTTTACGGGAATAGTAATAAATCCCAAATGACTAAAAATACAATTCTTCACAATATTTATTGGAGTAAATATAACTTTCTTCCCCCAACACTTCTTGGGACTTTCTGGGATACCACGACGATACTCCGATTACCCCGATATGTTCACCTCATGAAACATTATTTCATCTATAGGGGCACTAATTTCAACATTAAGAATAATAATAATAATTATAATCATTTGAGAAAGAATAATATCAATACGGCAAACAATCTTTAGATCTCAAATAACAAGATCATTAGAATGAAGTCATAATATACCACCAAATGAACACACTTATAGAGAATTACCAATCTTAATTAAA----TTCTAATATGGCAGATTTAGAAATATCAGCCTGACCAAACTTAACATTACAAGACAGAATTTCCCCTATAATAGAGCAAATGGTATTCTTCCATGATCATATTATAATAATTTTAAGAATAATTCTAACAATAATTAGATATATAATAATTAATATTATAATAAGAAATAAAATAAATCGAAACTTATTAGAAGGGCAGATAATTGAGCTAATCTGAACAATAACACCAGCAATAACTTTATTCTTTATTGCCGCACCCTCGTTACGATTACTTTATCTAATAGATGAAATCAATAAGCCAATAATAACTACAAAATCAGTGGGGCACCAATGATATTGATCCTACGAATATTCAGATTTTATAGAAACAGAGTTCGACTCATATATAGAAAACTATGAAAAAAATTCAAGTACACGACTATTAGATTCTGATAGACGATTAACACTACCATCAAATACATTTATTCGAATAATAGTTACATCAACTGATGTAATTCATTCATGAGCTATGCCCTCAATAGGAATCAAAATTGATGGAACACCAGGACGACTAAATCAGTCAAGAATAATATTTAACCGAAGAGGGTTAGTATATGGACAATGCTCAGAAATCTGTGGAACAAACCACAGATTCATGCCCATTGTTGTTGAAAGAATCCCAATTAATATATTTATTAAATGAATAGCAAAATCATCAGATGACTGAAAGCAAGCAGCTTGCCACAAAAGCGGCTCGTAAGAGCGCCCCTGCAACTGGCGGAGTGAAGAAGCCTCACCGCTACCGTCCTGGAACAGTTGCCCTGAGAGAAATCAGGCGTTACCAGAAGAGCACCGAGCTGCTGATTCGAAAGTTGCCGTTCCAGCGCCTTGTGCGTGAGATTGCCCAGGACTTCAAGACGGACCTCCGCTTCCAGAGCTCTGCAGTAATGGCACTGCAGGAGGCGAGCGAGGCCTACCTGGTCGGTCTTTTTGAGGACACCAACCTGTGTGCCATTCACGCCAAGAGGGTCACCATCATGCC?
	Q7_Chitoniscus_sarrameaensis	TAATTTAATGGCCGCGGTATTTTGACCGTGCAAAGGTAGCATAATCATTAGCCTATTTATTGTAGGATTGTATGAATGGTTAGACGAAATATTGACTGTCTCAA-TAGAA--TTTATATAATTTAATTTTTGAGTTAAAAAGCTTAAATTTTTTTAAAGGACGAGAAGACCCTATAGATCTTTATTATTTTT-TTTTA---TT--AATCTTTA---GAT--------------TTTTAATATTA-TTATTTTTTTTGTTGGGGTGACATTTAGATA-TAACTAACTCTTTATTATTT-T--TT--TTCATTAATTTATG-TTTATTTGACCTTTTATTATTG-TTATAAGA-ATAGATACCTTAGGGATAACAGCGTAATTCTTTTTGAGAGTTCTTATTGACGAATGAGATTGCGACCTCGATGTTGAATTAAGATTATTATTT---GGTGTAGTCGCTTA-A-TT-AATTGGTCTGTTCGACCATTAAATTCTTACATGATCTGAGTTC????????????????????????????????????????????????????????????????????????????????????????????????????????????????????????????????????????????????????????????????????????????????????????????????????????????????????????????????????????????????????????????????????????????????????????????????????????????????????????????????????????????????????????????????????????????????????????????????????????????????????????????????????????????????????????????????????CTTTAACGAGTATCCATTGGAGGGCAAGTCTGGTGCCAGCAGCCGCGGTAATTCCAGCTCCAATAGCGTATATTAAAGTTGTTGCGGTTAAAAAGCTCGTAGTTGGACTTGTGTCCCACGCTGTCGGTTCACCGTTCGTCGGTGTCTAACTGGCATGCCCGTGTGGACGTCCTGCCGGTGGATGCGGTCGGCCGTGGGCCT-CT--GGTCTGCGCGTCGGCGGTCCGATGACGAACTACACTCATGCTCTTCACCGAGTGTCGAGGTGGGCCGGCACGTTTACTTTGAACAAATTAGAGTGCTCAAAGCAGGCAGTGGTTCGCCTGAATATTGTGTGCATGGAATAATGGAATAGGACCTCGGTTCTATTTTGTTGGTTTTCGGAACTTGAGGTAATGATTAATAGGGACAGACGGGGGCATTCGTATTGCGACGTTAGAGGTGAAATTCTTGGATCGTCGCAAGACGAACCTAAGCGAAAGCATTTGCCATGAGTGTTTTCATTAATCAAGAACGAAAGTTAGAGGTTCGAAGGCGATCAGATACCGCCCTAGTTCTAACCATAAACGATGCCAGCTAGCGATCCGCCGAAGTTCCTCCGATGACTCGGCGGGCAGCTTCCGGGAAACCAAAGCTTTTGGGTTCCGGGGGAAGTATGGTTGCAAAGCTGAAACTTAAAGGAATTGACGGAAGGGCACCACCAGGAGTGGAGCCTGCGGCTTAATTTGACTCAACACGGGAAACCTCACCAGGCCCGGACACCGGAAGGATTGACAGATTGAGAGCTCTTTCTTGATTCGGTGGGTGGTGGTGCATGGCCGTTCTTAGTTGGTGGAGCGATTTGTCTGGTTAATTCCGATAACGAACGAGACTCTGGCCTGCTAACTAGTCGCTTCCGGTATCCCTTCGTGCTACCGGCGAC--AAATGATCTTCTTAGAGGGACAGGCGGCTTCTAGCCGCACGAGATTGAGCAATAACAGGTCTGTGATGCCCTTAGATGTTCTGGGCCGCACGCGCGCTACACTGAAGGAATCAGCGTGTCCTCCTAGCCCGAAAGGGCCGGGTAACCCGTTGAACCTCCTTCGTGCTAGGGATTGGGGCTTGCAATTGTTCCCCATGAACGAGGAATTCCCAGTAAGCGCGAGTCATAAGCTCGCGTTGATTACGTCCCTGCCCTTTGTACACACCGCCCGTCGCTACTACCGATTGAATGATTTAGTGAGGTCTTCGGACCGGTGCGCGACGGCT--CTTCTCGAGCCGTTGATGTTGCTGGAAAGATGACCAAACTTGATCATTTAGAGGAAGTAAAAGTCGTAACAAGGTTTCCGTAGGTGAACCTCCTGAATTCGAAAGGGG---------------------------TTGGATTCATGTCCT--ACC-GTCT-G---AAAACTTGG-TCGCCCCACTATAGATGGTGCTGGTCGCCCGC----GGCGATTAATTTCGTTTGCGGTGTCGTTTCTGGCGTCCACATGGTGG-TG-GCT------GTCCG-C-CTC-GTGGAGGACTGCACTTCT-CCCCT-AGTAGAAACGTCGCGACCCGTTGGG-TGCCGGCC-AAAGGCCCGGGTAGGCAGACCGCG--TGTCCTGTGGC--------GGTTG---TCACAGGCGTGCGGACTCCTGGTG-ACCCGGCCGGCTGCCCGACGGTATGACCAGAGGAGTCGATCCGCTGAA---TGGGAAACACTGTGG--TTGTGAAGCGTGCGG-CCTGGCGCCGATACGTGTGGGGAT-TGAGG--TGTAAACC-GG---GGGTG-TCCGTGC-GAAG-CACGGTCCCGGCCCT---GCTGCGTTGTCGG--TTGCTGGTGTCCTCGCACTGGATCG-ATACTCCCGTCTGCG---ACGCCC-ACCTTCGGATGGTCTCCCGATTTCACATATTATTTCAAATGAAAGAGGGAAGAAAGAAGTCTTTGGAAATTTAGGAATAATTTTTGCAATAGCTGCAATTGGATTACTAGGTTTTGTAGTATGGGCTCATCACATATTTACCGTAGGTATAGACGTAGATACTCGTGCATACTTTACATCAGCTACCATAATTATTGCCGTACCAACAGGTATTAAAGTATTCAGTTGACTAACAACTATATATGGATCTAAAATAACATTCAGACCATCATGCTTATGATCATTAGGGTTTGTATTTCTATTCACTTTAGGGGGATTAACAGGAATTGTTTTATCTAACTCATCAATTGATATTACACTACATGACACATATTATGTTGTAGCTCATTTTCATTACGTGTTATCTATAGGAGCAGTATTTGCAATTATAGCAGGATTTATTCAATGATTTCCTTTATTTTCAGGAACTTCAATAAATGAAAAATGATTAAAAATCCAATTCTCAACCATATTCATTGGGGTAAATTTAACATTTTTCCCACAGCACTTCTTAGGACTAGCCGGAATACCCCGACGATATTCAGATTACCCCGATATATTTTACACTTGAAACATTATCTCATCAATGGGATCAATGATGTCAACAATAAGAATAATAATATTTATTATAATTTTATGGGAAAGAATTCAATCGATGCGAATAACAATTTTCAGATCCCACATAAACAGATCACTTGAATGAAATCAAGATCTACCACCTAGTGAACATACCTACAGAGAACTACCTATATTAATTAAA----TTCTAATATGGCAGAT???GAAATAACAACATGGCCTAACATTTCATTACAAGATAGAATTTCACCTTTAATAGAACAATTAACATTCTTCCATGACCATATCATAATAATTATTATAATAATCGTAACCATTGTAAGATATATATTGATTAAAATTTCTTTCAATAAAAAGGTAAACTTAAATTTACTAGAAGGACAAATAATCGAATTAATCTGAACAGTAACACCAGCAATAACACTATTTTTCATTGCAACACCATCATTACGAATTTTATACTTAATAGATGAAATTAATAAACCAATAATAACTGTAAAAGCTGTAGGACATCAATGATACTGAACTTATGAATACTCTGATTTTAAAGAATCAGAATTTGATTCATATATATCAAATTATGAAAACAACCAAAATATTCGATTACTAGATACAGATAATAAAATAATTATACCAATAAATATATTTATTCGAATAATAGTTACATCAACTGATGTAATTCACTCATGAACATTACCATCAACAGGAATTAAAATTGACGGAACCCCGGGACGTCTAAATCAATCCAGACTAATATTTAACCGAACAGGAATTATTTATGGACAGTGTTCAGAGATTTGCGGAACAAATCACAGATTCATGCCCATTTCAGTGGAAAGAGTACCCATTAATGTATTTATCAAATCGATAATAAAATCATCAGATGACTGAAAGCAAGCAGCTTGCCACAAAAGCAGCCCGTAAGAGCGCCCCTGCAACTGGTGGAGTGAAGAAGCCTCACCGCTACCGTCCTGGAACGGTTGCCCTGAGAGAAATCAGGCGTTACCAGAAGAGCACCGAGCTGCTGATTCGAAAGTTGCCTTTCCAGCGCCTTGTGCGTGAGATTGCCCAGGACTTCAAGACGGACCTCCGCTTCCAGAGCTCTGCAGTAATGGCACTGCAGGAGGCGAGCGAGGCCTACCTGGTGGGTCTGTTTGAGGACACCAACCTGTGTGCCATTCATGCCAAGAGGGTCACCATCATGCCC
	Q9_Pulchriphyllium_agathyrsus	TTATTTAATGGCCGCGGTATTTTGACTGTGCAAAGGTAGCATAATCATTAGCTTATTGATTGTGAGATGGTATGAATGGTTGGACGAAATATTAACTGTCTTCATTTTTA--TTAATATAAATTAATTTTTGAGTTAAAAAGCTTAAATTTTATTAAAGGACGAGAAGACCCTATAGATCTTTAATAGTTAA-ATTTT---GT--TTGTTTTT---GGTTTAT---TTTTT--TAATAAGGTTT-AAATTTTTTTTGTTGGGGTGACACTTAGATA-TATTTAACTCTTTATTTAAT-T--TT--TTCATTTATTTTTG-TGTATTTGATTTTTTATTATTT-ATTTAAGATATAGATACCTTAGGGATAACAGCGTAATTCTTTTTGAGAGTTCATATTAACATGGGAGATTGCGACCTCGATGTTGAATTAAGATTATATTTT---GGTGTAGCAGCTTT-ATTT-TATAGGTCTGTTCGACCTTTAAATTCTTACATGATCTGAGTCA????????????????????????????????????????????????????????????????????????????????????????????????????????????????????????????????????????????????????????????????????????????????????????????????????????????????????????????????????????????????????????????????????????????????????????????????????????????????????????????????????????????????????????????????????????????????????????????????????????????????????????????????????????????????????????????????????CTTTAACGAGTATCCATTGGAGGGCAAGTCTGGTGCCAGCAGCCGCGGTAATTCCAGCTCCAATAGCGTATATTAAAGTTGTTGCGGTTAAAAAGCTCGTAGTTGGACTTGTGTCCCACGCTGTCGGTTCACCGTTCGTCGGTGTTTAACTGGCATGCCCGTGTGGACGTCCTGCCGGTGGATGCGGTCGGCCGTGGGCCT-CT--GGTCTGCGCGTCGGCGGTCCGATGGAATCCTACCGCGGTGCTCTTCACCGAGTGTCGAGGTGGGCCGGCACGTTTACTTTGAACAAATTAGAGTGCTCAAAGCAGGCAGTGGTTCGCCTGAATATTGTGTGCATGGAATAATGGAATAGGACCTCGGTTCTATTTTGTTGGTTTTCGGAACTTGAGGTAATGATTAATAGGGACAGACGGGGGCATTCGTATTGCGACGTTAGAGGTGAAATTCTTGGATCGTCGCAAGACGAACCTAAGCGAAAGCATTTGCCATGAGTGTTTTCATTAATCAAGAACGAAAGTTAGAGGTTCGAAGGCGATCAGATACCGCCCTAGTTCTAACCATAAACGATGCCAGCTAGCGATCCGCCGAAGTTCCTCCGATGACTCGGCGGGCAGCTTCCGGGAAACCAAAGCTTTTGGGTTCCGGGGGAAGTATGGTTGCAAAGCTGAAACTTAAAGGAATTGACGGAAGGGCACCACCAGGAGTGGAGCCTGCGGCTTAATTTGACTCAACACGGGAAACCTCACCAGGCCCGGACACCGGAAGGATTGACAGATTGAGAGCTCTTTCTTGATTCGGTGGGTGGTGGTGCATGGCCGTTCTTAGTTGGTGGAGCGATTTGTCTGGTTAATTCCGATAACGAACGAGACTCTGGCCTGCTAACTAGTCGCTTCCGGTATCCCTTCGTGCTACCGGCGAC--AAATGATCTTCTTAGAGGGACAGGCGGCTTCTAGCCGCACGAGATTGAGCAATAACAGGTCTGTGATGCCCTTAGATGTTCTGGGCCGCACGCGCGCTACACTGAAGGAATCAGCGTGTCCTCCTAGCCCGAAAGGGCCGGGTAACCCGTTGAACCTCCTTCGTGCTAGGGATTGGGGCTTGCAATTGTTCCCCATGAACGAGGAATTCCCAGTAAGCGCGAGTCATAAGCTCGCGTTGATTACGTCCCTGCCCTTTGTACACACCGCCCGTCGCTACTACCGATTGAATGATTTAGTGAGGTCTTCGGACCGGTGCGCGACGGCT--CTTCGCGAGCCGTTGATGTTGCTGGAAAGATGACCAAACTTGATCATTTAGAGGAAGTAAAAGTCGTAACAAGGTTTCCGTAGGTGAACCT????????????????????????????????????????????????ATTCAAGTTCT--GCCGGTTT-T---AAAACGGTG-TAGTTCCATTACGGATGGTGCCGGTCGCCCGC----GGCGATTAATTTCGTTTGCGGTGTCGTTTCTGGCGTCCACCTGGTGG-TT-AAT------TTGCACG-ACG-ACGGAGGATAGCATTTCC-CCCCT-AGTAGAAACGTCGCGACCCGTTGGG-TGCCGGCC-AAAGGCCTGGGTAGGCAGCCCGCG--TGTCCTGTGGT--------TGCTG---CCACAGGCGTGCGGACGCCTGGTG-ACCCGGCCGGCTGCCCGACGGTATGACCAGAGGAGTCGATCCGCTGAA---TGGGAAACACTGTGG--TTGTGAAGCGTGCGG-CCTGGCGCCGATGCGTGTGGGGAT-TGAGG--TGTAAACC-GG---GGGTT-CCCGTGC-GAAG-CACGGTCCCGGCCCT---GCTGCGTTTTCGG--TTGCCGGTGTCCTCGCACTGGATCG-ATACTCCCGTCTGCG---ACGCCC-ACATTCGGATGGTCTCCCG????????????????????????????????????????????????????????????????????????????CCATTGGTTTATTAAGCTTTATTGTTTGGGCTCACCATATATTCACAGTAGGGATAGATGTAGATACTCGAGCATACTTCACATCAGCCACAATAATCATTGCTGTACCTACAGGAATTAAGGTTTTCAGATGACTGACAACCATATACGGGTCTAAAATAACTTTTAGACCTTCTTGCCTGTGAAGACTAGGATTCGTATTCCTGTTTACTTTAGGTGGATTAACAGGAATTGTTCTATCAAATTCATCTATTGATATTACTTTACATGACACTTACTATGTTGTAGCTCACTTTCACTATGTATTATCTATAGGAGCAGTATTTGCTATTATATCAGGATTTATTCAATGATTTCCCTTACTAACAGGAATAACAATAAATCCAAAATGATTAAAAATACAATTTTACACAATATTTGTGGGAGTAAATTTAACTTTTTTTCCCCAACATTTCTTGGGGCTTGCTGGAATACCCCGACGATACATTGATTACCCAGATATATTTTTATTATGAAATATTTTATCATCAATAGGGGCTATAATTTCTGCCCTAAGAATAATAGCATTCTTCACCATAATTTGGGAAAGATTTATATCCATACGACAAGTAATTAGACCATCACAGACAAGAAGATCCAATGAATGGATTCAAAACTTGCCTCCTAATGAACATACTTATAACGAATTACCAATTTTAATTAAA----TTCTAATATGGCAGAT??????????????????????????????????????????????????????????????????????????????????????????????????????????????????????????????????????????????????????????????????????????????????????????????????????????????????????????????????????????????????????????????????????????????????????????????????????????????????????????????????????????????????????????????????????????????????????????????????????????????????????????????????????????????????????????????????????????????????????????????????????????????????????????????????????????????????????????????????????????????????????????????????????????????????????????????????????????????????????????????????????????????????????????????????????????????????????????????????????????????????????????????????????????????????????????????????????????????????????????????????????????????????????????????????????????????????????????????????????????????????????????????????????????????????????????????????????????????????????????????????????????????????????????????????????????????
	R4_Comptaphyllium_caudatum	?????????????????????????????????????????????????????????????????????????????????????????TTTATTCTGTCTCTT-TTTTA--TTGCTAGAATTTAATTTTTGAGTTAAAAAGCTTAAATTTTCTTATAGGACGAGAAGACCCTATAGATCTTTATTATTATT-ATTAT---TT--TGTTTTTT---GGTTATTTATTTTTG--ATTTTATTTTA-TTTATTTTTTTGTTGGGGTGACATTTAGATA-TTATTAACTCTTTTT--TTT-T--TC--TTCATTTATTTTTG-TTTAATTGACCTTTTATTATTGTTTATAANAATTANATACCTTAGGGATAACAGCGTGATTCTTTTTTANAGTTCTTATTAACAGGGGAGATTGCGACCTCGATGTTGAATTAAGATAATTATTA---GGTGTAGAAGCTTA-A-TT-TTTTGGTCTGTTCGACCATTANATTCTTACATGATCTGAGTTC????????????????????????????????????????????????????????????????????????????????????????????????????????????????????????????????????????????????????????????????????????????????????????????????????????????????????????????????????????????????????????????????????????????????????????????????????????????????????????????????????????????????????????????????????????????????????????????????????????????????????????????????????????????????????????????????????CTTTAACGAGTATCCATTGGAGGGCAAGTCTGGTGCCAGCAGCCGCGGTAATTCCAGCTCCAATAGCGTATATTAAAGTTGTTGCGGTTAAAAAGCTCGTAGTTGGACTTGTGTCCCACGCTGTCGGTTCACCGTTCGTCGGTGTTTAACTGGCATGCCCGTGTGGACGTCCTGCCGGTGGATGCGGTCGGCCGCGGGCCT-CT--GGTCTGCGCGTCGGCGGTCCGATTGAATCCTACCGCGGTGCTCTTCACCGAGTGTCGAGGTGGGCCGGCACGTTTACTTTGAACAAATTAGAGTGCTCAAAGCAGGCAGTGGTTCGCCTGAATATTGTGTGCATGGAATAATGGAATAGGACCTCGGTTCTATTTTGTTGGTTTTCGGAACTTGAGGTAATGATTAATAGGGACAGACGGGGGCATTCGTATTGCGACGTTAGAGGTGAAATTCTTGGATCGTCGCAAGACGAACCTAAGCGAAAGCATTTGCCATGAGTGTTTTCATTAATCAAGAACGAAAGTTAGAGGTTCGAAGGCGATCAGATACCGCCCTAGTTCTAACCATAAACGATGCCAGCTAGCGATCCGCCGAAGTTCCTCCGATGACTCGGCGGGCAGCTTCCGGGAAACCAAAGCTTTTGGGTTCCGGGGGAAGTATGGTTGCAAAGCTGAAACTTAAAGGAATTGACGGAAGGGCACCACCAGGAGTGGAGCCTGCGGCTTAATTTGACTCAACACGGGAAACCTCACCAGGCCCGGACACCGGAAGGATTGACAGATTGAGAGCTCTTTCTTGATTCGGTGGGTGGTGGTGCATGGCCGTTCTTAGTTGGTGGAGCGATTTGTCTGGTTAATTCCGATAACGAACGAGACTCTGGCCTGCTAACTAGTCGCTTCCGGTATCCCTTCGTGCTACCGGCGAC--AAATGATCTTCTTAGAGGGACAGGCGGCTTCTAGCCGCACGAGATTGAGCAATAACAGGTCTGTGATGCCCTTAGATGTTCTGGGCCGCACGCGCGCTACACTGAAGGAATCAGCGTGTCCTCCTAGCCCGAAAGGGCCGGGTAACCCGTTGAACCTCCTTCGTGCTAGGGATTGGGGCTTGCAATTGTTCCCCATGAACGAGGAATTCCCAGTAAGCGCGAGTCATAAGCTCGCGTTGATTACGTCCCTGCCCTTTGTACACACCGCCCGTCGCTACTACCGATTGAATGATTTAGTGAGGTCTTCGGACCGGTGCGCGACGGCT--CTTCGCGAGCCGTTGATGTTGCTGGAAAGATGACCAAACTTGATCATTTAGAGGAAGTAAAAGTCGTAACAAGGTTTCCGTAGGTGAACCTCCTGAATTCGAAAGGGG---------------------------TTGGATTCATGTCCT-TTCC-GTTA-G---CAAACCGGG-TTGCCTCGCTACGGATGGTGCCGGTCGCCCGC----GGCGATTCATTTCGCTTGCGGTGTCGTTTCTGGCGTCCACCTGGCGT-CG-GCT------GACCGCC-CTC-GCGGAGGACTGCACTTCT-CCCCT-AGTAGAAACGTCGCGACCCGTTGGG-TGCCGGCC-AAAGGCCCGGGTGGGCAGACCGCT--CGTCCCGTGGT--------GTTCG---CCACGGGCGTGCGGACCCCTGTTG-ACCCGGCCGGCTGCCCGACGGTATGACCAGAGGAGTCGATCCGCTGAA---TGGGAAACACTGTGG--TTGTGAAGCGTGCGG-CCTGGCGCCGATACGTGTGGGGAT-TGAGG--TGTAAACC-GG---GGGTG-CCCGTGC-GAAG-CACGGTCCCGGCCCT---GCTGCGTTGTCGG--TCGCCGGTGTCCTCGCACAGGATCG-ATACTCCCGTCTGCG---ACGCCC-ACCTTCGGATGGTCTCCCGATTTCACACATTATTTCACATGAAAGAGGTAAAAAAGAGGTATTCGGAAATTTAGGAATAATCTTCGCAATAGGAGCTATTGGATTATTAGGGTTTGTAGTATGAGCACATCACATATTTACTGTAGGAATAGATGTAGATACACGAGCATATTTTACATCAGCAACCATAATTATCGCAGTACCCACTGGAATTAAAGTATTTAGATGATTAACAACAATATATGGATCCAAAATCACGTTCAGCCCATCATGTCAGTGAGCTCTCGGGTTCGTATTCTTATTTACAATCGGTGGATTAACAGGAATTATTTTATCTAACTCATCGATTGACATTACTCTTCATGATACTTATTATGTAGTAGCACATTTTCATTACGTACTATCAATAGGTGCAGTGTTTGCTATTATATCCGGATTCATTCAATGATTTCCCCTAATATCAGGAATAACTATAAATCCGAAATGATTAAAAATACAATTTATAACTACCTTCATTGGAGTTAATATAACATTTTTTCCACAACATTTTTTAGGTCTTTCAGGCATGCCACGACGTTATTCCGACTTCCCCGATATATTTATCACATGAAATATTATTTCATCTATAGGGGCCCTTATTTCATTAACAAGAACAATAATATTCACAATAATCATGTGAGAAAGAATATCTTCGATACGACAAACAATTTTTAGATCTAATATAAGAAGATCAATAGAATGAAATCATGACTTACCACCATCTGAACATTCATATAATGAATTACCGATAATAATTATA----TTCTAATATGGCAGAT??????ATAACAACATGGCCAAATTCATACTTTCAAGATAGAAATTCACCACTAATAGAACAATTAATATATTTTCATGATCATATAATAATAATTATTATAATAATTGTCACAATAGTGAGTTATTTAATAATTAATATTATAATTAATAATAAAACTAACTTAAACTTATTAGAAGGTCAAGTAATTGAATTAATCTGAACTATTATTCCTACATTAACACTATTATTTATTGCAACACCATCACTGCGCCTGCTTTACTTAATAGACGAAATCAATAAACCAGTTATAACAATTAAAGTTACAGGACATCAATGATACTGAACATATGAATACTCAGATTTTAAAGAAAACGAATTTGATTCATACATAATAAGCTATGAAAA---AAATAATAGCCGATTATTAGAATCAGATAATAAACTAACACTTCCAATAAACAACTTAATCCGATTAATAGTAACATCAACTGATGTTATTCACTCGTGAACTTTACCATCAACAGGAGTAAAGATTGATGCGACACCCGGACGATTAAATCAGGGCAGATTAATATTATATCGAAGAGGCATAATTTATGGCCAATGTTCAGAAATTTGTGGTACAAACCATAGATTTATACCTATTTCTGTAGAAAGTACACCTATCAATGTATTTATCAAAAAAATATTATAAACATCAGATGACTGAAAGCA????????????????AGCAGCTCGTAAGAGCGCCCCTGCAACTGGTGGAGTGAAGAAGCCTCACCGCTACCGTCCTGGAACAGTTGCCCTGAGAGAAATCAGGCGTTACCAGAAGAGCACCGAACTGCTGATTCGAAAGTTGCCTTTCCAGCGCCTTGTGCGTGAAATTGCCCAGGACTTCAAGACGGACCTCCGCTTCCAGAGCTCTGCAGTAATGGCACTGCAGGAGGCGAGCGAGGCCTACCTGGTGGGTCTGTTTGAGGACACCAACCTGTGTGCCATTCANGCCAAGAGNGTCACCATCATGCCC
	S7_Pulchriphyllium_fredkugani	TTATTTAATGGCCGCGGTATTTTGACTGTGCAAAGGTAGCATAATCATTAGTTTATTAATTGTGAAATAGTATGAATGGTTGGACGAAATATTGACTGTCTTCATATTTA--TTTATAGAAATTAATTTTTGAGTTAAAAAGCTTAAATTTTTTTAAAGGACGAGAAGACCCTATAGATCTTTATTTATATT-ATTTT--TAT--TTATTTTT---GGTTTAT---TTTTT--TTATAAAAATT-TATTTTTTTTTGTTGGGGTGACATTTAGATA-AAATTAACTCTTTTT--TTT-T--TT--TTCATTGATTTTTG-TTT????????????????????????????????????????????????????????????????????????????????????????????????????????????????????????????????????????????????????????????????????????????????????????????TCATTAAATCAGTTATGGTTCCTTAGATCGTACCACA-TGACTTGGATAACTGTGGTAATTCTAGAGCTAATACATGCAAACAGAGTCCCGACCAGAAATGGAAGGGATGCTTTTATTAGATCAAAACCAATCGG-CCGGCTCGCCCGGTCCGTTTGCTTTGGTGACTCTGGATAACTTTGAGCTGATCGCACGGTCCTCGTACCGGCGACGCATCTTTCAAATGTCTGCCTTATCAACTGTCGATGGTAGGTTCTGCGCCTACCATGGTTGTAACGGGTAACGGGGAATCAGGGTTCGATTCCGGAGAGGGAGCCTGAGAAACGGCTACCACATCCAAGGAAGGCAGCAGGCGCGCAAATTACCCACTCCCGGCACGGGGAGGTAGTGACGAAAAATAACGATACGGGACTCATCCGAGGCCCCGTAATCGGAATGAGCACACTTTAAACGCTTTAACGAGTATCCATTGGAGGGCAAGTCTGGTGCCAGCAGCCGCGGTAATTCCAGCTCCAATAGCGTATATTAAAGTTGTTGCGGTTAAAAAGCTCGTAGTTGGACTTGTGTCCCACGCTGTCGGTTCACCGTTCGTCGGTGTTTAACTGGCATGCCCGTGTGGACGTCCTGCCGGTGGATGCGGTCGGCCGTGGGCCT-CT--GGTCTGCGCGTCGGCGGTCCGATGGAATCCTACCGCGGTGCTCTTCACCGAGTGTCGAGGTGGGCCGGCACGTTTACTTTGAACAAATTAGAGTGCTCAAAGCAGGCAGTGGTTCGCCTGAATATTGTGTGCATGGAATAATGGAATAGGACCTCGGTTCTATTTTGTTGGTTTTCGGAACTTGAGGTAATGATTAATAGGGACAGACGGGGGCATTCGTATTGCGACGTTAGAGGTGAAATTCTTGGATCGTCGCAAGACGAACCTAAGCGAAAGCATTTGCCATGAGTGTTTTCATTAATCAAGAACGAAAGTTAGAGGTTCGAAGGCGATCAGATACCGCCCTAGTTCTAACCATAAACGATGCCAGCTAGCGATCCGCCGAAGTTCCTCCGATGACTCGGCGGGCAGCTTCCGGGAAACCAAAGCTTTTGGGTTCCGGGGGAAGTATGGTTGCAAAGCTGAAACTTAAAGGAATTGACGGAAGGGCACCACCAGGAGTGGAGCCTGCGGCTTAATTTGACTCAACACGGGAAACCTCACCAGGCCCGGACACCGGAAGGATTGACAGATTGAGAGCTCTTTCTTGATTCGGTGGGTGGTGGTGCATGGCCGTTCTTAGTTGGTGGAGCGATTTGTCTGGTTAATTCCGATAACGAACGAGACTCTGGCCTGCTAACTAGTCGCTTCCGGTATCCCTTCGTGCTACCGGCGAC--AAATGATCTTCTTAGAGGGACAGGCGGCTTCTAGCCGCACGAGATTGAGCAATAACAGGTCTGTGATGCCCTTAGATGTTCTGGGCCGCACGCGCGCTACACTGAAGGAATCAGCGTGTCCTCCTAGCCCGAAAGGGCCGGGTAACCCGTTGAACCTCCTTCGTGCTAGGGATTGGGGCTTGCAATTGTTCCCCATGAACGAGGAATTCCCAGTAAGCGCGAGTCATAAGCTCGCGTTGATTACGTCCCTGCCCTTTGTACACACCGCCCGTCGCTACTACCGATTGAATGATTTAGTGAGGTCTTCGGACCGGTGCGCGACGGCT--CTTCGCGAGCCGTTGATGTTGCTGGAAAGATGACCAAACTTGATCATTTAGAGGAAGTAAAAGTCGTAACAAGGTTTCCGTAGGTGAACCTCCTGAATTCGAAAGGGG---------------------------TTGGATTCATGTCTC--TCC-GG-C-G---TAA-ACGGA-CGGTCACACCAT-GATGGTGCTGGTCGCCCGC----GGCGATTAATTTCGTTTGCGGTGTCGTTTCTGGCATCCACTTGGCAG-CT-GGC------ATGTCAC-TTC-GCGGAGGACTGCACTTCT-CCCCT-AGTAGAAACGTCGCGACCCGTTGGG-TGCCGGTC-AAAGGCCTGGGTAGGAAGCCCGCG--TGTCCTGTGGT--------GGTTG---CCATGGGCATGCGGACTCCTGGTG-ACCCGGCCGGCTGCCCGACGGTATGACCCGAGGAGTCGATCCGCTAAA---TGGGAAACACTATGG--TTGTGAAGCGTGCGG-CCTGGCACCGATGCGTGTGGGGAT-TGTGG--TGTAAACC-GG---GGGTG-CCCGTGC-GAAG-CACGGTCCCGGCCCT---ACTGCGTTGTCGG--TTGCTGGTGTCCTCGCACTGGATCG-ATACTCCCGTCTGCG---ACGCCC-ACCTTCGGATGGTCTCCCGATTTCACATATTATTGCACATGAAAGAGGTAAAAAAGAAGTATTTGGTAATATAGGAATAATTTTCGCAATAGCAGCCATTGGATTACTAGGTTTTATCGTATGAGCACACCATATATTTACAGTAGGAATAGATGTAGATACACGAGCTTACTTCACATCAGCCACAATAATTATTGCTGTTCCAACAGGAATTAAGGTATTTAGATGATTGACAACTATATATGGATCTAAAATAACATTAAGTCCTTCATGCTTATGAAGCCTAGGGTTTGTGTTCCTATTTACACTAGGGGGACTAACAGGAATTGTACTTTCAAACTCATCTATTGACATCACATTACATGATACTTATTATGTAGTAGCACACTTCCATTACGTATTATCGATAGGAGCAGTATTTGCCATCATATCTGGATTTATCCAATGATATCCAATATTAACAGGAATAACAATAAACCCTAAATGATTAAAAATTCAATTCTTCACAATATTTGTAGGGGTAAACTTAACATTTTTCCCCCAACATTTCCTGGGACTTGCTGGCATGCCACGCCGATACATTGATTACCCAGATATATTTCTATTATGAAATATTATATCATCAATAGGGGCAATAATTTCAACCTTAAGAATAATAGCATTCTTTACTATAATTTGAGAAAGTATAATATCTATACGGCAAGTAATAAGAGGGTCTAATACAAGAAGAGCAAATGAATGGAACCAAAACCTACCGCCAAATGAACACACCTATAATGAATTACCCATCTTAATTAAA----TTCTAATATGGCAGATTTAGAAATAATAAATCTACCTATATCAATAATACAAGACAGAACTACTCCAACAATAGAACAACTAATATTTTTCCATGATCATATTATAATAATCCTAATAATAATTATAACATTAGTAAGATATATAATAATTAATGTAATAATTAATAAAAAAACAAACAAAAACCTACTAGATGGACAAATAATTGAGCTAATCTGAACAGTTACACCCACTATAACATTATTTTTCATTGCAGCACCATCATTACGACTACTCTATTTAATAGACGAAATTAATAGACCAATAATAACTATAAAAATCATTGGAAATCAGTGATACTGAACATATGAATATTCAGATTTTAAAGAATCTGAATTTAATTCATATATAGATATATACAAAGA---ACAAGGAATACGACTACTAGATTCAGATTCACGAATAACACTACCAATAAATGTATTCACTCGAATAATAGTATCCTCAGCTGATGTAATTCACTCCTGAACTCTACCTTCGACAGGAATTAAAATTGACGGGACACCAGGACGATTAAATCAAGCGAGAATAATAATTAATCGAAATGGTATTATTTATGGACAATGCTCAGAAATCTGCGGAACAAACCACAGATTCATACCCATTGTAGTAGAAACAGTACCTATTAATGCATTTATAAAATGAATAATGAAATCATCAGATGACTGAAAGCAAGCAGCTTGCCACAAAAGCGGCCCGTAAGAGCGCCCCTGCAACTGGTGGAGTGAAGAAGCCTCACCGCTACCGTCCTGGGACAGTTGCCCTGAGAGAAATCAGGCGTTACCAGAAGAGCACCGAGCTGCTGATTCGAAAGTTGCCTTTCCAGCGCCTTGTGCGTGAGATCGCCCAAGACTTCAAGACAGACCTCCGCTTCCAGAGCTCTGCAGTAATGGCACTGCAGGAGGCGAGCGAGGCCTACCTGGTGGGTCTGTTTGAGGACACCAACCTGTGTGCCATTCACGCCAAGAGGGTCACCATCATGCC?
	S9_Pulchriphyllium_mannani	TTATTTAATGGCCGCGGTATTTTGACCGTGCAAAGGTAGCATAATCATTAGCTTATTGAATATAAGATTGAATGAATGGTTGGACGAAATATTAACTGTCTTCATTTTAA--TAATTATAATTTAATTTTTGAGTTAAAAAGCTTAAATTTTTTTAGAGGACGAGAAGACCCTATAGATCTTTATTTTTATT--TTTT---AT--TAATTTTT---AGTTTAT---TTTTA--TTTTTTATATT-ATAAATTTTTTGTTGGGGTGACATTTGGATA-TAATTAACTCTTTATT-TTT-T--TT--TTCATTTATTTATG-TTTAGTTGATTTTTTATTATTT-TTATAAGAAATAGATACCTTAGGGATAACAGCGTAATTCTTTTTGAGAGTTCATATTGACATAAGAGATTGCGACCTCGATGTTGAATTAAGATTATTATTA---GGTGTAGTAGCTTA-T-TT-GTTAGGTCTGTTCGACCTTTAAATTCTTACATGATCTGAGTTCTCATTAAATCAGTTATGGTTCCTTAGATCGTACCACA-TGACTTGGATAACTGTGGTAATTCTAGAGCTAATACATGCAAACAGAGTCCCGACCAGAAATGGAAGGGATGCTTTTATTAGATCAAAACCAATCGG-CCGGCTCGCCCGGTCCGTTTGCTTTGGTGACTCTGGATAACTTTGAGCTGATCGCACGGTCCTCGTACCGGCGACGCATCTTTCAAATGTCTGCCTTATCAACTGTCGATGGTAGGTTCTGCGCCTACCATGGTTGTAACGGGTAACGGGGAATCAGGGTTCGATTCCGGAGAGGGAGCCTGAGAAACGGCTACCACATCCAAGGAAGGCAGCAGGCGCGCAAATTACCCACTCCCGGCACGGGGAGGTAGTGACGAAAAATAACGATACGGGACTCATCCGAGGCCCCGTAATCGGAATGAGCACACTTTAAACGCTTTAACGAGTATCCATTGGAGGGCAAGTCTGGTGCCAGCAGCCGCGGTAATTCCAGCTCCAATAGCGTATATTAAAGTTGTTGCGGTTAAAAAGCTCGTAGTTGGACTTGTGTCCCACGCTGTCGGTTCACCGTTCGTCGGTGTTTAACTGGCATGCCCGTGTGGACGTCCTGCCGGTGGATGCGGTCGGCCGTGGGCCT-CT--GGTCTGCGCGTCGGCGGTCCGATGGAATCCTACCGCGGTGCTCTTCACCGAGTGTCGAGGTGGGCCGGCACGTTTACTTTGAACAAATTAGAGTGCTCAAAGCAGGCAGTGGTTCGCCTGAATATTGTGTGCATGGAATAATGGAATAGGACCTCGGTTCTATTTTGTTGGTTTTCGGAACTTGAGGTAATGATTAATAGGGACAGACGGGGGCATTCGTATTGCGACGTTAGAGGTGAAATTCTTGGATCGTCGCAAGACGAACCTAAGCGAAAGCATTTGCCATGAGTGTTTTCATTAATCAAGAACGAAAGTTAGAGGTTCGAAGGCGATCAGATACCGCCCTAGTTCTAACCATAAACGATGCCAGCTAGCGATCCGCCGAAGTTCCTCCGATGACTCGGCGGGCAGCTTCCGGGAAACCAAAGCTTTTGGGTTCCGGGGGAAGTATGGTTGCAAAGCTGAAACTTAAAGGAATTGACGGAAGGGCACCACCAGGAGTGGAGCCTGCGGCTTAATTTGACTCAACACGGGAAACCTCACCAGGCCCGGACACCGGAAGGATTGACAGATTGAGAGCTCTTTCTTGATTCGGTGGGTGGTGGTGCATGGCCGTTCTTAGTTGGTGGAGCGATTTGTCTGGTTAATTCCGATAACGAACGAGACTCTGGCCTGCTAACTAGTCGCTTCCGGTATCCCTTCGTGCTACCGGCGAC--AAATGATCTTCTTAGAGGGACAGGCGGCTTCTAGCCGCACGAGATTGAGCAATAACAGGTCTGTGATGCCCTTAGATGTTCTGGGCCGCACGCGCGCTACACTGAAGGAATCAGCGTGTCCTCCTAGCCCGAAAGGGCCGGGTAACCCGTTGAACCTCCTTCGTGCTAGGGATTGGGGCTTGCAATTGTTCCCCATGAACGAGGAATTCCCAGTAAGCGCGAGTCATAAGCTCGCGTTGATTACGTCCCTGCCCTTTGTACACACCGCCCGTCGCTACTACCGATTGAATGATTTAGTGAGGTCTTCGGACCGGTGCGCGACGGCT--CTTCGCGAGCCGTTGATGTTGCTGGAAAGATGACCAAACTTGATCATTTAGAGGAAGTAAAAGTCGTAACAAGGTTTCCGTAGGTGAACCTCCTGAATTCGAAAGGGG---------------------------TTGGATTCATGTCTC--TCC-GATC-G---TAA-CTGTA-CGGTCAC-CCCTTGATGGTGCTGGTCGCCCGC----GGCGATTAATTTCGTTTGCGGTGTCGTTTCTGGCGTCCACTTGGTGT-TG-GCA------TGTC-GC-CTC-ACGGAGGACTGCACTTCT-CCCCT-AGTAGAAACGTCGCGACCCGTTGGG-TACCGGTC-AAAGGCCCGGGTAGGAAGCCCGCG--TGTTCTGTGGT--------GGTTG---CCATGGGCGTGCGGACTCCTGGTG-ACCCGGCCGGTTGCCCGACGGTATGACCAGAGGAGCCGATCCGCTAAA---CGGGAAACACTATGG--TTGTGAAGCGTGCGG-CCTGGCACCGATGCGTGTGGGGAT-TGTGG--TGTAAACC-GG---GGGTG-TCCGTGC-GAAG-CACGGTCCCGGCCCT---ACTGCGTTGTCGG--TTGCTGGTGTCCTCGCACTGGATCG-ATACTCCCGTCTGCG---ACGCCC-ACCTTCGGATGGTCTCCCGATTTCACACATTATCGCACATGAAAGAGGGAAAAAAGAAGTGTTTGGTAATATAGGAATAATTCTTGCAATAGCTGCAATTGGTATACTAGGTTTCATTGTGTGGGCTCATCATATATTTACAGTAGGAATGGATGTTGATACACGAGCATATTTTACATCAGCTACAATAATTATTGCCGTACCTACAGGAATTAAAGTATTCAGATGATTAACAACAATATATGGGTCTAAAATAACTTTTAGACCTTCTTGCTTATGAAGACTTGGTTTTATTTTCCTATTTACATTAGGGGGACTTACAGGAATTGTTCTTTCCAACTCATCAATTGACATTACATTACACGATACATACTACGTAGTAGCCCACTTCCATTATGTATTATCTATAGGGGCAGTATTTGCTATTATATCCGGATTTATTCAATGATACCCTTTATTGTCTGGAATAACAATAAAGCCAAAATGATTAAAAATTCAATTCTTCACAATATTTATTGGAGTAAATATAACTTTCTTCCCCCAACATTTTCTGGGGTTAGCGGGTATACCCCGACGATATGTAGATTATCCAGACATATTTTTGATATGAAATATTTTATCATCAATAGGGGCTATAATTTCAACTTTAAGAATAATAGCATTCATTGCTATTATTTGAGAAAGAATAATAGCAATACGACAAGTAATAAATAGATCGCATACAAGTAGATCAAATGAATGAAACCAAAATCTACCTCCAAATGAGCATACCTATAGAGAATTACCTATTTTAATTAAA----TTCTATAATGGCAGATTTAGAAATAATAAACTCGACCAAAACAATAATACAAGATAGTTCCACACCTACAATGGAACAGTTAATATTCTTTCATGACCATATAATATTAATTTTAATAATAATCATAGCTATAGTAAGCTATATAATAATAAGAGTAATAATTAATAAAAAAACAAATAAAAACTTATTAGATGGGCAAATAATTGAGTTAATCTGAACTATAGCACCCACTATAACACTATTGTTTATTGCAGCACCTTCACTTCGATTATTATACTTAATAGATGAAATCAACAGACCTATAATAACTATAAAAATCATCGGAAATCAATGATATTGGGCTTATGAATACTCTGACTTCAAGGATTCAGAATATAATTCATATATAGAAACTTATACAAA---AAAAAACCTACGATTATTAGATTCAGATTCACGAATAAATCTGCCAACAAATATTTTCACTCGACTATTAGTAACATCAGCTGATGTAATTCACTCGTGAACGTTGCCATCAACAGGAATTAAAATTGATGGAACACCTGGCCGGTTGAATCAAGCTAGAATAATAATTAGTCGGCCAGGAATCAATTACGGTCAATGCTCAGAAATTTGTGGTACAAACCACAGATTTATGCCCATTGTAGTAGAAACAATACCAATTAATGAATTTATTAAATGAGTATTAAAATCATCAGATGACTGAAAGCAAGCAGCTTGCCACAAAAGCGGCTCGTAAGAGCGCCCCTGCAACTGGTGGAGTGAAGAAGCCTCACCGCTACCGTCCTGGAACAGTTGCCCTGAGAGAAATCAGGCGTTACCAGAAGAGCACCGAGCTGCTGATTCGAAAGTTGCCTTTCCAGCGCCTTGTGCGTGAGATCGCCCAAGACTTCAAGACGGACCTCCGCTTCCAGAGCTCTGCAGTAATGGCACTGCAGGAGGCGAGCGAGGCCTACCTGGTGGGTCTGTTTGAGGACACCAACCTGTGTGCCATTCACGCCAAGAGGGTCACCATCATGCC?
	SB0002_Ommatopseudes_harmani	GTATTAAATGGCTGCGGTATTTTGACCGTACAAAGGTAGCATAATCATTAGTTTATTAATTGTAAGCTCGTATGAATGGTTTGATGAAATATTAACTGTCTTTA-TAATA--TATTTATAATTTAATTTTTTGGTTAAAAAGCCTAAATTTTTTTAAGGGACGAGAAGACCCTATAGATCTTTATTTATATA-AATAT------TTAAATATT---AATTTACA---------TTTTATTATTT-AATTAAATTTAGTTGGGGTGACATAAAGATA-TAAAAAACTCTTTAAA-ATT----TT--TTCATTTATTTATG-ATATTTAAAATTTGTATTATAC-ATTTAATAATTAGATACCTTAGGGATAACAGAGTAATTTAATTTGAGAGTTCATATTGACAATTAAGATTGCTACCTCGATGTTGGATTAAGAATAGTATTT---GGCGTAGAAGTTAA-AATA-ATTTGGTCTGTTCGACCTTTAAATTCTTACATGATCTGAGTT?????????????????????????????????????????????????????GTGGTAATTCTAGAGCTAATACATGCAAACAGAGTCCCGACCAGAAATGGAAGGGATGCTTTTATTAGATCAAAACCAATCGG-GCGGCTCGTCCGTTCCGTTTGCTTTGGTGACTCTGGATAACTTTGAGCTGATCGCACGGTCCTCGTACCGGCGACGCATCTTTCAAATGTCTGCCTTATCAACTGTCGATGGTAGGTTCTGCGCCTACCATGGTTGTAACGGGTAACGGGGAATCAGGGTTCGATTCCGGAGAGGGAGCCTGAGAAACGGCTACCACATCCAAGGAAGGCAGCAGGCGCGCAAATTACCCACTCCCGGCACGGGGAGGTAGTGACGAAAAATAACGATACGGGACTCATCCGAGGCCCCGTAATCGGAATGAGCACACTTTAAACCCTTTAACGAGTATCCATTGGAGGGCAAGTCTGGTGCCAGCAGCCGCGGTAATTCCAGCTCCAATAGCGTATATTAAAGTTGTTGCGGTTAAAAAGCTCGTAGTTGGATTTGTGTCCCACGCTGTCGGTTCACCGTTCGTCGGTGTTTAACTGGCATGTCCGTGTGGACGTCCTGCCGGTGGATGCGGCCGGCCGTGGGCTT-C---GGTCTGCGTGTCGGCGGTCCGATGCAATCCTACCACGGTGCTCTTTGCTGAGTGTCGAGGTGGGCCGGCACTTTTACTTTGAACAAATTAGAGTGCTCAAAGCAGGCAGTGGTTCGCCTGAATATTGTGTGCATGGAATAATGGAATAGGACCTCGGTTCTATTTTGTTGGTTTTCGGAACTTGAGGTAATGATTAATAGGGACAAACGGGGGCATTCGTATTGCGACGTTAGAGGTGAAATTCTTGGATCGTCGCAAGACGAACCTAAGCGAAAGCATTTGCCATGAGTGTTTTCATTAATCAAGAACGAAAGTTAGAGGTTCGAAGGCGATCAGATACCGCCCTAGTTCTAACCATAAACGATGCCAGCTAGCGATCCGCCGAAGTTCCTCCGATGACTCGGCGGGCAGCTTCCGGGAAACCAAAGCTTTTGGGTTCCGGGGGAAGTATGGTTGCAAAGCTGAAACTTAAAGGAATTGACGGAAGGGCACCACCAGGAGTGGAGCCTGCGGCTTAATTTGACTCAACACGGGAAACCTCACCAGGCCCGGACACCGGAAGGATTGACAGATTGACAGCTCTTTCTTGATTCGGTGGGTGGTGGTGCATGGCCGTTCTTAGTTGGTGGAGCGATTTGTCTGGTTAATTCCGATAACGAACGAGACTCTAGCCTGCTAACTAGTCGC-TCCGGTATCCCTTCGTGCTACCGGCGAC--ACATGATCTTCTTAGAGGGACAGGCGGCTTCTAGCCGCACGAGATTGAGCAATAACAGGTCTGTGATGCCCTTAGATGTTCTGGGCCGCACGCGCGCTACACTGAAGGAATCAGCGTGTCCTCCTGGCTCGAAAGAGCCGGGTAACCCGTTGAACCTCCTTCGTGCTAGGGATTGGGGCTTGCAATTGTTCCCCATGAACGAGGAATTCCCAGTAAGCGCGAGTCATAAGCTCGCGTTGATTACGTCCCTGCCCTTTGTACACACCGCCCGTCGCTACTACCGATTGAATGATTTAGTGAGGTCTTCGGACCGGGGCGCGACGGCT--CTTCGCGAGCCGTTGATGTTTCTGGAAAGATGACCAAACTTGATCATTTAGAGGAAGTAAAAGTCGTAACAAGGTTTCCGTAGGTGAACCTCCTGAATTCGAATGGGATT-------------------------TAGGATTCATGGTCA--TCC-GGAT-GT--GCCAGGCTT-GCTTGCCCTGCCAGATGTTGCTGGTCGCCCGC----TGCGATTCGCGTCGTGTGCGGTGTCGTTCCCGGCGATCACTCGGTGG-GGTGCT------TGCTCTG-CCATCTGGGGTCCTGCACTTCC-TCCCT-AGTAGAAACGTCGCGACCCGTTGGG-TGTCGGTC-TAAGGCCCGGGAAGGCAGCCCGCG--TGTCCTGCGT---------TGTGT---ACGCAGGCGCACGGACTCTCGGTG-ACCCGGCCGGCTGCTCGACGGTATGACCAGAGGAGTCGATCCGCTGAA---ATTGAAGCATTATGG--TTGTGTAGCGTCCGG-CCCGGCGCCGACACGTGT-GGGAT-TGTGG--TCTAGGCC-TT---GGGTA-CCCGTGC-TCTG-CACGGTCCCGGCCCT---GCTGCGTTGTCGGA-ATGCTGGTGTCCTTGGACTGGATCG-CCACTCCCGTCAGCG---ACGCCCAATCTTCGGATGGTCTCCCG??????????TCATTTTACAAGAAAGAGGGAAAAAAGAAGTATTTGGTAATTTAGGAATAATTTTTGCTATAAGAGCAATTGGATTATTAGGATTTGTTGTATGAGCACATCATATATTTACAGTAGGAATAGATGTTGATACACGAGCATATTTTACATCAGCAACAATAATTATTGCTGTGCCAACAGGTATTAAAGTATTTAGTTGATTAACTACTATATATGGATCAAAATTAACTTTCAGCCCGTCTTGTTTATGAGCAATAGGATTTGTATTCTTATTTACACTAGGGGGTCTAACTGGAATTGTTTTATCAAATTCTTCAATTGATATTACTTTACATGACACATATTATGTTGTAGCACACTTCCATTATGTGCTGTCAATAGGAGCTGTATTTACTATTATAGCAGGATTTATTCAATGATACCCTTTATTTACAGGAATAACAATAAATCCATTATGATTAAAAATTCAATTTATTACAATATTCATCGGTGTTAATATAACATTTTTCCCACAACACTTTTTAGGATTAGCAGGGATACCACGACGATATTCAGATTATCCAGATATATTTTTAACATGAAATATTATCTCGTCATTAGGATCAATTATTTCAATATTAAGAATATTTATATTTATTTTAATTATATGAGAAAGAATAACATCTATACGACAAACTATTTTTAGATCTCATATAATTAGATCAGTTGAATGAAATCATAACTTACCCCCAACTGAACATACATATATAGAATTACCAATTATTATTAAA----TTCTAATATGGCAGATATAGAAATATCAACATGACCAAATTTATATTTTCAAGATAGAACATCTTCATTAATAGAACAGTTAATTATATTCCATGATCATATTATAATAATTTTAACAATTATTGTAATAACAGTAATATATATTATAGTAATATTAATATTTAATAAAATAGTAGATCGAAATGTTTTAGAAGGTCAAACTATTGAATTAGTATGAACAATTACTCCAGCATTAGTTTTAATCTTTATTGCAACCCCATCTTTAACATTATTATATTTAATAGATGAAATCAATAAACCAGTAATAACTAATAAAATTATTGGTCATCAATGATATTGATCATATGAATATTCAGATTTTATAGAGACAGAATTTGATTCATATATAATTAATAAAAATAATAATAATGAAATACGATTATTAGATGTAGATAACCGATTAATTTTACCATTAAATACATTTATTCGATTAATTGTAACATCAGAAGATGTAATTCACTCATGAACATTACCATCCTCTGGAGTAAAAATTGATGGTACTCCGGGTCGACTTAATCAAACAAGATTATTTTTGTACAAAACAGGATTAATTTTTGGGCAATGTTCAGAGATTTGTGGAATAAATCATAGATTTATACCAATTGTAGTAGAAAGAATTCCAATTAATAAATTCATTAAATGAATAATAAAATTATTAGATGACTGAAAGC????????????????????????????????????????????????????????????????????????????????????????????????????????????????????????????????????????????????????????????????????????????????????????????????????????????????????????????????????????????????????????????????????????????????????????????????????????????????????????
	SB0011_Neohirasea_unnoi	???????ATGGCTGCGGTATTTTGACCGTACAAAGGTAGCATAATCATTAGTTTATTAATTGTGAACTAGTATGAATGGTTTAACGAAATATTAACTGTCTCAT-ATTTA--TTATTATAATTTAAATTTTGAGTTAAAATGCTTAAATTTTTTTATAGGACGAGAAGACCCTATAGATCTTTATTTATAAT-ATTTT---TA--TTTTGTTT---GGTTTA----TATGT--TTTTAATTGTT-TTATTTATTTTGTTGGGGTGACATGGAGATA-TTAATAACTCTTTATT-TTT----AA--TTCAATTATTTTTG-TTTATTTGACCTTTTATTATTG-TTATAAGATTTAGATACCTTAGGGATAACAGCGTAATTTTTTTTGAGAGTTCTTATCGACAATAAAGATTGCGACCTCGATGTTGGATTAAGATTATAATTA---GGTGAAGATGCTTA-A-TT-GTTAAGTCTGTTCGACTTTTAATTTCTTACATGATCTGAGTT?????????????????GGTTCCTTAGATCGTACCACA-ANACTTGGATAACTGTGGTAATTCTAGAGCTAATACATGCAAACAGAGTCCCGACCAGAAATGGAAGGGATGCTTTTATTAGATCAAAACCAATCGG-CCGGCTTGTTCGGTCCGTTTGCTTTGGTGACTCTGGATAACTTTGAGCTGATCGCACGGTCCACGTACCGGCGACGCATCTTTCAAATGTCTGCCTTATCAACTGTCGATGGTAGGTTCTGCGCCTACCATGGTTGTAACGGGTAACGGGGAATCAGGGTTCGATTCCGGAGAGGGAGCCTGAGAAACGGCTACCACATCCAAGGAAGGCAGCAGGCGCGCAAATTACCCACTCCCGGCACGGGGAGGTAGTGACGAAAAATAACGATACGGGACTCATCCGAGGCCCCGTAATCGGAATGAGTACACTTTAAACCCTTTAACGAGTATCCATTGGAGGGCAAGTCTGGTGCCAGCAGCCGCGGTAATTCCAGCTCCAATAGCGTATATTAAAGTTGTTGCGGTTAAAAAGCTCGTAGTTGGATTTGTGTCCCACGCTGTCGGTTCACCGTTCGTCGGTGTTTAACTGGCATGCCCGTGTGGACGTCCTGCCGGTGGATGCGGTCGGCCGTGGGCTT-CT--GGTCTGCGCGTCGGCGGTCCGATGCAATCCTACCGCGGTGCTCTTTACCGAGTGTCGAGGTGGGCCGGCACGTTTACTTTGAACAAATTAGAGTGCTCAAAGCAGGCAGTGGTTCGCCTGAATATTGTGTGCATGGAATAATGGAATAGGACCTCGGTTCTATTTTGTTGGTTTTCGGAACTTGAGGTAATGATTAATAGGGACAGACGGGGGCATTCGTATTGCGACGTTAGAGGTGAAATTCTTGGATCGTCGCAAGACGAACCTAAGCGAAAGCATTTGCCATGAGTGTTTTCATTAATCAAGAACGAAAGTTAGAGGTTCGAAGGCGATCAGATACCGCCCTAGTTCTAACCATTAACGATGCCAGCTAGCGATCCGCCGAAGTTCCTCCGATGACTCGGCGGGCAGCTTCCGGGAAACCAAAGCTTTTGGGTTCCGGGGGAAGTATGGTTGCAAAGCTGAAACTTAAAGGAATTGACGGAAGGGCACCACCAGGAGTGGAGCCTGCGGCTTAATTTGACTCAACACGGGAAACCTCACCAGGCCCGGACACCGGAAGGATTGACAGATTGAGAGCTCTTTCTTGATTCGGTGGGTGGTGGTGCATGGCCGTTCTTAGTTGGTGGAGCGATTTGTCTGGTTAATTCCGATAACGAACGAGACTCTGGCCTGCTAACTAGTCGCTTCCGGTATCCCTTCGTGCTACCGGCGAC--TAATGATCTTCTTAGAGGGACAGGCGGCTTCTAGCCGCACGAGATTGAGCAATAACAGGTCTGTGATGCCCTTAGATGTTCTGGGCCGCACGCGCGCTACACTGAAGGAATCAGCGTGTCCTCCTAGCCCGAAAGGGCCGGGTAACCCGTTGAACCTCCTTCGTGCTAGGGATTGGGGCTTGCAATTGTTCCCCATGAACGAGGAATTCCCAGTAAGCGCGAGTCATAAGCTCGCGTTGATTACGTCCCTGCCCTTTGTACACACCGCCCGTCGCTACTACCGATTGAATGATTTAGTGAGGTCTTCGGACCGGTGCGCGACGGTTCTCTTACTGAGCCGTTGATGTTGCTGGAAAGATGACCAAACTTGATCATTTAGAGGAAGTAAAAGTCGTAACAAGGTTTCCGTAGGTGAACCT???GAATTCGAAAGGGG---------------------------TTGGATTCAAGTCCT--ACC-GTGT-G-----CATACAG-GACGTCCCTGCCAGATGGTGCTGGTCGCCCGC----GGCGATTCACTTCGCTTGCGGTGTCGTTCCCGGCGATCACTCGGCCA-GGTGGC-GT---TGACCTG-GTA-CCGGAGGAGTGCACTTCC-CCCCT-AGTAGAAACGTCGCGACCCGTTGGG-TGCCGGTC-TAAGGCCCGCGATGGCAGCCCTCG--TGTCCTGTGGG--------GGTTC---TCACAGGCGCGTGGACTCGTGGTG-ACCCGGCCGGCTGCCCGACGGTATGACCAGAGGAGTCGATCCGCTGAA---TGGGAAACACTGTGG--TTGTGTAGCGTCCGG-CCCGGCGCCGATGCGTGTGGGGAT-TGAGG--TGTAAACC-GG---GGGTG-CCCGTGC-GAAG-CACGGCCCCGGCCCC---ACTGCGTGTTCGGATTTGTCGGTGTCCTCGGACTGGATCA-GTACTCCCGTCTGCG---ACGCCC-ACCTTCGGATGGTCTCCCG?????ACATATTATTTCACATGAAAGAGGTAAAAAAGAAGTGTTTGGAAATCTAGGCATAATTTTCGCTATAGCAGCAATTGGTTTGTTAGGTTTTGTAGTATGAGCACATCACATATTTACAGTAGGGATAGATGTAGATACACGAGCATATTTTACATCAGCTACAATAATTATTGCTGTACCTACAGGTATTAAGGTATTTAGTTGATTAGCTACTATATATGGATCTAAATTAACAATAAGACCATCATGTATATGAGTAATAGGTTTTGTATTTCTATTTACATTAGGGGGATTAACAGGTATTATTCTTTCTAATTCTTCAATTGACATTACACTACATGACACGTATTATGTTGTAGCACATTTTCACTATGTTCTATCTATAGGAGCAGTATTTACTATTATAGCAGGGTTTATTCATTGATACCCTTTATTTACTGGTTTAAATATAAACCCTTCATGATTAAAAATTCAATTTATTACAATATTTATTGGTGTAAATTTAACTTTTTTCCCTCAACACTTTCTAGGGTTAGCAGGTATACCTCGACGATATTCAGATTATCCTGATATATTTACATCATGAAATATTTTATCTTCAATAGGAAGATTAATTTCAACATTAAGAATAATAATATTTATTATGATTATATGAGAGAGTGTTGCATCAATACGTCAAACAATTTTCAGATCTCATACAACAAGATCTTTAGAATGAATACATAATTTACCTCCTACAGAACATACTTATAATGAATTACCAATTATAATTAAA----TTCTAATATGGCAGAT?????????????????????????????????????????????????????????????AGTTAATCTTTTTTCATGATCATATTATAATAATTATTATAATAATTGTTACTACAGTAAGTTATACTATAATTATAATAATTTTTAATAAACATACTGATCGTAATATATTAGAAGGACAAATAATTGAATTAATTTGAACTGTAACACCAGCAATAACTTTATTTTTCATCGCAACACCTTCATTGCGATTATTATATTTAATAGATGAAATTAATAAACCCATAATAACTATTAAAGCAATTGGTCATCAATGATATTGAACTTATGAATATTCAGATTTCAATAATATAGAATTTGATTCTTATATAATTAACCAAGAAAATATAAATGAATTACGGTTATTAGACGTAGATAATCGAACAGTATTACCTTCCAATACATTTATTCGAATAATTGTAACATCAGCAGATGTTATTCATTCATGAACATTACCTTCAACAGGGGTGAAAATTGACGGTACACCAGGACGATTAAATCAAGCAAGAATAATATTAAACCGAAATGGATTATTATATGGACAATGTTCAGAAATCTGCGGTATAAACCATAGTTTTATACCAATCATAGTAGAAAGAATTAATATTAATAATTTCATTAAATGAATAATAAAATCATCAAATGACTGAAAGC?AGCAGCTCGCCACCAAGGCTGCACGTAAGAGTGCTCCGGCCACTGGTGGAGTGAAGAAGCCACATCGCTACCGCCCTGGGACTGTAGCCCTGAGAGAGATCAGGCGCTACCAGAAGAGCACAGAACTGCTCATCCGCAAGCTTCCCTTCCAGCGGCTTGTTNGAGAGATTGCCCAGGACTTCAAGACCGACCTGCGCTTCCAGAGCTCGGCTGTGATGGCTCTGCAGGAGGCCAGCGAGGCGTACTTGGTGGGGTTGTTCGAAGACACCAATCTGTGTGCCATCCACGCCAAGAGGGTCACCATCATGCCC
	SB0012_Phobaeticus_foliatus	TATTTTAATGGCCGCAGTATTTTGACTGTGCAAAGGTAGCATAATCATTAGTCTATTAATTGTGGACTTGTATGAATGGTTGGACGAAATATTATCTGTCTCTA-TTTAA--TTATTAGAATTTAAATTTTGAGTTAAAATGCTTAAATTTATTTATAGGACGAGAAGACCCTATTGATCTTTATTATTAAT-AATTT--AAT--TTTATTTT---AGTTTA----ATTAT--TTATTATTTTA-TTAATTGTTTTGTTGGGGTGACATGGAGATA-TATTTAACTCTTTATA-TTA-A--TT--TTCATTAATTTATG-TTTAATTGACCTTATATTATTG-TTATAAGATATAGATACCTTAGGGATAACAGCGTAATTTTTTCTGAGAGTTCCTATTGACGATAAAGATTGCGACCTCGATGTTGAATTAAGATTATAATTA---GGTGTAGTAGCTTA-AGTT-GTTAGGTCTGTTCGACCTTTAAATTCTTACATGATCTGAGTTC????????????TTATGGTTCCTTAGATCGTACCACA-AGACTTGGATAACTGTGGTAATTCTAGAGCTAATACATGCAAACAGAGTCCCGACCAGAAATGGAAGGGATGCTTTTATTAGATCAAAACCAATCGG-CCGGTTCGTCCGGTCCGTTTGCTTTGGTGACTCTGGATAACTTTGAGCTGATCGCACGGTCCTCGTACCGGCGACGCATCTTTCAAATGTCTGCCTTATCAACTGTCGATGGTAGGTTCTGCGCCTACCATGGTTGTAACGGGTAACGGGGAATCAGGGTTCGATTCCGGAGAGGGAGCCTGAGAAACGGCTACCACATCCAAGGAAGGCAGCAGGCGCGCAAATTACCCACTCCCGGCACGGGGAGGTAGTGACGAAAAATAACGATACGGGACTCATCCGAGGCCCCGTAATCGGAATGAGTACACTTTAAACCCTTTAACGAGTATCCATTGGAGGGCAAGTCTGGTGCCAGCAGCCGCGGTAATTCCAGCTCCAATAGCGTATATTAAAGTTGTTGCGGTTAAAAAGCTCGTAGTTGGATTTGTGTCCCACGCTGTCGGTTCACCGTTCGTCGGTGTTTAACTGGCATGCCCGTGCGGACGTCCTGCCGGTGGATGCGGTCGGCCGTGGGCCT-TT--GGTCTGCGCGTCGGCGGTCCGATGCAATCCTACCGCGGTGCTCTTCACCGAGTGTCGAGGTGGGCCGGCACGTTTACTTTGAACAAATTAGAGTGCTCAAAGCAGGCAGTGGTTCGCCTGAATATTGTGTGCATGGAATAATGGAATAGGACCTCGGTTCTATTTTGTTGGTTTTCGGAACTTGAGGTAATGATTAATAGGGACAGACGGGGGCATTCGTATTGCGACGTTAGAGGTGAAATTCTTGGATCGTCGCAAGACGAACCTAAGCGAAAGCATTTGCCATGAGTGTTTTCATTAATCAAGAACGAAAGTTAGAGGTTCGAAGGCGATCAGATACCGCCCTAGTTCTAACCATAAACGATGCCAGCTAGCGATCCGCCGAAGTTCCTCCGATGACTCGGCGGGCAGCTTCCGGGAAACCAAAGCTTTTGGGTTCCGGGGGAAGTATGGTTGCAAAGCTGAAACTTAAAGGAATTGACGGAAGGGCACCACCAGGAGTGGAGCCTGCGGCTTAATTTGACTCAACACGGGAAACCTCACCAGGCCCGGACACCGGAAGGATTGACAGATTGAGAGCTCTTTCTTGATTCGGTGGGTGGTGGTGCATGGCCGTTCTTAGTTGGTGGAGCGATTTGTCTGGTTAATTCCGATAACGAACGAGACTCTGGCCTGCTAACTAGTCGCTTCCGGTATCCCTTCGTGCTACCGGCGAC--AAATGATCTTCTTAGAGGGACAGGCGGCTTCTAGCCGCACGAGATTGAGCAATAACAGGTCTGTGATGCCCTTAGATGTTCTGGGCCGCACGCGCGCTACACTGAAGGAATCAGCGTGTCCTCCTAGCCCGAAAGGGCCGGGTAACCCGTTGAACCTCCTTCGTGCTAGGGATTGGGGCTTGCAATTGTTCCCCATGAACGAGGAATTCCCAGTAAGCGCGAGTCATAAGCTCGCGTTGATTACGTCCCTGCCCTTTGTACACACCGCCCGTCGCTACTACCGATTGAATGATTTAGTGAGGTCTTCGGACCGGTGCGCGACGGCTCGCATACTGAGCCGTTGATGTTGCTGGAAAGATGACCAAACTTGATCATTTAGAGGAAGTAAAAGTCGTAACAAGGTTTCCGTAGGTGAACCT???????TCGAAAGGGA---------------------------TTGGATTCAAGTCCG--TCC-GGTT-G---TTCAGGCTG-CCTGGCCTCGCCAGATGTTGCTGGTCGCCCAC----GGCGATTTATTTCGCTTGTGGTGTCGTTCCCGGCGATCACTCGGTGG-GGTGGT-AT---TGCTCTG-TCA-CCGGAGGAGTGCACTTCC-TCCCT-AGTAGAAACGTCGCGACCCGTTGGG-TGCCGGTC-AAAGGCCCGGGATGGCAGCCCGTG--TGTCCTGTGGG--------GTTCC---CCACAGGCATGCGGACTCCTGGTG-TCCCGGCCGGCTGCCCGACGGTATGACCAGAGGAGTCGATCCGCTGAA---AGTGAAACACTGTGG--TTGTGAAGCGTCCGG-CCCGGCGCCGACACGTGCGGGGAT-TGAGG--TGCAAACC-GG---GGGTG-TCCGTGC-GAAG-CACGGCCCCGGCCCC---GCTGCGTCGTCGGAATTGTCGGTGACCTCGGACTGGATCG-GTACTCCCGTCGGCG---ACGCCC-ACCTTCGGATGGTCTCCCG??????????????????????????????????????????????????????????????????????????????????????????????????????????????????????????????????????????????????????????????????????????????????????????????????????????????????????????????????????????????????????????CATGTCTATGATCAATAGGATTTGTATTTTTATTTACATTAGGTGGANTAACAGGAATTGTATTATCAAATTCATCTATTGACATTACACTTCATGACACTTATTATGTAGTAGCACATTTTCACTATGTATTATCAATAGGTGCTGTATTTGCAATCATAGCAGGATTTATTCAATGATACCCCTTATTTACAGGATTAACAATAAATCCNAATTGATTAAAAATTCAATTCATTACTATATTCTTAGGAGTAAATATAACATTTTTTCCTCAACATTTTCTAGGGTTAGCTGGAATACCACGACGATATTCAGATTATCCAGATATATTCACAACTTGAAATATTATTTCATCAATAGGA?????????????????????????????????????????????????????????????????????????????????????????????????????????????????????????????????????????????????????????????????????????????????????????????????????????????????????????????????????????????????????????????????????????????????????????????????????????????????????????????????????????????????????????????????????????????????????????????????????????????????????????????????????????????????????????????????????????????????????????????????????????CTATTGGACATCAATGATACTGAACATACGAATATTCAGATTTTAATAACACAGAATTTGATTCATACATAATTAATCAAGAAAATACTTATAATACACGATTAATAGATGTAGATAATCGAATAACACTACCATCAAATACATTTATCCGAATAATTGTAACATCTGCTGATGTTATTCATTCATGAACTTTACCATCAACGGGAGTAAAAATTGACGGAACCCCTGGACGACTAAATCAAGCAAGATTAATATTAAACCGAAATGGTTTAATTTTCGGACAATGTTCAGAAATTTGNGGAACAAACCATAGATTTATACCAATTGTTGTTGAAAGAGTACCTATAAATTTATTCATTAAATGAATATTAAAATCATCAGATGA???????????????????CACCAAGGCTGCCCGCAAGAGCGCCCCGGCTACTGGAGGAGTGAAGAAGCCGCATCGCTACCGGCCTGGTACAGTCGCGCTGAGAGAAATCAGGCGATACCAGAAGAGCACTGAGCTGCTCATTCGCAAGCTGCCCTTCCAGCGCCTGGTTCGAGAGATCGCCCAGGACTTCAAGACGGANCTGCGTTTCCAGAGCTCGGCNGTGATGGCGTTGCAGGAGGCCAGCGAGGCCTACTTGGTGGGACTGTTCGAAGACACCAATTTGTGTGCCATCCATGCCAAGAGGGTCACCATCNTGCCC
	SB0017_Aretaon_muscosus	TTATTTAATGGCCGCGGTATTTTAACCGTGCAAAGGTAGCATAATCATTAGTCTATTAAATGTGGACTTGTATGAATGGTTGGACGAAATATTTACTGTCTCAT-TTTGT--TTATTATAATTTAATTTTTGTGTTAAAAAGCTCAAATTTTTTTAGAGGACGAGAAGACCCTATAGATCTTTATTTTTTAT-ATTAA---AT--GAATTTTT---AGGTTATG--TTTTT--TATTTGTTATA-TTAATTATTTTGTTGGGGTGACATGGGGAAA-TAATTAACTCTTTATA-TAT-A--TTAATTCATTTATTTATG-TTTATTTGACCTTGTATTATTG-TTATTAGATTTAGATACCTTAGGGATAACAGCGTAATTTTTTTTGAGAGTTCTTATCGACAAGAGAGATTGCGACCTCGATGTTGGATTAAGATTATTGTCA---GGTGAAGTGGCTTG-A-TG-ATTAGGTCTGTTCGACCTTTAAATTCTTACATGATCTGAGTT?TCATTAAATCAGTTATGGTTCCTTAGATCGTACCACA-AGACTTGGATAACTGTGGTAATTCTAGAGCTAATACATGCAAACAGAGTCCCGACCAGAAATGGAAGGGATGCTTTTATTAGATCAAAACCAATCGG-CCGGTTCGTCCGGTCCGTTTGCTTTGGTGACTCTGGATAACTTTGAGCTGATCGCACGGTCCTCGTACCGGCGACGCATCTTTCAAATGTCTGCCTTATCAACTGTCGATGGTAGGTTCTGCGCCTACCATGGTTGTAACGGGTAACGGGGAATCAGGGTTCGATTCCGGAGAGGGAGCCTGAGAAACGGCTACCACATCCAAGGAAGGCAGCAGGCGCGCAAATTACCCACTCCCGGCACGGGGAGGTAGTGACGAAAAATAACGATACGGGACTCATCCGAGGCCCCGTAATCGGAATGAGTACACTTTAAAACCTTTAACGAGTATCCATTGGAGGGCAAGTCTGGTGCCAGCAGCCGCGGTAATTCCAGCTCCAATAGCGTATATTAAAGTTGTTGCGGTTAAAAAGCTCGTAGTTGGATTTGTGTCCCACGCTGTCGGTTCACCGTTCGTCGGTGTTTAACTGGCATGCCTGTGCGGACGTCCTGCCGGTGGATGCGGTCGGCCGTGGGCCT-CT--GGTCTGCGCGTCGGCGGTCCGATTCAATCCTACCGCGGTGCTCTTCACCGAGTGTCGAGGTGGGCCGGCACGTTTACTTTGAACAAATTAGAGTGCTCAAAGCAGGCAGTGGTTCGCCTGAATATTGTGTGCATGGAATAATGGAATAGGACCTCGGTTCTATTTTGTTGGTTTTCGGAACTTGAGGTAATGATTAATAGGGACAGACGGGGGCATTCGTATTGCGACGTTAGAGGTGAAATTCTTGGATCGTCGCAAGACGAACCTAAGCGAAAGCATTTGCCACGAGTGTTTTCATTAATCAAGAACGAAAGTTAGAGGTTCGAAGGCGATCAGATACCGCCCTAGTTCTAACCATAAACGATGCCAGCTAGCGATCCGCCGAAGTTCCTCCGATGACTCGGCGGGCAGCTTCCGGGAAACCAAAGCTTTTGGGTTCCGGGGGAAGTATGGTTGCAAAGCTGAAACTTAAAGGAATTGACGGAAGGGCACCACCAGGAGTGGAGCCTGCGGCTTAATTTGACTCAACACGGGAAACCTCACCAGGCCCGGACACCGGAAGGATTGACAGATTGAGAGCTCTTTCTTGATTCGGTGGGTGGTGGTGCATGGCCGTTCTTAGTTGGTGGAGCGATTTGTCTGGTTAATTCCGATAACGAACGAGACTCTGGCCTGCTAACTAGTCGCTTCCGGTATCCCTTCGTGCTACCGGCGAC--AAATGATCTTCTTAGAGGGACAGGCGGCTTCTAGCCGCACGAGATTGAGCAATAACAGGTCTGTGATGCCCTTAGATGTTCTGGGCCGCACGCGCGCTACACTGAAGGAATCAGCGTGTCCTCCTAGCCCGAAAGGGCCGGGTAACCCGTTGAACCTCCTTCGTGCTAGGGATTGGGGCTTGCAATTGTTCCCCATGAACGAGGAATTCCCAGTAAGCGCGAGTCATAAGCTCGCGTTGATTACGTCCCTGCCCTTTGTACACACCGCCCGTCGCTACTACCGATTGAATGATTTAGTGAGGTCTTCGGACTGGTGCGCGACGGCT--CTTCGCGGGCCGTTGATGTTGCCGGAAAGATGACCAAACTTGATCATTTAGAGGAAGTAAAAGTCGTAACAAGGTTTCCGTAGGTGAACCTCCTGAATTCGAAAGGGG---------------------------CCGGATTCAAGTCGA--TCC-GACA-G---ATCAGGATG-CATGGCCACACCAGATGGCGCCGGTCGCCCGC----GGCGATTCATTTCGTTTGCGGTGTCGTTCCCGACGATCACTCGGTGC-GGTTGC-AT---CGCTCTG-GCT-TCGGACGAGTGCACTTCC-ACCCT-AGTAGAAACGTCGCGACCCGTTGGG-TGCCGGTC-AAAGGCCCGGGATGGCAGACCGTG--TGTCCTGTGGG--------GGATC---CCACATGCAAACGGACTCCTGGTG-ACCCGGCCGGCTGCCCGACGGTATGACCAGAGGAGTCGATCCGCTGAA---AGTTAAACACTGTGG--TTGTGTAGCGTCCGG-CCCGGCGCCGACACGTGCGGGGAT-TGAGG--TGCAAACC-GG---GGGTG-CCCGTGC-TGAG-CACGGCCCCGGCCCC---GCTGCGTCGTCGGATTTGCCGGTGTCCTCGGACTGGATCG-GTACTCCCGTCTGCG---ACGCCC-ACCTTCGGATGGTCTCCCG???TCACATATTATTTCTCACGAAAGAGGGAAAAAAGAAGTTTTCGGAAATCTAGGAATAATCTTCGCAATAGCAGCAATCGGCTTACTAGGATTTGTAGTTTGAGCTCATCATATATTTACAGTTGGAATAGATGTTGATACTCGAGCATATTTCACTTCAGCAACCATAATTATTGCAGTCCCAACTGGAATTAAAGTATTTAGATGACTGGCAACAATATATGGATCAAAAATAACAATAAGACCCTCTTGCTTATGAGCCATAGGATTCGTATTTCTATTTACATTAGGTGGATTAACAGGAATTGTATTATCAAATTCATCCATTGATATTACATTACATGACACATACTATGTTGTCGCTCATTTTCATTATGTACTTTCAATAGGAGCAGTATTCGCTATTATAGCAGGATTTATCCAATGATATCCACTTTTTACAGGGATAACAATAAACCCCCTCTGATTAAAAATTCAATTTATTGGAATATTTATTGGAGTAAATTTAACTTTCTTTCCACAACATTTTCTAGGATTAGCTGGGATGCCCCGACGATATTCAGATTATCCAGATATATTCACATCATGAAATATTGTTTCATCAATTGGTGCCCTTATTTCAACAATTAGAATAATAATATTTATTATAATCATATGAGAAAGAGTAACAACAACACGACAAGCCATTTTTAGTTCACATATAATTAGATCTATAGAATGAAACCATAACCTACCCCCATCAGAACATACATATAGAGAATTGCCGATCCTAATTAAG----TTCTAATATGGCAGATTTAGAAATAACAACATGACCTAACATCTATATACAAGATAGAATATCCCCTTTAATAGAACAACTAATTTTCTTCCATGACCATATTATAATAATCTTAATAATAATTGTTACAACCGTAACTTATATTATAATTATACTAATATATAATAATAATGTTGATCGAAATTTACTAGAAGGACAAATGATTGAATTAATTTGAACAGTAACACCAGCAATAACCTTATTCTTTATTGCAACACCATCATTACGATTACTTTACTTAATAGATGAAATTAATAACCCTATAATAACTACAAAGGCTGTAGGCCATCAATGATATTGAAGATATGAGTATTCAGATTTTAATGATACAGAATTTGACTCTTATATAATTAATCAAGAACAAAATAATTTATTACGATTATTAGATGTAGACAACCGTATAGTATTACCATCAAATACACACATCCGAATAATTGTTACCTCAACAGACGTGATTCATTCGTGAACTCTACCATCAAGAGGGGTAAAAATTGATGGTACACCAGGACGATTAAATCAAGCAAGATTAATATTAAATCGGAATGGATTAACATTTGGACAATGTTCAGAAATTTGTGGGACAAACCACAGATTTATACCAATTGTAGTGGAAAGAGTCCCTATTAATTCATTCATTAAATGAATAATAAAATCATCAGATGACTGAAAGC?AGCAGCTCGCCACCAAAGCTGCTCGAAAGAGCGCCCCTGCCACGGGGGGAGTGAAGAAGCCACATCGCTACCGCCCGGGCACCGTGGCGTTGCGAGAAATCAGGCGCTACCAGAAGAGCACCGAACTGCTCATCCGCAAGTTGCCATTCCAACGCTTGGTGCGAGAGATCGCGCAGGACTTCAAGACGGACTTGCGGTTCCAGAGTTCGGCGGTGATGGCGCTGCAGGAGGCGAGTGAGGCGTACCTCGTGGGTCTTTTCGAGGACACCAACCTGTGTGCCATCCATGCCAAGAGGGTCACCATCATGCCC
	SB0019_Obrimus_bicolanus	TTATTTAATGGCCGCGGTATTCTAACCGTGCAAAGGTAGCATAATCATTAGCCTATTAATTGTAGGCTTGTATGAATGGTTGGACGAAATATTTACTGTCTCGT-TTATT--TTTTTAGAATTTAATTTTTGAGTTAAAAAGCTCAAATTTTTTTGTAGGACGAGAAGACCCTGTAGATCTTTATTTTTGTT-ATACT---TC--TTATATTT---AGTTGAGG-ATTTAT--TTTTTAGTATA-TTTATTATTTTGTTGGGGTGACATGGAGATT-TTATTAACTCTTTATT-TTT-T--TT--TTCATTTATTTGTG-TTTATTTGACCTTTTATTAATG-TTATAAGATTTAGATACCTTAGGGATAACAGCGTTATTTTTTTTGAGAGTTCTTATCGACAGATAAGATTGCGACCTCGATGTTGGATTAAGATTATTATCA---GGTGTAGTGGCTTG-A-TT-ATTAGGTCTGTTCGACCTTTAAATTCTTACATGATCTGAGTTC?????????????????????????????????????????????????ACTGTGGTAATTCTAGAGCTAATACATGCAAACAGAGTCCCGACCAGAAATGGAAGGGATGCTTTTATTAGATCAAAACCAATCGG-CCGGTTCGTCCGGTCCGTTTGCTTTGGTGACTCTGGATAACTTTGAGCTGATCGCACGGTCCTCGTACCGGCGACGCATCTTTCAAATGTCTGCCTTATCAACTGTCGATGGTAGGTTCTGCGCCTACCATGGTTGTAACGGGTAACGGGGAATCAGGGTTCGATTCCGGAGAGGGAGCCTGAGAAACGGCTACCACATCCAAGGAAGGCAGCAGGCGCGCAAATTACCCACTCCCGGCACGGGGAGGTAGTGACGAAAAATAACGATACGGGACTCATCCGAGGCCCCGTAATCGGAATGAGTACACTTTAAAACCTTTAACGAGTATCCATTGGAGGGCAAGTCTGGTGCCAGCAGCCGCGGTAATTCCAGCTCCAATAGCGTATATTAAAGTTGTTGCGGTTAAAAAGCTCGTAGTTGGATTTGTGTCCCACGCTGTCGGTTCACCGTTCGTCGGTGTTTAACTGGCATGCCTGTGTGGACGTCCTGCCGGTGGATGCAGTCGGCCGTGGGCCT-CT--GGTCTGCGCGTCGGCGGTCCGATTCAATCCTACCGCGGTGCTCTTTACCGAGTGTCGAGGTGGGCCGGCACGTTTACTTTGAACAAATTAGAGTGCTCAAAGCAGGCAGTGGTTCGCCTGAATATTGTGTGCATGGAATAATGGAATAGGACCTCGGTTCTATTTTGTTGGTTTTCGGAACTTGAGGTAATGATTAATAGGGACAGACGGGGGCATTCGTATTGCGACGTTAGAGGTGAAATTCTTGGATCGTCGCAAGACGAACCTAAGCGAAAGCATTTGCCACGAGTGTTTTCATTAATCAAGAACGAAAGTTAGAGGTTCGAAGGCGATCAGATACCGCCCTAGTTCTAACCATAAACGATGCCAGCTAGCGATCCGCCGAAGTTCCTCCGATGACTCGGCGGGCAGCTTCCGGGAAACCAAAGCTTTTGGGTTCCGGGGGAAGTATGGTTGCAAAGCTGAAACTTAAAGGAATTGACGGAAGGGCACCACCAGGAGTGGAGCCTGCGGCTTAATTTGACTCAACACGGGAAACCTCACCAGGCCCGGACACCGGAAGGATTGACAGATTGAGAGCTCTTTCTTGATTCGGTGGGTGGTGGTGCATGGCCGTTCTTAGTTGGTGGAGCGATTTGTCTGGTTAATTCCGATAACGAACGAGACTCTGGCCTGCTAACTAGTCGCTTCCGGTATCCCTTCGTGCTACCGGCGAC--AAATGATCTTCTTAGAGGGACAGGCGGCTTCTAGCCGCACGAGATTGAGCAATAACAGGTCTGTGATGCCCTTAGATGTTCTGGGCCGCACGCGCGCTACACTGAAGGAATCAGCGTGTCCTCCTAGCCCGAAAGGGCCGGGTAACCCGTTGAACCTCCTTCGTGCTAGGGATTGGGGCTTGCAATTGTTCCCCATGAACGAGGAATTCCCAGTAAGCGCGAGTCATAAGCTCGCGTTGATTACGTCCCTGCCCTTTGTACACACCGCCCGTCGCTACTACCGATTGAATGATTTAGTGAGGTCTTCGGACTGGTGCGCGACGGCT--CTTCGCGGGCCGTTGATGTTGTCGGAAAGATGACCAAACTTGATCATTTAGAGGAAGTAAAAGTCGTAACAAGGTTTCCGTAGGTGAACCTCCTGAATTCGAAAGGGG---------------------------CCGGATTCAACTCGA-CCCC-GATT-G---TCCTGGATG-CATGGCCCCACCAGATGGCGCCGGTCGCCCGC----GGCGATTCATTTCGTTTGCGGTGTCGTTCCCGACGATCACTCGGTGA-GGTTGC-AT---TTCTCTG-CCT-TCGGACGAGTGCACTTCC-ACCCT-AGTAGAAACGTCGCGACCCGTTGGG-TGCCGGTC-AAAGGCTCGGGATGGCAGACCGTT--TGTCCTGTGGG--------GGCTC---CCACATGCAGGCGGACTCCTGGTG-ACCCGACCGGCTGCCCGACGGTATGACCAGAGGAGTCGATCCGCTGTA---AGTGAAACACTGTGG--CTGTGTAGCGTCCGG-CCCGGCGCCGACGCGTGCGGGGAT-TGAGG--TGCAAACC-GG---GGGTG-CCCGTGC-GAAG-CACGGCCCCGGCCCC---GCTGCGTCGTCGGATTTGCCGGTGTCCTCGGACTGGATCG-ATACTCCCGTCTGCG---ACGCCC-ACCTTCGGATGGTCTCCCG??CTCACATATCATTTCAAATGAGAGAGGTAAAAAGGAAGTTTTCGGAAATCTGGGAATAATCTTTGCAATAGCAGCAATTGGTTTATTAGGGTTCGTAGTATGAGCTCATCATATATTTACAGTTGGTATAGATGTTGATACACGAGCTTACTTCACATCAGCAACAATAATTATTGCTGTTCCAACCGGAATTAAAGTATTTAGATGACTAGCAACAATATATGGATCTAAATTAACACTTAGCCCATCATGTTTATGGGCAATAGGATTTGTTTTCCTATTCACACTGGGTGGACTAACTGGAATTGTTTTATCAAATTCATCAATTGATATCACTCTCCACGACACTTATTATGTAGTAGCTCATTTCCATTATGTTTTATCTATAGGAGCAGTATTTGCCATTATAGCAGGATTTATTCAATGGTTCCCTTTATTTACAGGAATAACAATAAATCCACTATGATTGAAAATTCAATTCACAGGAATATTCATCGGAGTAAACCTAACATTTTTTCCACAACACTTTCTCGGATTAGCTGGAATACCGCGACGATATTCTGATTATCCAGATATATTTACATCATGAAATATTATCTCTTCAATAGGGGCCCTCATTTCAACAGTAAGAATAACAATATTTATTACAATCTTATGGGAAAGATTATCAACAATACGACAGACAATCTTCAGTTCTCATATAACAAGATCTATAGAGTGAAATCATAATATACCCCCTACAGAACATGCCTATAGAGAACTCCCAATTCTAATTAAA----TTCTAATATGGCAGATTTAGAAATAACAACATGACCAAACATTTATTTACAAGATAGAGTATCCCCTCTAATAGAACAGTTAATTTTCTTCCATGATCATATCATAATAATTCTTATAATAATTGTAACAACAGTATCATATATAATAATAATGTTAATTTATAACAAAAATATAGATCGAAATCTATTAGAAGGTCAAATAATTGAATTAATCTGAACGGTAACCCCCGCTATAACATTATTCTTCATTGCAACACCATCATTGCGATTATTATATTTAATAGATGAAATTAATAATCCATCAATAACTATTAAAGCTGTAGGACACCAATGATACTGAACATATGAATATTCAGACTTCAACGAAATAGAATTCGATTCATATATGTTAAATTCAGAAGATAATAAGACACTACGACTGTTGGATGTAGATAACCGAACTGTGCTCCCTTCTAATACTTTTATCCGAATAATCATTACATCAGTTGATGTAATCCATTCTTGAACACTACCAGCTAGAGGATTAAAAATTGACGGGACACCTGGTCGACTTAATCAAAGAAGACTGATATTAAATCGAAATGGATTAACCTTTGGTCAATGTTCAGAAATCTGTGGAACAAATCATAGATTTATACCTATTGTAGTAGAAAGAATTCCAATTAATTCATTCATTAAATGAATAATAAAATCATCAGATGACTGAAAGC??GCAGCTCGCTACCAAAGCTGCTCGAAAGAGCGCCCCTGCCACGGGGGGAGTGAAGAAGCCACATCGGTACCGCCCGGGCACAGTCGCGTTGCGAGAAATCAGGCGCTACCAGAAGAGCACCGAACTGCTCATCCGCAAGTTGCCCTTCCAACGCCTGGTGCGAGAGATCGCGCAGGACTTCAAGACGGACTTGCGGTTCCAGAGTTCGGCGGTGATGGCGCTGCAGGAGGCGAGCGAGGCTTACCTCGTGGGTCTTTTCGAGGACACCAACCTGTGTGCCATCCATGCCAAGAGGGTCACCATCATGCCC
	SB0031_Ophicrania_palinurus	TTATTTAATGGCCGCGGTATTTTGACCGTGCAAAGGTAGCATAATCATTAGTCCATTAATTGTGGTCTTGTATGAATGGTTGGACGAGATATTATCTGTCTCAGTATTTATTTTTATAAAATTTAAATTTTAAGTCAAAATGCTTAAATTTTTTTATAGGACGAGAAGACCCTTTAGATCTTTATTTATTTT-GTTAT--TTG--TTTTATTT---AGTTTT----ATTTT--TTTAGATAATT-ATTTATTTTTTGTTGGGGTGACATGGTGATA-TTATTAACTCATTATA-TTT-T--TA--TACAATTATTTTTG-TTTATTTGACCTTTTATTAATG-TTATAAGATTTAGATACCTAAGGGATAACAGCGTAATTCTTTTTGAGAGTTCAAATCGACAAGGGAGATTGCGACCTCGATGTTGGATTAAGATTATAATTG---GGTGTAGGTGCTTA-A-TT-ATTAGGTCTGTTCGACCTTTAAATTCTTACATGATCTGAGTTC????????????????GGTTCCTTAGATCGTACCACA-ATACTTGGATAACTGTGGTAATTCTAGAGCTAATACATGCAAACAGAGTCCCGACCAGAAATGGAAGGGATGCTTTTATTAGATCAAAACCAATCGG-CCGGCTCGTCCGGTCCGTTTGCTTTGGTGACTCTGGATAACTTTGAGCTGATCGCACGGTCCTCGTACCGGCGACGCATCTTTCAAATGTCTGCCTTATCAACTGTCGATGGTAGGTTCTGCGCCTACCATGGTTGTAACGGGTAACGGGGAATCAGGGTTCGATTCCGGAGAGGGAGCCTGAGAAACGGCTACCACATCCAAGGAAGGCAGCAGGCGCGCAAATTACCCACTCCCGGCACGGGGAGGTAGTGACGAAAAATAACGATACGGGACTCATCCGAGGCCCCGTAATCGGAATGAGTACACTTTAAACCCTTTAACGAGTATCCATTGGAGGGCAAGTCTGGTGCCAGCAGCCGCGGTAATTCCAGCTCCAATAGCGTATATTAAAGTTGTTGCGGTTAAAAAGCTCGTAGTTGGATTTGTGTCCCACGCTGTCGGTTCACCGTTCGTCGGTGTTTAACTGGCATGCCCGTGCGGACGTCCTGCCGGTGGATGCGGTCGGCCGTGGGCTT-CT--GGTCTGCGCGTCGGCGGTCCGATGCAATCCTACCGCGGTGCTCTTCACCGAGTGTCGAGGTGGGCCGGCACGTTTACTTTGAACAAATTAGAGTGCTCAAAGCAGGCAGTGGTTCGCCTGAATATTGTGTGCATGGAATAATGGAATAGGACCTCGGTTCTATTTTGTTGGTTTTCGGAACTTGAGGTAATGATTAATAGGGACAGACGGGGGCATTCGTATTGCGACGTTAGAGGTGAAATTCTTGGATCGTCGCAAGACGAACCTAAGCGAAAGCATTTGCCATGAGTGTTTTCATTAATCAAGAACGAAAGTTAGAGGTTCGAAGGCGATCAGATACCGCCCTAGTTCTAACCATAAACGATGCCAGCTAGCGATCCGCCGAAGTTCCTCCGATGACTCGGCGGGCAGCTTCCGGGAAACCAAAGCTTTTGGGTTCCGGGGGAAGTATGGTTGCAAAGCTGAAACTTAAAGGAATTGACGGAAGGGCACCACCAGGAGTGGAGCCTGCGGCTTAATTTGACTCAACACGGGAAACCTCACCAGGCCCGGACACCGGAAGGATTGACAGATTGAGAGCTCTTTCTTGATTCGGTGGGTGGTGGTGCATGGCCGTTCTTAGTTGGTGGAGCGATTTGTCTGGTTAATTCCGATAACGAACGAGACTCTGGCCTGCTAACTAGTCGCTTCCGGTATCCCTTCGTGCTACCGGCGAC--AAATGATCTTCTTAGAGGGACAGGCGGCTTCTAGCCGCACGAGATTGAGCAATAACAGGTCTGTGATGCCCTTAGATGTTCTGGGCCGCACGCGCGCTACACTGAAGGAATCAGCGTGTCCTCCTAGCCCGAAAGGGCCGGGTAACCCGTTGAACCTCCTTCGTGCTAGGGATTGGGGCTTGCAATTGTTCCCCATGAACGAGGAATTCCCAGTAAGCGCGAGTCATAAGCTCGCGTTGATTACGTCCCTGCCCTTTGTACACACCGCCCGTCGCTACTACCGATTGAATGATTTAGTGAGGTCTTCGGACCGGTGCGCGACGGCTTA-TTAATAGGCCGTTGATGTTGCTGGAAAGATGACCAAACTTGATCATTTAGAGGAAGTAAAAGTCGTAACAAGGTTTCCGTAGGTGAACCTCCTGAATTCGAAGGGGA---------------------------TTGGATTCAATTCCG--CCC-GGCT-G---TGCAGGCCG-CCT-TTCCTGCCAGATGGTGCTGGTCGCCCAC----GGCGATTCATTTCGCTTGTGGTGTCGTTCCCGGCTATCACTCGGTGG-GGTGGC-GT---CGCTCTG-TCG-CCGGAGGAGTGCACTTCC-TCCCT-TGTAGAAACGTCGCGACCCGTTGGG-TGCCTGTC-TAAGGCCCGGGATGGCAGCCCACT--TGTCCTGTGCC--------ATCAA---TCACAGGCGTGTGGACACCTGGTG-ACCCGGCCGGCTGCCCGACGGTATGACCAGAGGAGTCGATCCGCTGAA---TGGGAAACACAATGG--TTGTGTAGCGTCCGG-CCCGGCGCCGACACGTGCGGGGAA-TGTGG--TGTAAGCC-GG---GGGTG-TCCGTGCAGAAG-CACGGTCCCGGCCCC---GCTGCGTTGTTGGAACTGTCGGTGTCCTCGGACTGGATCA-GCACTCCCGTCGGCG---ACGCCC-ACCTTCGGATGGTCTCCCG???TCACATATCATCGCTCATGAAAGAGGAAAAAAAGAAGTATTTGGAAATTTAGGAATAATTTTTGCAATAGCAGCAATTGGTTTATTAGGCTTTGTAGTATGAGCTCATCATATATTTACTGTAGGAATAGATGTAGATACACGAGCCTATTTCACTTCAGCAACAATAATTATTGCAGTACCAACTGGAATTAAAGTATTTAGATGATTGGCCACAATATATGGGTCTAAATTAACATTTAGACCTTCTTGTTTGTGAAGAATAGGATTTGTCTTTCTATTTACATTAGGGGGCCTAACTGGAATCGTACTATCAAATTCATCAATTGATATTACATTACACGATACATATTATGTAGTTGCCCATTTCCACTATGTATTATCAATAGGAGCCGTATTTGCTATTATAGCCGGTTTTATTCATTGATATTCATTATTCACAGGAATAAATATAAACCCATCATGATTAAAAATTCAATTTTTTAGAATATTTATTGGAGTTAATTTAACATTTTTCCCACAACATTTCTTAGGGTTAGCAGGAATACCACGACGATACTCAGATTACCCTGATATATTTATATCATGAAATATTATTTCATCTATTGGGGCTTTAATTTCAACATTAAGAATAATAATATTTATTATAATTATATGAGAAAGAGTAACATCTAATCGACAAACAATTTTTAGATCCCACATAGTAAGCTCATTAGAATGAATACACAACCTACCACCAACAGAACATACTTATAATGAATTACCTATTCTAATTAAA----TTCTAATATGGCAGATTTAGAAATAACCACATGACCAAACCTGTATCTCCAAGACAGATCATCACCAATAATAGAACAACTAGTATTTTTTCATGATCATATCATAATAATTTTAACAATAATTGTAATTACAGTAACATATATCATAATCATATTAATCTTTAACAGAAATATAGACCGAAACACCTTAGATGGTCAATTAATTGAATTAATTTGAACAGTAACACCAGCTATTACTTTATTTTTCATTGCAACCCCATCTTTACGACTATTATACTTAATAGATGAAATTAATAGCCCAACAATAACTATTAAAGCAGTGGGGCATCAATGATATTGAACATATGAATATTCAGACTTTAATGATAATGAAATAGACTCATATTTAGAAAGTACAGAAAGTAATAATAGATTACGCCTCTTAGATGTAGATAATCGATTAACATTACCATCAAATATCTTTATCCGAATAATTGTTACATCAACAGATGTAATTCATTCGTGAACTATCCCATCAACAGGAGTAAAGATTGATGGCACCCCAGGACGATTAAATCAATCAAGATTAATTTTTAATCGAAATGGACTAATATTTGGTCAATGTTCAGAAATTTGTGGAACAAATCATAGATTTATACCAATTGTTGTTGAAAGAATACCTATTAATAATTTCATCAAATGAATAATAAAATCATCAGATGACTGAAAGC???????TCGCCACGAAAGCGGCTCGCAAGAGCGCCCCGGCCACGGGAGGAGTGAAGAAGCCGCATCGCTACAGGCCTGGCACTGTCGCTCTGAGGGAGATCAGGCGCTACCAGAAAAGCACAGAACTGCTCATCCGCAAGCTGCCCTTCCAGCGCCTGGTAAGGGAGATCGCGCAGGACTTCAAGACTGACCTGCGCTTCCAAAGCTCTGCAGTGATGGCTCTGCAGGAGGCGAGTGAAGCCTACCTTGTGGGGCTGTTTGAGGATACCAACCTCTGTGCCATCCATGCCAAAAGAGTCACCATCATGCCC
	SB0033_Phyllium_sp.	?????????GGCCGCGGTATTTTGACCGTGCAAAGGTAGCATAATCATTAGCTTATTAATTGTAAGATTGTATGAATGGTTGGACGAAATATTATCTGTCTCGT-ATTTA-TTAATTAGAATTTAATTTTTGGGTTAAAAAGCCTAAATTTTTTTAAAGGACGAGAAGACCCTATAGATCTTTATTTTCATT-ATTTT---AT--ATATTTTG---TATTATT---TATTT----------TTA-TTGAATTTTTAATTGGGGTGATTTTGAGATA-TAATCAACTCTTTATT-TTT-T--TT--TTCATTAATTTATG-TTTATTTGACCTTTTAATATTGTTTATAANATAAAGATACCTTAGGGATAACAGCGTAATTCCTTTTAAGAGTTCATATTGACNAAGGAGATTGCGACCTCGATGTTGAATTAAGATAAATATTA---GGTGAAGAAGCTTA-A-TT-ATTAGGTCTGTTCGACCTTTAAAATCTTACATGATCTGAGTTCTCATTAAATCAGTTATGGTTCCTTAGATCGTACCACA-TGACTTGGATAACTGTGGTAATTCTAGAGCTAATACATGCAAACAGAGTCCCGACCAGAAATGGAAGGGATGCTTTTATTAGATCAAAACCAATCGG-CCGGCTCGCCCGGTCCGTTTGCTTTGGTGACTCTGGATAACTTTGAGCTGATCGCACGGTCCTCGTACCGGCGACGCATCTTTCAAATGTCTGCCTTATCAACTGTCGATGGTAGGTTCTGCGCCTACCATGGTTGTAACGGGTAACGGGGAATCAGGGTTCGATTCCGGAGAGGGAGCCTGAGAAACGGCTACCACATCCAAGGAAGGCAGCAGGCGCGCAAATTACCCACTCCCGGCACGGGGAGGTAGTGACGAAAAATAACGATACGGGACTCATCCGAGGCCCCGTAATCGGAATGAGCACACTTTAAACGCTTTAACGAGTATCCATTGGAGGGCAAGTCTGGTGCCAGCAGCCGCGGTAATTCCAGCTCCAATAGCGTATATTAAAGTTGTTGCGGTTAAAAAGCTCGTAGTTGGACTTGTGTCCCACGCTGTCGGTTCACCGTTCGTCGGTGTTTAACTGGCATGCCCGTGTGGACGTCCTGCCGGTGGATGCGGTCGGCCGTGGGCCT-CT--GGTCTGCGCGTCGGCGGTCCGATGGAATCCTACCGCGGTGCTCTTCACCGAGTGTCGAGGTGGGCCGGCACGTTTACTTTGAACAAATTAGAGTGCTCAAAGCAGGCAGTGGTTCGCCTGAATATTGTGTGCATGGAATAATGGAATAGGACCTCGGTTCTATTTTGTTGGTTTTCGGAACTTGAGGTAATGATTAATAGGGACAGACGGGGGCATTCGTATTGCGACGTTAGAGGTGAAATTCTTGGATCGTCGCAAGACGAACCTAAGCGAAAGCATTTGCCATGAGTGTTTTCATTAATCAAGAACGAAAGTTAGAGGTTCGAAGGCGATCAGATACCGCCCTAGTTCTAACCATAAACGATGCCAGCTAGCGATCCGCCGAAGTTCCTCCGATGACTCGGCGGGCAGCTTCCGGGAAACCAAAGCTTTTGGGTTCCGGGGGAAGTATGGTTGCAAAGCTGAAACTTAAAGGAATTGACGGAAGGGCACCACCAGGAGTGGAGCCTGCGGCTTAATTTGACTCAACACGGGAAACCTCACCAGGCCCGGACACCGGAAGGATTGACAGATTGAGAGCTCTTTCTTGATTCGGTGGGTGGTGGTGCATGGCCGTTCTTAGTTGGTGGAGCGATTTGTCTGGTTAATTCCGATAACGAACGAGACTCTGGCCTGCTAACTAGTCGCTTCCGGTATCCCTTCGTGCTACCGGCGAC--AAATGATCTTCTTAGAGGGACAGGCGGCTTCTAGCCGCACGAGATTGAGCAATAACAGGTCTGTGATGCCCTTAGATGTTCTGGGCCGCACGCGCGCTACACTGAAGGAATCAGCGTGTCCTCCTAGCCCGAAAGGGCCGGGTAACCCGTTGAACCTCCTTCGTGCTAGGGATTGGGGCTTGCAATTGTTCCCCATGAACGAGGAATTCCCAGTAAGCGCGAGTCATAAGCTCGCGTTGATTACGTCCCTGCCCTTTGTACACACCGCCCGTCGCTACTACCGATTGAATGATTTAGTGAGGTCTTCGGACCGGTGCGCGACGGCT--CCTCGCGAGCCGTTGATGTTGCTGGAAAGATGACCAAACTTGATCATTTAGAGGAAGTAAAAGTCGTAACAAGGTTTCCGTAGGTGAACCTCCTGAATTCGAAAGGGG---------------------------TTGGATTCAGATCTT--ACC-GATA-G---CATACTAGG-CAGCCCCACCGCGGATGGTGCCGGTCGCCCGC----GGCGATTAATTTCGTTTGCGGTGTCGTTTCTGGCGTCCACTCGGTGG-TTAGCT------GACCAAA-ATC-TCGGAGGGTCGCACTTCT-CCCCT-AGTAGAAACGTCGCGACCCGTTGGG-TGCCGGCC-GAAGGCCTGGGAAGGAAGCCCGCG--CGTCCTGTGGT--------GGTTG---CCACAGGCGTGCGGACTCCCGGTG-ACCCGGCCGGCTGCCCGACGGTATGACCAGAGGAGCCGATCCGCTGAA---TGGGAAACACTGTGGT-TTGTGAAGCGTGCGG-CCTGGCGCCGATACGTGCGGGGAT-TGAGG--TGTAAACC-GG---GGGTT-CCCGTGC-GAAG-CACGGTCCCGGCCCC---GCTGCGTTGTCGG--TTGCCGGTGTCCTCGCACTGGATCG-ATACTCCCGTCTGCG---ACGCCC-ATCTTCGGATGGTCTCCCG?????????????????????????????????????????????????????????????????????????????????????????????????????????????????????????????????????????????????????????????????????????????????????????????????????????????????????????????????????????????????????????????????????????????????????????????????????????????????????????????????????????????????????????????????????????????????????????????????????????????????????????????????????????????????????????????????????????????????????????????????????????????????????????????????????????????????????????????????????????????????????????????????????????????????????????????????????????????????????????????????????????????????????????????????????????????????????????????????????????????????????????????????????????????????????????????????????????????????????????????????????????????????????????????????????????????????????????????????????????????????????????????????????????????????????????????????????????????????????????????????????????????????????????????????????????????????????????????????????????????????????????????????????????????????????????????????????????AAAGCAGTTGGACATCAATGATATTGATCATATGAATATTCAGATTTCATAGAAAAAGAATTAGATATATATATAGAAAATTTTGAAAAAAATACAAATTTACGTTTACTAGATTCTGATAATCGATTAACATTACCATTCAATATATTTATTCGAATAATAGTTACATCCACCGACGTAATTCATTCATGAACTCTACCATCTACAGGAATTAAAATTGATGGAACACCTGGACGACTAAACCAATCAAGAATAATACTGAATCGAACAGGATTAGTTTATGGTCAATGTTCAGAAATTTGTGGTATAAACCATAGATTTATACCAATTGTCATTGAAAGAGTACCCATTAACATTTT???????????????????????????????????????????????GCCACAAAAGCGGCTCGTAAGAGCGCCCCTGCAACTGGTGGAGTGAAGAAGCCTCACCGCTACCGTCCTGGAACAGTTGCCCTGAGAGAAATCAGGCGTTACCAGAAGAGCACCGAGCTGCTGATTCGAAAGTTGCCGTTCCAGCGCCTTGTGCGTGAGATTGCCCAGGACTTCAAGACGGACCTCCGCTTCCAGAGCTCTGCAGTAATGGCACTGCAGGAGGCGAGCGAGGCCTACCTGGTGGGTCTTTTTGAGGACACCAACCTGTGTGCCATTCACGCCAAGAGGGTCACCATCATGCCC
	SB0050_Cryptophyllium_phami	?????????GGCCGCGGTATTTTGACCGTGCGAAGGTAGCATAATCATTAGTCTATTTATTGTGGAATAGTATGAATGGTTTGACGAAATATTAACTGTCTCAT-TTTAA--TAATTAAAATTTAATTTTTTAGTTAAAGAGCTTAAATTTTTTTAAAGGACGAGAAGACCCTATAGATCTTTATTTTATTA-TTTTT---AT--TCTCTTTA---GTTTAA----TTTTT--TTATAACTATA-TTTATTATTTTGTTGGGGTGACATATGGATA-TAATTAACTCCTTTT---TT-T--TT--TTCATTTCTTTTTG-TTTATTTGATCTTTTATTATTGCTTATAANAATAANATACCTTAGGGATAACAGCGTAATTCTCCTTGAGAGTTCATATTGACAGTGGAGTTTGCGACCTCGATGTTGAATTAAGATTATTTTTA---GGTGAAGTAGCTTA-A-TT-ATTAAGTCTGTTCGACTTTTAATATCTTACATGATCTGAGTTC????????????????????????????????????????????????????????????????????????????????????????????????????????????????????????????????CCATCGG-CCGGCTCGCCCGGTCCGTTTGCTTTGGTGACTCTGGATAACTTTGAGCTGATCGCACGGTCCTCGTACCGGCGACGCATCTTTCAAATGTCTGCCTTATCAACTGTCGATGGTAGGTTCTGCGCCTACCATGGTTGTAACGGGTAACGGGGAATCAGGGTTCGATTCCGGAGAGGGAGCCTGAGAAACGGCTACCACATCCAAGGAAGGCAGCAGGCGCGCAAATTACCCACTCCCGGCACGGGGAGGTAGTGACGAAAAATAACGATACGGGACTCATCCGAGGCCCCGTAATCGGAATGAGCACACTTTAAACGCTTTAACGAGTATCCATTGGAGGGCAAGTCTGGTGCCAGCAGCCGCGGTAATTCCAGCTCCAATAGCGTATATTAAAGTTGTTGCGGTTAAAAAGCTCGTAGTTGGACTTGTGTCCCACGCTGTCGGTTCACCGTTCGTCGGTGTTTAACTGGCATGCCCGTGCGGACGTCCTGCCGGTGGATGCGGTCGGCCGTGGGCCT-CT--GGTCTGCGCGTCGGCGGTCCGATGGAATCCTACCGCGGTGCTCTTCACCGAGTGTCGAGGTGGGCCGGCACGTTTACTTTGAACAAATTAGAGTGCTCAAAGCAGGCAGTGGTTCGCCTGAATATTGTGTGCATGGAATAATGGAATAGGACCTCGGTTCTATTTTGTTGGTTTTCGGAACTTGAGGTAATGATTAATAGGGACAGACGGGGGCATTCGTATTGCGACGTTAGAGGTGAAATTCTTGGATCGTCGCAAGACGAACCTAAGCGAAAGCATTTGCCATGAGTGTTTTCATTAATCAAGAACGAAAGTTAGAGGTTCGAAGGCGATCAGATACCGCCCTAGTTCTAACCATAAACGATGCCAGCTAGCGATCCGCCGAAGTTCCTCCGATGACTCGGCGGGCAGCTTCCGGGAAACCAAAGCTTTTGGGTTCCGGGGGAAGTATGGTTGCAAAGCTGAAACTTAAAGGAATTGACGGAAGGGCACCACCAGGAGTGGAGCCTGCGGCTTAATTTGACTCAACACGGGAAACCTCACCAGGCCCGGACACCGGAAGGATTGACAGATTGAGAGCTCTTTCTTGATTCGGTGGGTGGTGGTGCATGGCCGTTCTTAGTTGGTGGAGCGATTTGTCTGGTTAATTCCGATAACGAACGAGACTCTGGCCTGCTAACTAGTCGCTTCCGGTATCCCTTCGTGCTACCGGCGAC--AAATGATCTTCTTAGAGGGACAGGCGGCTTCTAGCCGCACGAGATTGAGCAATAACAGGTCTGTGATGCCCTTAGATGTTCTGGGCCGCACGCGCGCTACACTGAAGGAATCAGCGTGTCCTCCTAGCCCGAAAGGGCCGGGTAACCCGTTGAACCTCCTTCGTGCTAGGGATTGGGGCTTGCAATTGTTCCCCATGAACGAGGAATTCCCAGTAAGCGCGAGTCATAAGCTCGCGTTGATTACGTCCCTGCCCTTTGTACACACCGCCCGTCGCTACTACCGATTGAATGATTTAGTGAGGTCTTCGGACCGGTGCGCGACGGCT--CTTCGCGAGCCGTTGATGTTGCTGGAAAGATGACCAAACTTGATCATTTAGAGGAAGTAAAAGTCGTAACAAGGTTTCCGTAGGTGAACCTCCTGAATTCGAAAGGGG---------------------------TTGGATTCATGTCCT--GCC-GTTT-G---TAAACTAGG-CCGTTCCGCCGTAGATGGTGCCGGTCGCCCGC----GGCGATTAATTTCGTTTGCGGTGTCGTTACTGGCGTCCACTCGGTGG-AG-GCT------GGCCACC-CTT-GCGGAGGACTGCACTTCT-CCCCT-AGTAGAAACGTCGCGACCCGTTGGG-TGCCGGCC-AAAGACCTGGGTAGGCAGCCCGTG--CGTCCTGTGGT--------TGCTG---CCACAGGTGAGCGGACTCCTGGTG-ATCCGGCCGGCTGCCCGACGGTATGACCAGAGGAGTCGATCCGCTGAA---ATGGAAACACTGTGG--TTGTGAAGCGTGCGG-CCTGGCACCGATACGTGTGGGGAT-TGAGG--TGTAAACC-GG---GGGTT-CCCGTGC-GAAG-CACGGTCCCGGCCCT---GCTGCGTCGTCGG--TTGCCGGTGTCCTCGCACTGGATCG-ATACTCCCGTCTGCG---ACGCCC-ACCTTCGGATGGTCTCCCG?????????ATCATTGCACATGAAAGAGGAAAAAAAGAAGTATTTGGAAATATGGGAATAATTTTCGCAATAGCAGCTATTGGTTTACTTGGATTCCTAGTATGAGCACACCACATATTTACTGTAGGAATAGATGTAGATACTCGAGCATACTTTACATCAGCTACAATAATTATTGCCGTACCTACAGGAATTAAAGTATTCAGATGATTAACAACAATATATGGGTCCAAAATAACATTAAGACCATCATGCCTATGAGCATTAGGATTCGTATTTCTATTCACACTAGGAGGATTAACAGGAATTATTCTATCTAACTCATCAATTGATATCACTCTTCATGACACATATTATGTAGTAGCTCACTTTCATTATGTATTATCAATAGGTGCAGTATTTGCAATCATAGCAGGATTTATCCAATGATATCCTCTTATTTCAAGAATAACAATAAACCCAAAATGACTAAAAATTCAATTTACATCAATATTCATAGGAGTAAATTTAACATTCTTCCCACAACACTTTCTTGGACTTGCTGGAATACCACGTCGATATTCAGATTACCCAGACATATTTACTTTATGAAATACACTATCATCAATAGGAGCAACAATTTCAACAATAAGAATAATAATATTCATCATAATTATTTGAGAAAGAATATCAACAATACGTCAAACAATCTTTAGATCGAACATAAGAAGAGCTCTTGAATGAAACCATGAATTTCCCCCTAATGAGCACACTTATAGAGAATTACCAATAATAATTAAA----TTCTAATATGGCAGAT?????AATAACAACATGACCAAATATATCTCTTCAAGATAGAAGATCACCTTTAATAGAACAATTAATATATTTCCATGATCATATCATAATAATCTTAATGGCAATTATAACAATAGTAAGATATATAATAATTAATATTATAATAAATAAAAAAACAAACCAAAAATTATTAGAAGGACAGATAATTGAACTAATTTGAACAATTACTCCTACCATAACACTTTTAATGATCGCAACACCCTCACTACGAATTCTATATTTAATAGACGAAATCAATAAACCAATAATAACCATAAAAGCAATTGGAAATCAATGATACTGAACATATGAATATTCAGATTTTAATGAAGAAGAAATAGAATCCTATATATCTAAATATGAAAACCCAAGAAACCTACGACTTCTAGATTCAGATAATCGACTAACATTACCATCAAATATATTTATCCGAATAATAGTAACATCATCTGATGTAATCCACTCATGAACTATCCCATCAACAGGAATTAAAATCGACGCAACACCAGGGCGATTGAATCAATCTAGATTAATAATCAACCGAAGAGGAATTTTATATGGACAATGTTCAGAAATTTGCGGAACAAATCATAGATTTATACCAATTATAGTAGAGAGAATTCCTATTAATGAATTCATCAAATG---AATAAAATCATCAGATGACTGAAAGC????AGCTTGCCACAAAGGCAGCTCGTAAGAGCGCCCCTGCAACTGGTGGAGTGAAGAAGCCTCATCGCTACCGTCCTGGAACAGTAGCCCTGAGAGAAATCAGGCGATACCAGAAGAGCACCGAGCTGCTGATTAGAAAGTTGCCTTTCCAGCGTCTTGTGCGTGAGATTGCACAGGACTTCAAGACAGACCTCCGCTTCCAGAGCTCTGCAGTAATGGCACTGCAGGAGGCAAGCGAGGCCTACCTGGTGGGTCTGTTTGAGGACACCAACCTGTGTGCGATTCACGCCAAGAGGGTCACCATCATGCCC
	SB0051_Calynda_coronata	TAATTTAATGGCCGCGGTATTTTGACCGTGCAAAGGTAGCATAATCATTAGTTTATTAATTGTGAACTTGTATGAATGGTTTAACGAAACATTATCTGTCTCAA-TTTAA--TTATTAGAATTTAAAATTTAAGTTAAAATGCTTAAATTTTTTTGAAGGACGAGAAGACCCTATAGATCTTTAATTAATTT-ATTTT---AA--TTCTTTTT---GGAATAT---TGTTT--GATATAATTTA-AATTAATTTTTGTTGGGGTGACATTTAGATA-TATTTAACTCTTTTTA-ATT-T--TT--ATCATTTATTTATG-ATTGTATGACCTATTATTATTATTTATAAGATTTAGATACCTTAGGGATAACAGCGTTATCTTTCTTGAGAGTTCATATCGACAGAAAGGATTGCGACCTCGATGTTGGATTAAGATTATATTTG---GGTGTAGGTGTTCA-A-AT-GTTAGGTCTGTTCGACCTTTAAAGTCTTACATGATCTGAGTTCTCATTAAATCAGTTATGGTTCATTGGAGCGCACCACA-AGACTTGGATAACTGTGGTAATTCTAGAGCTAATACATGCAAACAGAGTCCCGACCAGAAATGGAAGGGATGCTTTTATTAGACCAAAACCAATTGT-CCGGCTCGCCCGGTTCATTTGCTTTGGTGACTCTGGATAA---TACGCTGATCGCACGGTCCTCGTACCGGCGACGAGTCTTTCAAATGTCTGCCTTATCAACTGTCGATGGTAAGCCCTGTGCTAACCATGGTCTTGACGGGTGACGGGGAATCAGGGTTCGATTCCGGAGAGGGAGCCTGAGAAACGGCTACCACATCCAAGGAAGGCAGCAGGCACGCAAATTACCCACTCCCGGCACGGGGAGGTAGTGACGAAAAATAACGATACGGGACTCATCCGAGGCCCCGTAATCGGAATGAGCACACTCTAAAGACTTTAACGAGTATCCATTGGAGGGCAAGTCTGGTGCCAGCAGCCGCGGTAATTCCAGCTCCAATAGCGTATATTAAAGCTGTTGCGGTTAAAAAGCTCGTAGTTGGACTTGTGTCCCGCGCTGTCGGTTCACCGTTCGTCGGTGTCCAACTGGCATG-CCGTCGGGACGTCCGGCTGGTGGATGCGGTCGGCCGCGGGCCT-CT--GGTCTGCGTGTCGGCGGTCCTGTTGAATCCTACCGCGGTGCTCTTAACCGAGTGTCGAGGTGGGCCAGCACTTTTACTTTGAACAAATTAGAGTGCTTAAAGCAGGC-GTGGGTTGCCTGAATACTGTGTGCATGGAATAATGGAACAGGACCTCAGTTCTATTTTGTTGGTTTTCGGAACTTGAGGTAATGATTAAGAGGGACAGACGGGGGCATCCGTATTGCGACGTTAGAGGTGAAATTCTTGGATCGTCGCAAGACGAACCAGAGCGAAAGCATTTGCCATGAGTGTTTTCATTAATCAAGAACGAAAGTTAGAGGTTCGAAGGCGATCAGATACCGCCCTAGTTCTAACCATAAACGATGCCAGCCAGCAATCCGCCTGAGTCCCCAAGATGACTCGGCGGGCAGCCCCCGGGAAACCAAAGCTTTTGGGTTCCGGGGGAAGTATGGTTGCAAAGCTGAAACTTAAAGGAATTGACGGAAGGGCACCACCAGGAGTGGAGCCTGCGGCTTAATTTGACTCAACACGGGAAACCTCACCAGGCCCGGACACCGGAAGGATTGACAGATTGAGAGCTCTTTCTTGATTCGGTGGGTGGTGGTGCATGGCCGTTCTTAGTTGGTGGAGTGATTTGTCTGGTTAATTCCGATAACGAACGAGACTCTGGCCTGCTAACTAGTCGCTACCGGTAT--CTCTGTGCTACCGGCGAC--AAATGATCTTCTTAGAGGGACAGGCGGCTTCTAGCCGCACGAGATTGAGCAATAACAGGTCTGTGATGCCCTTAGATGTTCTGGGCCGCACGCGCGCTACACTGAGGGAGTCAGCGTGTCCTCCTAGCCCGAAAGGGCCGGGTAACCCGTTGAACCTCCTTCGTGCTAGGGATTGGGGCTTGCAATTGTTCCCCATGAACGAGGAATTCCCAGTAAGCGCGAGTCAAGAGCTCGCGTTGATTACGTCCCTGCCCTTTGTACACACCGCCCGTCGCTACTACCGATTGAATGATTTAGTGAGGTCTTCGGACCGGTGCGCGACGGCT--CCTCGCGAGGCGTTGGTGTTGCTGGAAAGTTGACCGAACTTGATCATTTAGAGGAAGTAAAAGTCGTAACAAGGTTTCCGTAGGTGAACCTCCTGAATTCGAAAGGGGT--------------------------TCGGATTCATCACAT--ATC-ATCG-G---TTTGCCAGG--CCGTCACAACCAGATGGCGTCGGTCGCCCGCA--CGGCGATTTATTTCGCCTGCGGTGTCGTTCCCGACGATCACAGGGTGA--CTGAC------GTGTCCT-GGG-ACCGTGAGGTGCACTTCC-CCCCT-AGTAGAAACGTCGCGACCCGTTGGG-TGCCGGTC-AAAGGCCCGGGAAGGCAGCCCGTG--GTGCCCCGGCA--------GCAAC---TGTCGGGCCCACGGACTCCTGGTG-TCCCGGCCGGCTGCTCGACGGTACGACCAGAGGAGCTGATCCGCTGCC---TGCAAAGCAGCTTGA--GTGTGGAGCGTCCGG-CTCGGCGCCGACGCGTGCGGGGTA-AAATG-TGGTGTACA-GG---GGGTC-CCCGTGC-TATG-CACGGTCCCCCACCC---GTCTCGCCGTCGGT-CGTCCGGTGTCCTCGGACTGGATCG-TTGCTCCCGTCGGCG---ACGCCC-ATCTTCGGATGGTCTCCCG??????????????????????????????????????????????????????????????????GCAATAATAGCAATTGGATTATTAGGGTTTGTAGTTTGAGCTCATCATATATTTACTGTAGGAATAGATGTAGATACACGAGCATATTTTACATCAGCAACAATAATTATTGCTGTACCAACAGGTATTAAAGTATTTAGTTGATTAGCCACTATACATGGGTCAAAATTAACATTTAGCCCATCATGTTTATGATCATTAGGATTTGTATTCCTATTTACATTAGGAGGATTAACTGGAATTGTATTATCAAACTCATCAATTGATATTACTCTTCATGATACTTACTATGTAGTTGCCCACTTCCATTATGTTCTATCAATAGGGGCAGTATTTGCCATTATAGCTGGATTTGTCCACTGATATCCTTTATTCACTGGTATATCAATAAACCCATCATGATTAAAAATTCAATTTATTACTATATTTGTTGGTGTAAATTTAACTTTTTTCCCTCAACACTTCTTAGGATTAGCCGGAATACCTCGACGATATTCAGATTATCCAGATATATTTACATCATGAAATATTTTATCTTCTATAGGAGCATTAATTTCAACAATCAGAATAATAATATTTATTATAATTATGTGAGAAAGAATAACATCAAAACGACAAACAATCTTTAGTTCTCAAATAATTAATTCACTTGAGTGAATTCATAATCTTCCTCCGACAGAACACACATATAATGAATTACCAATTATAATTAAA----TTCTAATATGGCAGAT????????????????????????????????????????????????????????????????????????????????????????????????????????????????????????????????????????????????????????????????????????????????????????????????????????????????????????????????????????????????????????????????????????????????????????????????????????????????????????????????????????????????????????????????????????????????????????????????????????????????????????????????????????????????????????????????????????????????????????????????????????????????????????????????????????????????????????????????????????????????????????????????????????????????????????????????????????????????????????????????????????????????????????????????????????????????????????????CTGGCCACCAAAGCGGCCCGCAAGAGCGCCCCTGCCACGGGGGGAGTGAAGAAGCCTCATCGCTACCGCCCTGGTACAGTCGCCCTTAGGGAAATCCGGCGCTACCAGAAAAGCACCGAACTCCTGATCCGTAAGTTGCCCTTCCAGCGCCTGGTGCGAGAGATCGCCCAAGACTTCAAAACGGACCTGCGTTTCCAGAGTTCGGCTGTGATGGCGCTGCAGGAGGCCAGCGAGGCCTACTTGGTGGGTCTGTTTGAGGACACCAACCTTTGTGCCATTCACGCCAAGAGGGTCACCATCATGCCC
	SB0054_Phanocles_costaricensis	TTATTTAATGGCCGCAGTATTTTGACTGTGCAAAGGTAGCATAATCATTAGTCTATTAATTGTGGACTTGTATGAATGGTTTGACGAGATATTGACTGTCTCAT-ATATA--TAATTATAATTTAAATTTTAAGTTAAAATGCTCAGATTTTTTTATGGGACGAGAAGACCCTATAGATCTTTAATTTATTA-GGCTT---TA--TTTTATTT---GGTTTAT---TTATT--TTGTAATTCTT-ATTATATTTTTGTTGGGGTGACATAAGGCTA-AATTTAACTCCTTTTT-ATT-A--TT--TACATTACTAAATG-GTTATTTGAACTTT-GTTATTGTTTATAAGATATAGATACCTTAGGGATAACAGCGTAATATTTTTTGAGAGTTCATATCGACATGAAAGATTGCGACCTCGATGTTGGATTAAGGTAATTTTTG---GGTGTAGGTGCTTA-A-TA-AATAGGTCTGTTCGACCTTTAAAATCTTACATGATCTGAGTT???????????????????????????????????????????????????????????????????????????????????????????????????????????????????????????????????????????????????????????????????????????????AACTTGAAGCTGATCGCACGGTCCTCGTACCGGCGACGCATCTTTCAAATGTCTGCCTTATCAACTGTCGATGGTAGGTTCTGCGCCTACCATGGTTGTAACGGGTAACGGGGAATCAGGGTTCGATTCCGGAGAGGGAGCCTGAGAAACGGCTACCACATCCAAGGAAGGCAGCAGGCGCGCAAATTACCCACTCCCGGCACGGGGAGGTAGTGACGAAAAATAACGATACGGGACTCATCCGAGGCCCCGTAATCGGAATGAGCACACTTTAAAGACTTTAACGAGTATCCATTGGAGGGCAAGTCTGGTGCCAGCAGCCGCGGTAATTCCAGCTCCAATAGCGTATATTAAAGTTGCTGCGGTTAAAAAGCTCGTAGTTGGACTTGTGTCCCGCGCTGTCGGTTCACCGTTCGTCGGTGTCTAACTGGCATG-CCGCGCGGACGTCCTGCTGGTGGATGCGGTCGGCCGCGGGCTT-CT--GGCTCGCGCGTCGGCGGTCCGGTGCAATCCTACCGCGGTGCTCTTCACCGAGTGTCGAGGTGGGCCAGCACGTTTACTTTGAACAAATTAGAGTGCTTAAAGCAGGCATGGGTTCGCCTGAATACTGTGTGCATGGAATAATGGAATAGGACCTCGGTTCTATTTCGTTGGTTTCCGGAACCCGAGGTAATGATTAATAGGGACAGACGGGGGCATTCGTATTGCGACGTTAGAGGTGAAATTCTTGGATCGTCGCAAGACGAACCTAAGCGAAAGCATTTGCCATGAGTGTTTTCATTAATCAAGAACGAAAGTTAGAGGTTCGAAGGCGATCAGATACCGCCCTAGTTCTAACCATAAACGATGCCAGCCAGCGATCCGCCGACGTTCCTAAGATGACTCGGCGGGCAGCCCCCGGGAAACCAAAGCTTTTGGGTTCCGGGGGAAGTATGGTTGCAAAGCTGAAACTTAAAGGAATTGACGGAAGGGCACCACCAGGAGTGGAGCCTGCGGCTTAATTTGACTCAACACGGGAAACCTCACCAGGCCCGGACACCGGAAGGATTGACAGATTGAGAGCTCTTTCTTGATTCGGTGGGTGGTGGTGCATGGCCGTTCTTAGTTGGTGGAGCGATTTGTCTGGTTAATTCCGATAACGAACGAGACTCTGGCCTGCTAACTAGTCGCTTCCGGTATCCCTTCGTGCTACCGGCGAC--AAATGATCTTCTTAGAGGGACAGGCGGCTTCTAGCCGCACGAGATTGAGCAATAACAGGTCTGTGATGCCCTTAGATGTTCTGGGCCGCACGCGCGCTACACTGAAGGAATCAGCGTGTCCTCCTAGCCCGAAAGGGCCGGGTAACCCGTTGAACCTCCTTCGTGCTAGGGATTGGGGCTTGCAATTGTTCCCCATGAACGAGGAATTCCCAGTAAGCGCGAGTCATAAGCTCGCGTTGATTACGTCCCTGCCCTTTGTACACACCGCCCGTCGCTACTACCGATTGAATGATTTAGTGAGGTCTTCGGACCGGTGCGCGACGGCT--CCCCGCGAGCCGTTGATGTTGCTGGGAAGATGACCGAACTTGATCATTTAGAGGAAGTAAAAGTCGTAACAAGGTTTCCGTAGGTGAACCTCCTGAATTCGAACGGGAGGTTCGCCCCCTCGTTGGGGCGGCCTTTGGGATTCAGCCTGC--CTCGGGCGGG------TGC----ACACTCCCCGCCAGACGGCGCCGGACGACCGCTCGCGACGACGACTCGCG-GTGCGGACCCGATCCCGGCGGCCGCTCGGCGG-CGGAAG---AT-TGCCCCGATCA-CCCGGGAGGCGCACTTCC-CCCCC-AGTAGAAGCGTCGCGACCCGTTGGGTCGCCGGCCACAGGGCCCGGGGAGGCAGGCCGCTTCGCGGTACCGAC--------TAGTT---CGGTGCCCGGGCGGACCCCCGGTCGTCCCGGCCGGC-GCCCGACGGTA-GAACGGTGGAGGCGGTCCGCAGAA---CG-------------------GATGCGTCCGG-GCCGGCGACCGCGCGCGGGTGCCC-----------------GG---GGTCA--CGGTGC-TAGC-CACCTTCCCCGGCACTTCGCCGCGTGT------CCGTCGAGCTCCTCGGACTGGACCC-TGGCTTCCGGTCGCGCGAGCAGCG-ACCTTCGGACGGTCTCCCG????????????????????????????????????????????????????????????????????????????????????????????????????????????????????????????????????????????????????????????????????????????????????????????????????????????????????????????????????????????????????????????????????????????????????????????????????????????????????????????????????????????????????????????????????????????????????????????????????????????????????????????????????????????????????????????????????????????????????????????????????????????????????????????????????????????????????????????????????????????????????????????????????????????????????????????????????????????????????????????????????????????????????????????????????????????????????????????????????????????????????????????????????????????????????????????????????????????????????????????????TTAGAAATAACAACATGACCAAGAATTTATCTTCAAGATAGAAACTCCCCTTATATGGAACAATTAACAATATTCCATGATCATATTATATTTATCTTAATGATAATTGTAACTATAGTACTTTATATAATAGTAAACTTTATATTCAACAAAAATATAGACCAAAATATATTAGAGGGACAAATAATTGAATTAATTTGAACAGTAACACCAGCTATAACCTTATTCTTTATTGCTACACCATCATTACGGCTGCTATACCTTATAGACGAAATTAATAGACCAATAATAACAACAAAAGCTGTAGGACATCAATGATATTGATCTTATGAATATTCAGACTTTAATGATATAGAATTTGATTCATATATAATTAATAAAGA------AAATAATATACGACTATTAGAAGTAGATAACCGAATAAGAATACCATCTAATACCTTTATTCGAATAATTGTAACATCAGCTGATGTTATTCATTCATGAACAATTCCATCAACAGGAGTAAAAATTGACGGAACACCAGGACGATTAAACCAAACAAGAATTATCTTTAACCGAAATAGACTAATATATGGTCAATGTTCAGAAATTTGTGGTACAAATCATAGCTTTATACCTATTGTTGTAGAAAGTGTACCTATTAAAACCTTCATTAAATGAATATTAAAATCATAAGATGACTGAAAGC??????TTGGCCACCAAAGCAGCTCGTAAGAGCGCCCCANCCACCGGTGGAGTGAAGAAGCCTCATCGTTATCGCCCTGGCACCGTCGCCCTGAGAGAAATCAGGCGCTACCAGAAGAGCACAGAACTACTGATCCGCAAGCTGCCCTTCCAACGCCTGGTGCGAGAGATTGCCCAGGACTTCAAGACGGACCTGCGTTTCCAGAGCTCGGCTGTAATGGCGCTGCAAGAGGCTAGCGAGGCCTACCTGGTGGGGCTGTTTGAGGACACTAACCTCTGTGCTATCCATGCCAAGAGGGTCACCATCATGCCC
	SB0055_Tithonophasma_tithonus	TGATTTAATGGCCGCGGTATTCTGACCGTGCAAAGGTAGCATAATCATTAGTCTATTAATTGTTGACTTGCATGAATGGTTGGACGAGATATTTACTGTCTCAT-AATTA--TTAATTGAACTTAATTTTTTAGTTAAAAAGCTTAAATTTTTTTGAAGGACGAGAAGACCCTATAGATCTTTATTATAATT-ATTAA---TA--TAATTTTT---AGTTTAT---TATTT--ATATTTTAATA-ATTATTTTTTTGTTGGGGTGACATGGAGATA-GAATTAACTCTTTATT-TTT----TA--TACATTAATTTATG-TTTTATTGACCCTTTATTATTG-TTATAAGATATAGATACCTTAGGGATAACAGCGTAATTTTTTTTGAGAGTCCATATCGACAATTGAGATTGCGACCTCGATGTTGGATTAAGAATACTTTAA---GGTGTAGATGCTTT-AAAA-ATTAGGTCTGTTCGACCTTTAAATTCTTACATGATCTGAGTT?TCATTAAATCAGTTATGGTTCCTTAGATCGTACCACA-AGACTTGGATAACTGTGGTAATTCTAGAGCTAATACATGCAAACAGAGTCCCGACCAGAAATGGAAGGGATGCTTTTATTAGATCAAAACCAATCGG-CCGGCTCGTCCGGTCCGTTTGCTTTGGTGACTCTGGATAACTTTCAGCTGATCGCACGGTCCTCGTACCGGCGACGCATCTTTCAAATGTCTGCCTTATCAACTGTCGATGGTAGGTTCTGCGCCTACCATGGTTGTAACGGGTAACGGGGAATCAGGGTTCGATTCCGGAGAGGGAGCCTGAGAAACGGCTACCACATCCAAGGAAGGCAGCAGGCGCGCAAATTACCCACTCCCGGCACGGGGAGGTAGTGACGAAAAATAACGATACGGGACTCATCCGAGGCCCCGTAATCGGAATGAGCACACTTTAAACCCTTTAACGAGTATCCATTGGAGGGCAAGTCTGGTGCCAGCAGCCGCGGTAATTCCAGCTCCAATAGCGTATATTAAAGTTGTTGCGGTTAAAAAGCTCGTAGTTGGATTTGTGTCCCACGCTGTCGGTTCACCGTTCGTCGGTGTTTAACTGGCATGCCCGTGCGGACGTCCTGCCGGTGGATGCGGTCGACCGTGGGCCT-CT--GGTCTGCGCGTCGGCGGTCCGATGCAATCCTACCGCGGTGCTCTTCACCGAGTGTCGAGGTGGGCCGGCACGTTTACTTTGAACAAATTAGAGTGCTCAAAGCAGGCAGTGGTTCGCCTGAATATTGTGTGCATGGAATGATGGAATAGGACCTCGGTTCTATTTTGTTGGTTTTCGGAACTTGAGGTAATGATTAATAGGGACAGACGGGGGCATTCGTATTGCGACGTTAGAGGTGAAATTCTTGGATCGTCGCAAGACGAACCTAAGCGAAAGCATTTGCCATGGGTGTTTTCATTAGTCAAGAACGAAAGTTAGAGGTTCGAAGGCGATCAGATACCGCCCTAGTTCTAACCATAAACGATGCCAGCTAGCGATCCGCCGAAGTTCCTCCGATGACTCGGCGGGCAGCTTCCGGGAAACCAAAGCTTTTGGGTTCCGGGGGAAGTATGGTTGCAAAGCTGAAACTTAAAGGAATTGACGGAAGGGCACCACCAGGAGTGGAGCCTGCGGCTTAATTTGACTCAACACGGGAAACCTCACCAGGCCCGGACACCGGAAGGATTGACAGATTGAGAGCTCTTTCTTGATTCGGTGGGTGGTGGTGCATGGCCGTTCTTAGTTGGTGGAGCGATTTGTCTGGTTAATTCCGATAACGAACGAGACTCTGGCCTGCTAACTAGTCGATTCCGGTATCCCTGAGTGCTACCGGCGAC--TAATGATCTTCTTAGAGGGACAGGCGGCTTCTAGCCGCACGAGATTGAGCAATAACAGGTCTGTGATGCCCTTAGATGTTCTGGGCCGCACGCGCGCTACACTGAAGGAATCAGCGTGTCCTCCTAGCCCGAAAGGGCCGGGTAACCCGTTGAACCTCCTTCGTGCTAGGGATTGGGGCTTGCAATTGTTCCCCATGAACGAGGAATTCCCAGTAAGCGCGAGTCATAAGCTCGCGTTGATTACGTCCCTGCCCTTTGTACACACCGCCCGTCGCTACTACCGATTGAATGATTTAGTGAGGTCTTCGGACCGGTGCGCGACGGTTCGCTTGTCGAGCCGTTGATGTTGCTGGGAAGATGACCAAACTTGATCATTTAGAGGAAGTAAAAGTCGTAACAAGGTTTCCGTAGGTGAACCTCCTGAATTCGAAAGGGA----------------------------CGGATTCAAGTCCA--TCC-GTTTAG---CTCAGGCCG-CCCGGCCCCGCCAGATGGTGCCGGTCGCCCGC----GGCGATTCATTTCGCTTGTGGTGTCGTTCCCGGCGCTCACTCGGTGG-GGTGGC-GT---TGCTCTG-GCG-ACGGAGGTGTGCACTTCC-ACCCT-AGTAGAAACGTCGCGACCCGTTGGG-TGCCGGTC-TAAGGCCCGGGAAGGCAGACCACG--TGTCCTGCGGG--------GATTC---TCGCAGGCGCGCGGACTCCTGGTG-TCCCGGCCGGCTGCCCGACGGTAAGACCAGAGGAGTCGATCCGCTACC---TGGGAAACACTATGG--CTGTGTAGCGTCCGG-CCCGGCGCCGACACGTGCGTGGAT-TGAGG--TGCAAACC-GG---GGGTG-TCCGTGC-TAAG-CACGGCCCCGGCCTC---GCCGCGTCGTCGGAATTGCCGGTGTCCTCGGACTGGATCG-TTACTCCCGTCTGCG---ACGCCC-ACCTTCGGATGGTCTCCCG?TTTCACATATCATTTCACACGAAAGTGGTAAAAAAGAAGTATTTGGAAACCTTGGAATAATCTTTGCTATAGCAGCAATTGGTTTGCTGGGGTTTGTTGTATGAGCACACCATATATTTACAGTAGGAATGGATGTAGACACACGAGCATATTTTACATCTGCTACAATAATTATTGCTGTTCCAACAGGCATTAAAGTGTTTAGTTGATTAGCTACTATGTACGGATCCAAATTAACATTTAGTCCTTCCTGTATGTGAGCAATAGGATTTGTATTCTTATTCACACTAGGGGGCTTAACTGGAATTGTATTATCAAATTCATCAATTGATATTACCTTACATGACACCTATTATGTCGTTGCTCATTTTCATTATGTTTTGTCAATAGGGGCGGTATTTGCTATCATGGCCGGTTTTGTTCAATGGTACCCTTTATTTACTGGACTAACAATAAACCCACTTTGGTTAAAAATCCAGTTCATCACTATATTTATTGGGGTAAACCTGACTTTCTTCCCTCAACACTTTCTAGGTCTAGCAGGAATGCCTCGGCGATACTCAGATTACCCGGACATATACACCTCCTGAAATATTGTCTCATCAATAGGAGCACTGATTTCAACAATAAGAATAATAATATTCTTAACAATCTTATGAGAAAGAATAAGATCAATACGGCAAACAATTTTCAGCTCCCATATAACTAATTCGCTAGAATGAAATCATAATTTACCTCCAACTGAGCACACTTATAGTGAATTACCAGTCCTAATCAAA----TTCTAATATGGCAGATTTAGAAATTACTACTTGGCCCAATTTAATCCTTCAAGATAGTTACTCCCCATTAATAGAACAACTAATTTTCTTTCACGATCACATTATAATAATTTTAATAATAATTGTTACCACAGTAACATATACAATAATTATATTAATTATAAATAAAAACACAAACCGAAACTTACTAGAGGGACAAATAATTGAATTAATCTGAACTGTAACACCAGCAATAACCCTTTTCTTCATTGCTACTCCTTCCTTACGACTACTATATTTAATAGATGAAATTAATAACCCAATAATAACAACAAAGGCAATTGGCCATCAATGGTACTGAACCTATGAATATTCAGATTTCTCTGATATAGAACTTGATTCATATATGCTAGATTCTTCTGATTCTAATGGGCTACGACTATTAGACGTTGATAATCGAATAACACTCCCCTCGAACACATTCATTCGAATAATTGTTACATCAACAGATGTGATTCATTCTTGAACTTTACCATCAACGGGCGTTAAAATTGATGGTACACCTGGACGATTAAATCAAGCAAGATTAGTATTCAACCGAAATGGATTAGTGTTTGGTCAGTGTTCAGAGATCTGTGGAACTAATCATAGATTTATACCTATTGTAGTAGAAAGTGTGCCTATCAATACATTCATTAAATGAATAATAAAATCATCAGATGACTGAAAGC??GCAGCTCGCCACCAAAGCTGCTCGAAAGAGTGCGCCAGCCACTGGAGGTGTGAAGAAGCCACATCGCTACCGTCCCGGCACCGTTGCGCTGAGAGAAATCAGACGGTACCAGAAAAGCACCGAACTGCTGATTCGCAAGCTGCCCTTCCAGCGGCTGGTGCGAGAGATTGCCCAGGACTTCAAGACAGACCTGCGCTTTCAGAGCTCTGCTGTGATGGCACTGCAAGAGGCCAGCGAGGCCTACCTGGTGGGGCTCTTTGAGGACACCAATCTGTGTGCCATCCACGCCAAGAGGGTCACCATCATGCCC
	SB0060_Cladomorphus_phyllinus	?????????GGCCGCAGTATTTTGACTGTGCAAAGGTAGCATAATCATTAGTCTATTAATTGTGGACTTGTATGAATGGTTTGACGAGATAATTACTGTCTCGT-TTATA--TTAGTAGAATTTGAATTTTAAGTTAAAATGCTTAAATTTTTTTATGGGACGAGAAGACCCTATAGATCTTTAGTATATTT-TTATA---TT--AGTTATTT---TGTTTAT---TATTT--TCTTATTTTGA-GGTTTATTTTTATTGGGGTGATATTAGGAAT-TATTTAACTCTTATTT-TTA-G--TT--ATTACTTATTTGTA-TTTATTTGAACTTT-ATTATTGTTTATAAGATAAAGATACCTTAGGGATAACAGCGTTATTTTTCTTGAGAGTTCATATCGACAGGAGAGATTGCGACCTCGATGTTGGATTAAGATTATTATTA---GGTGTAGGTGCTTA-A-TT-AATAGGTCTGTTCGACCTTTTAAATCTTACATGATCTGAGTTC?????????????????????????????????????????CTTGGATAACTGTGGTAATTCTAGAGCTAATACATGCAAACAGAGTCCCGACCAGAAATGGGAGGGATGCTTTTATTAGATCAAAGCTGATCGT-CCGGCTTGCCGGTCATG---GCTTTGGTGACTCTGGATAACTTTATGCTGATCGCACGGTCCTCGTACCGGCGACGCATCTTTCAAATGTCTGCCTTATCAACTGTCGATGGTAGGTTCTGCGCCTACCATGGTTGTAACGGGTAACGGGGAATCAGGGTTCGATTCCGGAGAGGGAGCCTGAGAAACGGCTACCACATCCAAGGAAGGCAGCAGGCACGCAAATTACCCACTCCCGGCACGGGGAGGTAGTGACGAAAAATAACGATACGGGACTCATCCGAGGCCCCGTAATCGGAATGAGCACACTTTAAAGACTTTAACGAGTATCCATTGGAGGGCAAGTCTGGTGCCAGCAGCCGCGGTAATTCCAGCTCCAATAGCGTATATTAAAGTTGCTGCGGTTAAAAAGCTCGTAGTTGGACTTGTGTCCCGCGCTGTCGGTTCACCGTTCGTCGGTGTCTAACTGGCATG-CCGCGCGGACGTCCTGCTGGTGGACGCAGTCGGCCACGGGCCT-CT--GGTTCGTGCGTCGGCGGTCCGGTGCAATCCTACCGCGGTGCTCTTCACCGAGTGTCGAGGTGGGCCAGCACGTTTACTTTGAACAAATTAGAGTGCTTAAAGCAGGCATGGGTTCGCCTGAATACTGTGTGCATGGAATAATGGAATAGGACCTCGGTTCTATTTCGTTGGTTTCCGGAACCCGAGGTAATGATTAAGAGGGACAGACGGGGGCATTCGTATTGCGACGTTAGAGGTGAAATTCTTGGATCGTCGCAAGACGAACTAAAGCGAAAGCATTTGCCATGAATGTTTTCATTAATCAAGAACGAAAGTTAGAGGTTCGAAGGCGATCAGATACCGCCCTAGTTCTAACCATAAACGATGCCAGCCAGCGATCCGCCGACGTCCCTAAGATGACTCGGCGGGCAGCCCCCGGGAAACCAAAGCTTTTGGGTTCCGGGGGAAGTATGGTTGCAAAGCTGAAACTTAAAGGAATTGACGGAAGGGCACCACCAGGAGTGGAGCCTGCGGCTTAATTTGACTCAACACGGGAAACCTCACCAGGCCCGGACACCGGAAGGATTGACAGATTGAGAGCTCTTTCTTGATTCGGTGGGTGGTGGTGCATGGCCGTTCTTAGTTGGTGGAGCGATTTGTCTGGTTAATTCCGATAACGAACGAGACTCTGGCCTGCTAACTAGTCGCTACCGGTATCCCTTCGTGCTACCGGCGAC--AAATGATCTTCTTAGAGGGACAGGCGGCTTCTAGCCGCACGAGATTGAGCAATAACAGGTCTGTGATGCCCTTAGATGTTCTGGGCCGCACGCGCGCTACACTGAAGGAATCAGCGTGTCCTCCTAGCTCGAAAGGGCCGGGTAACCCGTTGAACCTCCTTCGTGCTGGGGATTGGGGCTTGCAATTGTTCCCCATGAACGAGGAATTCCCAGTAAGCGCGAGTCATAAGCTCGCGTTGATTACGTCCCTGCCCTTTGTACACACCGCCCGTCGCTACTACCGATTGAATGATTTAGTGAGGTCTTCGGACCGGTGCGCGACGACT--CCACGCGAGCCGTTGATGTTGCTGGGAAGATGACCGAACTTGATCATTTAGAGGAAGTAAAAGTCGTAACAAGGTTTCCGTAGGTGAACCT???????????????????TTCGTCCCCTTCGTGGGGCGGCCTATGGGATTCAGCCGAC--CTTCGGGCGG---GCTTGC----CGACTCCCTGCCAGACGGCGCCGGACGACCGCTCGCGACGATGACTCGCG-TTGCGGACCCGATCCCGGCGACCGCTCGGCGG-TGGACG-----ATGGCCCC-GTT-TCCGTGCGGCGCATTTCC-CCCCC-AGTAGAAACGTCGCGACCCGTTGGGCCGCCGGTCTCAGGGCCCGGGGTGGCAGACCGCCACGTGGCAGCGAC--------TTGTT---CCCTGCTCGCGCGGACCCCCGGTG-ACCTGACCGGC-GCCCGACGGTA-GCACGGTGGAGGTGGTCCGCAGCA---TG-------------------CTTGCGTCCGG-GCCGGCGACGGCGCGCGCGCGCTC-----------------GG---GGTTG-TTGGTGC-TCAGTCACCACCCCCGGCGCGTTGTCGCGTCCTTAG---CCGCGCTTTCCTCGGACAGGACCC-TGCCTTCCGGTCGCGCGACCAAAA-ACCTTCGGTCGGTCTCCCG????????????????????????????????????????????????????????????????????TATAATTGCTATTGGATTATTAGGATTTGTAGTGTGGGCTCATCATATATTTACTGTAGGTATAGATGTTGATACTCGAGCCTATTTTACATCAGCAACTATAATTATTGCTATTCCAACAGGAATTAAAGTTTTTAGCTGAATAGCTACAATACATGGTTCAAAATTAACCTTTAGACCATCTTGTTTATGAGCAATAGGATTTGTCTTCCTATTTACATTAGGAGGATTAACAGGAATCGTATTATCAAATTCATCAATTGATATTACTTTACATGATACATATTATGTAGTAGCTCACTTTCATTATGTTTTATCAATAGGAGCTGTATTCGCAATTATAGCCGGATTTATCCAATGATACCCTCTTATTACAGGAATAAGAATAAATCCATTATGATTAAAAATTCAATTTATTACTATATTTGTAGGGGTTAATTTAACATTTTTCCCTCAACATTTTCTAGGATTAGCTGGAATACCTCGACGATATTCAGATTATCCGGATATATTTATTTCATGGAATATTATTTCTTCAATTGGAGCATTAATTTCAACTGTAAGAATAATAATATTTATTATAATCATATGAGAAAGAATTTCATCTAACCGACAAACATTAACAAGATCACATATAATTAATTCACTTGAATGAATACATAATTTTCCACCCATAAATCATACATATGATGAACTACCCATCCTAATTAAA----TTCTAATATGGCAGAT???????????????????????????????????????????????????????????????????????????????????????????????????????????????????????????????????????????????????????????????????????????????????????????????????????????????????????????????????????????????????????????????????????????????????????????????????????????????????????????????????????????????????????????????????????????????????????????????????????????????????????????????????????????????????????????????????????????????????????????????????????????????????????????????????????????????????????????????????????????????????????????????????????????????????????????????????????????????????????????????????????????????????????????????????????????????????????AGCAGCTAGCCACTAAGGCGGCTCGTAAGAGTGCCCCAGCCACCGGCGGAGTGAAGAAGCCTCATCGCTATCGCCCTGGCACCGTCGCGCTGAGAGAAATCAGGCGCTACCAGAAGAGCACAGAACTGCTGATCCGCAAGCTGCCCTTCCAGCGCCTGGTGCGAGAGATTGCCCAGGACTTCAAGACCGACCTGCGTTTCCAGAGCTCGGCTGTGATGGCACTGCAGGAGGCTAGCGAGGCCTACTTGGTGGGGCTGTTTGAGGACACTAATCTGTGTGCTATCCATGCCAAGAGGGTCACCATCATG???
	SB0061_Parapodacanthus_hasenpushorum	???????????????????????????????????????????????????????????????GGACTTGTATGAATGGTTGGACGAAATATTAACTGTCTCAT-TAAGATTTAATTAAAATTTAAATTTTAAGTTAAAATGCTTAAATTTATTTACAGGACGAGAAGACCCTATAGATCTTTATTTGTTAT-TTTAT-TTAT--ATTGGTTT---GGTTTA----TTTTT--CTTTTATATTA-TTTCATTTTTTGTTGGGGTGACATGGAGA------TTAACTCTTTATT-TTA-T--TT--TACAATTATTTTTG-TTTTATTGACCTTTTATTATTG-TTATAAGATTTAGATACCTTAGGGATAACAGCGTAATTCTGTTTGAGAGTTCAAATCGACAATGGAGATTGCGACCTCGATGTTGGATTAAGATTATAGTTA---GGTGTAGATGTTTA-A-CT-ATTAGGTCTGTTCGACCTTTAAATTCTTACATGATCTGAGTTC???????????GTTATGGTTCCTTAGATCGTACCACA-AGACTTGGATAACTGTGGTAATTCTAGAGCTAATACATGCAAACAGAGTCCCGACCAGAAATGGAAGGGATGCTTTTATTAGATCAAAACCAATCGG-CCGGCTCGTCCGGTCCGTTTGCTTTGGTGAATCTGGATAACTTTGAGCTGATCGCACGGTCCTCGTACCGGCGACGCATCTTTCAAATGTCTGCCTTATCAACTGTCGATGGTAGGTTCTGCGCCTACCATGGTTGTAACGGGTAACGGGGAATCAGGGTTCGATTCCGGAGAGGGAGCCTGAGAAACGGCTACCACATCCAAGGAAGGCAGCAGGCGCGCAAATTACCCACTCCCGGCACGGGGAGGTAGTGACGAAAAATAACGATACGGGACTCATCCGAGGCCCCGTAATCGGAATGAGTACACTTTAAACCCTTTAACGAGTATCCATTGGAGGGCAAGTCTGGTGCCAGCAGCCGCGGTAATTCCAGCTCCAATAGCGTATATTAAAGTTGTTGCGGTTAAAAAGCTCGTAGTTGGACTTGTGTCCCACGCTGTCGGTTCACCGTTCGTCGGTGTTTAACTGGCATGCTCGTGCGGACGTCCTGCCGGTGGATGCGGTCGGCCGTGGGCCT-CT--GGTCTGCGTGTCGGCGGTCCGATGCAATCCTACCGCGGTGCTCTTCACCGAGTGTCGAGGTGGGCCGGCACGTTTACTTTGAACAAATTAGAGTGCTCAAAGCAGGCAGTGGTTCGCCTGAATATTGTGTGCATGGAATAATGGAATAGGACCTCGGTTCTATTTTGTTGGTTTTCGGAACTTGAGGTAATGATTAATAGGGACAGACGGGGGCATTCGTATTGCGACGTTAGAGGTGAAATTCTTGGATCGTCGCAAGACGAACCTAAGCGAAAGCATTTGCCATGAGTGTTTTCATTAATCAAGAACGAAAGTTAGAGGTTCGAAGGCGATCAGATACCGCCCTAGTTCTAACCATAAACGATGCCAGCTAGCGATCCGCCGAAGTTCCTCCGATGACTCGGCGGGCAGCTTCCGGGAAACCAAAGCTTTTGGGTTCCGGGGGAAGTATGGTTGCAAAGCTGAAACTTAAAGGAATTGACGGAAGGGCACCACCAGGAGTGGAGCCTGCGGCTTAATTTGACTCAACACGGGAAACCTCACCAGGCCCGGACACCGGAAGGATTGACAGATTGAGAGCTCTTTCTTGATTCGGTGGGTGGTGGTGCATGGCCGTTCTTAGTTGGTGGAGCGATTTGTCTGGTTAATTCCGATAACGAACGAGACTCTGGCCTGCTAACTAGTCGCTTCCGGTATCCCTTCGTGCTACCGGCGAC--AAATGATCTTCTTAGAGGGACAGGCGGCTTCTAGCCGCACGAGATTGAGCAATAACAGGTCTGTGATGCCCTTAGATGTTCTGGGCCGCACGCGCGCTACACTGAAGGAATCAGCGTGTCCTCCTAGCCCGAAAGGGCCGGGTAACCCGTTGAACCTCCTTCGTGCTAGGGATTGGGGCTTGCAATTGTTCCCCATGAACGAGGAATTCCCAGTAAGCGCGAGTCATAAGCTCGCGTTGATTACGTCCCTGCCCTTTGTACACACCGCCCGTCGCTACTACCGATTGAATGATTTAGTGAGGTCTTCGGACCGGTGCGCGACGGCTCGCTTACTGAGCCGTTGATGTTGCTGGAAAGATGACCAAACTTGATCATTTAGAGGAAGTAAAAGTCGTAACAAGGTTTCCGTAGGTGAACCTCCTGAATTCGAAAGGGA---------------------------TTGGATTCAATTCTT--TCC-GGTT-G---CACAGGCCA-CCTGGCCCCGCCAGATGTTGCTGGTCGCCCAC----GGCGATTCATTTCGCTTGTGGTGTCGTTCCCGGCGATCACTCGGCGG-GGTGGT-GT---AGCTCTG-ACA-CCGGAGGAGTGCACTTCC-TCCCT-TGTAGAAACGTCGCGACCCGTTGGG-TGCCGGTC-TAAGGCCCGGGATGGCAGACCACG--TGTCCTGTCTG---------TAAC---TTACAGGTGCGTGGACTCCTGGTG-ACCCGGCCGGCTGCTCGACGGTATGACCAGAGGAGTCGATCCGCTGAA---TGGGAAACACTATGG--TTGTGTAGCGTCCGG-CCCGATGCTGACACGTGCGGGGAA-TGTGG--TGTAAACC-GT---GGGTG-TCCGTGCAGAAG-CACGGCCCCGGCCCC---GCTGCGTTGTTGGACCCGTCGGTGTCCTCGGACTGGATCA-GTACTCCCGTCGGCG---ACGCCC-ACCTTCGGATGGTCTCCCG???TCACATATTATCTCACATGAAAGAGGTAAAAAGGAGGTTTTTGGAAATTTAGGAATAATTTTTGCAATAGCAGCAATTGGTTTATTAGGATTTGTTGTGTGGGCACACCATATATTTACAGTAGGCATAGACGTAGATACACGGGCATATTTCACTTCAGCTACAATAATTATTGCAGTACCAACTGGTATTAAAGTATTTAGATGATTAGCTACAATATACGGATCTAAATTAACCTTTAGACCATCTTGTTTGTGGGCATTAGGCTTTGTATTTTTATTTACATTAGGAGGCTTAACTGGAATTGTATTATCAAACTCATCTATTGACATTACATTACATGACACTTATTATGTAGTAGCTCACTTCCATTACGTATTATCAATAGGAGCAGTATTTGCAATTATAGCAGGATTTATTCAATGATATCCCTTGTTAACAGGATTAACAATAAATCCATTATGATTAAAAATTCAATTTATTACAATATTTATTGGGGTAAATTTAACATTCTTTCCCCAACATTTCTTAGGGTTGGCCGGAATACCACGACGTTACTCAGATTACCCAGACATATTCACAACATGAAATATTGTCTCATCAATAGGAGCTCTTATTTCAACAATAAGAATAATAATATTCATTATAATTTTATGAGAAAGAATAACATCAATACGACAAACTATCTTCAGATCTCATATAACTAGATCATTAGAATGAAGACATAACTTACCTCCAACAGAGCATACTTATAGAGAACTACCAATTCTTATTAAA----TTCTAATATGGCAGATTTAGAAATAACAACATGGCCTAATTTATATTTACAAGATAGAGCATCACCTTTAATAGAACAGCTAATCTACTTCCATGATCATATTATAATAATTTTAATAATAATTGTAACTACAGTAAGATACACTATAATTATAATTATTTTTAATAATAATACTGATCGAAATCTACTTGAGGGTCAAATAATTGAATTAATTTGAACAGTAACACCAGCAATAACTTTATTTTTCATTGCAACCCCATCATTACGACTATTATATTTAATAGATGAAATCAATAGACCTATAATAACCACAAAAGCAGTAGGCCATCAATGATATTGAACTTATGAATATTCAGATTTCAATGACACAGAATTTGATTCCTACATAATAAATCAAGAAGCCAGCAATGACTTACGATTATTAGATGTAGATAATCGAATAGTACTACCATCAAATACATTTATTCGAATAATTGTAACATCAACTGATGTAATTCACTCTTGAACATTACCTTCATCAGGGGTAAAAATTGATGGTACACCTGGACGTTTAAATCAAGCTAGTTTAATATTAAATCGAAACGGCTTATTATTTGGGCAATGTTCTGAAATCTGTGGGACAAATCACAGTTTCATACCTATTGTAGTTGAAAGTGTACCTATTAATACCTTCATCATATGAATAATAAAATCATCAGATGACTGAAAGC?AGCAGCTCGCCACGAAAGCTGCCCGCAAGAGCGCGCCTGCCACGGGGGGAGTGAAGAAGCCGCATCGCTATCGGCCTGGCACTGTCGCTCTGAGGGAGATCAGGCGCTACCAGAAAAGCACAGAACTGCTCATACGCAAGCTGCCCTTCCAGCGCCTGGTAAGGGAGATTGCGCAGGACTTCAAGACCGACCTGCGCTTCCAGAGCTCGGCGGTGATGGCTCTGCAGGAGGCGAGTGAAGCCTACCTTGTGGGGCTGTTTGAGGACACCAACCTGTGTGCCATCCATGCCAAAAGAGTCACCATCATGCCC
	SB0063_Phyllium_tobeloense	????????????CGCGGTATACTGACTGTGCAAAGGTAGCATAATCATTAGCTTATTGATTGTAAGATTGTATGAATGGTTGGACGANATATTGGCTGTCTCAT-ATTTA-TTA-TTAGAATTTAATTTCTTAGTTAAAAAGCTTAGATTTTTTTAAAGGACGAGAAGACCCTATAGATCTTTATTTTTTTT-AATTT--ATA--TTTTTTTG---AATTTAT---TTTT-----------TTA-TTTAATTTTTGGTTGGGGTGACTTTGAGATA-TAATTAACTCTTTATT-TTT-T--TT--TTCATTTATTTATG-TTTAATTGATCTTTTTTTATTGCTTAAAAGATTAANATACCTTAGGGATAACAGCGTAATTCTTCTTGAGAGTTCATATTGACAGGANAGATTGCGACCTCGATGTTGAATTAAGATTAATGTTT---GGCGTAAAAGTTTA-A-TT-ATTAGGTCTGTTCGACCTTTAAAATCTTACATGATCTGAGTTC????????????????????????????????????????????????????????????????????????????????????????????????????????????????????????????????????????????????????????????????????GACTCTGGATAACTTTGAGCTGATCGCACGGTCCTCGTACCGGCGACGCATCTTTCAAATGTCTGCCTTATCAACTGTCGATGGTAGGTTCTGCGCCTACCATGGTTGTAACGGGTAACGGGGAATCAGGGTTCGATTCCGGAGAGGGAGCCTGAGAAACGGCTACCACATCCAAGGAAGGCAGCAGGCGCGCAAATTACCCACTCCCGGCACGGGGAGGTAGTGACGAAAAATAACGATACGGGACTCATCCGAGGCCCCGTAATCGGAATGAGCACACTTTAAACGCTTTAACGAGTATCCATTGGAGGGCAAGTCTGGTGCCAGCAGCCGCGGTAATTCCAGCTCCAATAGCGTATATTAAAGTTGTTGCGGTTAAAAAGCTCGTAGTTGGACTTGTGTCCCACGCTGTCGGTTCACCGTTCGTCGGTGTTTAACTGGCATGCCCGTGTGGACGTCCTGCCGGTGGATGCGGTCGGCCGTGGGCCT-CT--GGTCTGCGCGTCGGCGGTCCGATGGAATCCTACCGCGGTGCTCTTCACCGAGTGTCGAGGTGGGCCGGCACGTTTACTTTGAACAAATTAGAGTGCTCAAAGCAGGCAGTGGTTCGCCTGAATATTGTGTGCATGGAATAATGGAATAGGACCTCGGTTCTATTTTGTTGGTTTTCGGAACTTGAGGTAATGATTAATAGGGACAGACGGGGGCATTCGTATTGCGACGTTAGAGGTGAAATTCTTGGATCGTCGCAAGACGAACCTAAGCGAAAGCATTTGCCATGAGTGTTTTCATTAATCAAGAACGAAAGTTAGAGGTTCGAAGGCGATCAGATACCGCCCTAGTTCTAACCATAAACGATGCCAGCTAGCGATCCGCCGAAGTTCCTCCGATGACTCGGCGGGCAGCTTCCGGGAAACCAAAGCTTTTGGGTTCCGGGGGAAGTATGGTTGCAAAGCTGAAACTTAAAGGAATTGACGGAAGGGCACCACCAGGAGTGGAGCCTGCGGCTTAATTTGACTCAACACGGGAAACCTCACCAGGCCCGGACACCGGAAGGATTGACAGATTGAGAGCTCTTTCTTGATTCGGTGGGTGGTGGTGCATGGCCGTTCTTAGTTGGTGGAGCGATTTGTCTGGTTAATTCCGATAACGAACGAGACTCTGGCCTGCTAACTAGTCGCTTCCGGTATCCCTTCGTGCTACCGGCGAC--AAATGATCTTCTTAGAGGGACAGGCGGCTTCTAGCCGCACGAGATTGAGCAATAACAGGTCTGTGATGCCCTTAGATGTTCTGGGCCGCACGCGCGCTACACTGAAGGAATCAGCGTGTCCTCCTAGCCCGAAAGGGCCGGGTAACCCGTTGAACCTCCTTCGTGCTAGGGATTGGGGCTTGCAATTGTTCCCCATGAACGAGGAATTCCCAGTAAGCGCGAGTCATAAGCTCGCGTTGATTACGTCCCTGCCCTTTGTACACACCGCCCGTCGCTACTACCGATTGAATGATTTAGTGAGGTCTTCGGACCGGTGCGCGACGGCT--CCTCGCGAGCCGTTGATGTTGCTGGAAAGATGACCAAACTTGATCATTTAGAGGAAGTAAAAGTCGTAACAAGGTTTCCGTAGGTGAACCTCCTGAATTCGAAAGGGG---------------------------TTGGATTCAGATCTT--ACC-GTTC-G---CATACTAGG-CAGCCCCACTGCGGATGGTGCCGGTCGCCCGC----GGCGATTCATTTCGTTTGCGGTGTCGTTTCTGGCGTCCACTCGGTGG-TG-GCT------GACCAAC-TTC-ACGGAGGGTCGCACTTCT-CCCCT-AGTAGAAACGTCGCGACCCGTTGGG-TGCCGGCC-GAAGGCCTGGGAAGGAAGCCCGCG--CGTCCCGTGGC--------GGTTG---CCACGGGCGTGCGGACTCCCGGTG-ACCCGGCCGGCTGCCCGACGGTATGACCAGAGGAGCCGATCCGCTGAA---TGGGAAACACTGTGGT-TTGTGAAGCGTGCGG-CCTGGCGCCGATACGTGCGGGGAT-TGAGG--TGTAAACC-GG---GGGTG-CCCGTGC-GAAG-CACGGTCCCGGCCCC---GCTGCGTTGTCGG--TTGCCGGTGTCCTCGCACTGGATCG-ATACTCCCGTCTGCG---ACGCCC-ATCTTCGGATGGTCTCCCG????????????????????TGAAAGAGGTAAAAAAGAAGTTTTTGGTAATTTAGGTATAATTTTTGCCATAGCAGCAATTGGCTTATTAGGATTTGTTGTATGGGCACATCATATATTTACTGTAGGAATAGATGTTGATACACGAGCTTATTTTACTTCGGCTACAATAATTATTGCAGTACCCACAGGTATTAAAGTATTTAGATGATTAACAACTATATATGGATCTAAACTAACATTTAGACCATCGTGCTTATGGGCTTTAGGATTTGTATTTCTATTCACTTTAGGGGGATTAACAGGAATTATTTTATCAAACTCATCAATTGATATTACCCTTCATGACACATACTACGTAGTGGCCCATTTCCACTATGTATTATCAATAGGAGCAGTATTCGCAATTATAGCTGGATTTATTCAATGATATCCTTTATTTACAGGATTATCAATAAATCCTAAATGATTAAAAATACAATTCTTCGCCATATTTATTGGTGTAAATATAACCTTCTTCCCTCAACACTTCCTTGGGCTAGCGGGGATACCACGACGATATTCTGACTATTCAGATATATATACATCATGAAATATTATTTCATCCATAGGGGCTATGGTTTCAACACTAAGAATAATAATATTTATTATAATTATTTGAGAAAGAATATCTTCAACACGAAAAACTATTTTCAGATCACATATAACTTCATCTTTAGAGTGATCTCACAATATACCACCCAATGAACATACTTATAGAGAATTACCAATTTTAATCATA----TTCTAATATGGCAGAT??????????????????????????????????AGGATAGAAATTCACCTTTAATAGAACAATTAACATTCTTTCATGATCATATTATAATAATTTTAATAATTATTCTACCAATAGTAAGATACATAATAATTAATATTATAATAAATAACAAATTAAATCGGAATTTATTAGAAGGACAAATAATTGAATTAATCTGAACAGTAACACCAGCAATAACACTATTTTTCATTGCAGCCCCTTCATTGCGATTACTATATTTAATAGATGAAATTAATAAACCAATAATGACAATAAAAGCAGTAGGCCATCAATGATATTGATCATATGAATATTCAGATTTCATTGATACAGAATTTGATTCATATATAGAAAATTATATAAA------TAATATTCGATTATTAGATTCAGATAATCGCTTAACCCTACCCTCAAATATCTTTATTCGAATAATAGTAACATCTAATGATGTTATTCATTCATGAACTTTGCCATCAACTGGAATTAAAATTGATGGAACTCCTGGACGATTAAATCAATCAAGAATAATATTTAATCGGAGAGGCCTAATTTACGGACAGTGTTCTGAAATTTGTGGAACAAATCATAGATTTATACCTATTGTTGTTGAAAGAGTACCTATTAATTCATTTATTAAATGAATAATAAAATCATCAGATGACTGAAAGC????AGCTTGCCACAAAAGCGGCTCGTAAGAGCGCCCCTGCAACTGGTGGAGTGAAGAAGCCTCACCGCTACCGTCCTGGAACAGTTGCCCTGAGAGAAATCAGGCGTTACCAGAAGAGCACCGAGCTGCTGATTCGAAAGTTGCCGTTCCAGCGCCTTGTGCGTGAGATTGCCCAGGACTTCAAGACGGACCTCCGCTTCCAGAGCTCTGCAGTAATGGCACTGCAGGAGGCGAGCGAGGCCTACCTGGTGGGTCTCTTTGAGGACACCAACCTGTGTGCCATTCACGCCAAGCGGGTCACCATCATGCCC
	SB0069_Anthericonia_anketeschke	??????AATGGCCGCGGTAATTTGACCGTGCAAAGGTAGCATAATCATTAGTCTTTTAATTGTTGACTTGTATGAATGGTTGGACGAGATAATTACTGTCTCAT-ATTTA--TTTATTGAATTTGATTTTTTAGTTAAAAAGCTTAAATTTTTTTGTGGGACGAGAAGACCCTATAGATTTTTATTAATTAT-TAATA--ATA--TATTTTTT---AGTTTG----TTTAT--TTATATTATTA-TATTTTTTTTTGTTGGGGTGACATTGAGATA-TAATTAACTCTTTATA-TTA----TT--TACAATTATTTTTG-TATATTTGACCTTCTATTAATGTTTTAAAGATAAAAATACCTTAGGGATAACAGCGTAATTTTTTTTGAGAGTTCTTATCGACAAAGGAGATTGCGACCTCGATGTTGGATTAAGAATACTATAA---GGTGTAGATTCTTT-A-TAATGTAGGTCTGTTCGACCTTTGAATTTTTACATGATCTGA????TCATTAAATCAGTTATGGTTCCTTAGATCGTACCACA-AGACTTGGATAACTGTGGTAATTCTAGAGCTAATACATGCAAACAGAGTCCCGACCAGAAATGGAAGGGATGCTTTTATTAGATCAAAACCAATCGG-CCGGCTCGTCCGGTCCGTTTGCTTTGGTGACTCTGGATAACTTGGAGCTGATCGCACGGTCCTCGTACCGGCGACGCATCTTTCAAATGTCTGCCTTATCAACTGTCGATGGTAGTTTCTGCGCCTACCATGGTTGTAACGGGTAACGGGGAATCAGGGTTCGATTCCGGAGAGGGAGCCTGAGAAACGGCTACCACATCCAAGGAAGGCAGCAGGCGCGCAAATTACCCACTCCCGGCACGGGGAGGTAGTGACGAAAAATAACGATACGGGACTCATCCGAGGCCCCGTAATCGGAATGAGCACACTTTAAACGCTTTAACGAGTATCCATTGGAGGGCAAGTCTGGTGCCAGCAGCCGCGGTAATTCCAGCTCCAATAGCGTATATTAAAGTTGTTGCGGTTAAAAAGCTCGTAGTTGGACTTGTGTCCCACGCTGTCGGTTCACCGTTCGTCGGTGTTTAACTGGCATGCCCGTGTGGACGTCCTGCTGGTGGATGCGGTCGGCCGTGGGCCT-CT--GGTCTGCGTGTCGGCGGTCCGGTGCAATCCTACCGCGGTGCTCTTCACCGAGTGTCGAGGTGGGCCAGCACGTTTACTTTGAACAAATTAGAGTGCTTAAAGCAGGCAGTGGATCGCCTGAATATTGTGTGCATGGAATAATAGAATAGGACCTCGGTTCTATTTTGTTGGTTTTCGGAACTTGAGGTAATGATTAAGAGGAACAGACGGGGGCATTTGTATTGCGACGTTAGAGGTGAAATTCTTGGATCGTCGCAAGACAAACCTAAGCGAAAGCATTTGCCAAGGGTGTTTTCATTAGTCAAGAACGAAAGTTAGAGGTTCGAAGGCGATCAGATACCGCCCTAGTTCTAACCATAAACGATGCCAGCCAGCGATCCGCCGAAGTTCCTCCGATGACTCGGCGGGCAGCTTCCGGGAAACCAAAGCTTTTGGGTTCCGGGGGAAGTATGGTTGCAAAGCTGAAACTTAAAGGAATTGACGGAAGGGCACCACCAGGAGTGGAGCCTGCGGCTTAATTTGACTCAACACGGGAAACCTCACCAGGCCCGGACACCGGAAGGATTGACAGATTGAGAGCTCTTTCTTGATTCGGTGGGTGGTGGTGCATGGCCGTTCTTAGTTGGTGGAGCGATTTGTCTGGTTAATTCCGATAACGAACGAGACTCTAGCCTGCTAACTAGTCGCTTCCGGTAT-CCTTTGTGCTACCGGCGAC--TAATGATCTTCTTAGAGGGACAGGCGGCTTCTAGCCGCACGAGATTGAGCAATAACAGGTCTGTGATGCCCTTAGATGTTCTGGGCCGCACGCGCGCTACACTGAAGGAATCAGCGTGTCCTCCTAGCCCGAAAGGGCCGGGTAACCCGTTGAACCTCCTTCGTGCTAGGGATTGGGGCTTGCAATTGTTCCCCATGAACGAGGAATTCCCAGTAAGCGCGAGTCATAAGCTCGCGTTGATTACGTCCCTGCCCTTTGTACACACCGCCCGTCGCTACTACCGATTGAATGATTTAGTGAGGTCTTCGGACCGGTGCGCGACGGCT--CTTCGCGAGCCGTTGATGTTGCTGGAAAGATGACCAAACTTGATCATTTAGAGGAAGTAAAAGTCGTAACAAGGTTTCCGTAGGTGAACCTCCTGAATTCGAAAGGGG---------------------------CCGGATTCAAGTCGA--GCC-GAAA-GT--GTCAGGCCG---TCACACCGCCAGATGGCGCCGGTCGCCCGC----TGCGATTCACTTCGCTTGCGGTGTCGTTCCCGGCGTTCACTCGGCAA-CGTGGC-CGGTATCTACTG-GCT-TCGGACGAATGCACTTCC-ACCCT-AGTAGAAACGTCGCGACCCGTTGGG-TGCCGGTC-TAAGGCCCGGGATGGCAGACCGCG--CGTTCTGGGGG--------GGCTC---CCGCAGGCGCGCGGACTCCTGGTG-ACCCGGCCGGCTGCCCGACGGTAGGACCAGAGGAGTCGATCCGCTAAA---TGGGAAACACTGTGG--TTGTGAAGCGTCCGG-CCTGGCGCCGACGCGTGCGGGGAT-TGAGG--TGCAAACC-GG---GGGTG-CCCGTGC-GGAGTCACGGCCCCGGCCCC---GTCTCGC-GTCGG--TTGTCGGTGTCCTCGGACTGGATCG-ATACTCCCGTCTGCG---ACGCCC-ATCTTCGGATGGTCTCCCG???TCACATATTATTTCTCAAGAGAGAGGAAAAAAAGAAGTTTTTGGTAACTTAGGGATAATTTTTGCTATAGCCGCAATTGGGTTATTAGGGTTTGTAGTATGAGCACACCATATATTCACAGTAGGAATAGATGTTGATACCCGAGCATATTTTACTTCAGCGACTATAATTATTGCAGTACCTACTGGTATTAAAGTATTCAGATGGTTGGCTACAATATATGGGTCAAAACTAACTCTTAGACCATCATGTATATGATCAATAGGATTTGTATTTTTATTCACACTAGGGGGTCTAACTGGTATTATTTTATCAAACTCATCAATTGATATTACTTTACATGATACTTACTATGTAGTAGCACATTTCCATTATGTATTATCAATAGGAGCAGTATTTGCAATTATGGGGGGATTTATTCAATGATATCCGTTGTTTACTGGAATAACAATAAACCCTTTATGACTAAAAATTCAGTTCATCACAATATTTATCGGAGTAAACCTGACATTTTTTCCCCAACATTTTTTAGGGTTGGCTGGAATACCCCGACGATACTCAGATTACCCAGATATATTTGTGTCATGAAACATTGTCTCATCAATAGGGTCTATAATTTCAATAGTTAGAATAATAATGTTTATTATAATTCTATGAGAAAGTATATCATCTATACGTCAAACAATCTTTAGATCTCATATAACTAATTCATTAGAATGAAATCATAATTTACCCCCTACTGAACACACTTATAGAGAATTACCAATTCTAATTAAA----TTCTAATATGGCAGAT???????????????????????????????????????????????????????????????????????????????????????????????????????????????????????????????????????????????????????????????????????????????????????????????????????????????????????????????????????????????????????????????????????????????????????????????????????????????????????????????????????????????????????????????????????????????????????????????????????????????????????????????????????????????????????????????????????????????????????????????????????????????????????????????????????????????????????????????????????????????????????????????????????????????????????????????????????????????????????????????????????????????????????????????????????????????????????????GCTGGCCACCAAAGCTGCTCGTAAGAGCGCGCCTGCCACAGGAGGGGTGAAGAAGCCTCACCGCTACCGCCCGGGCACCGTGGCCCTGAGAGAGATCAGGCGATACCAGAAGAGCACGGAACTGCTGATCCGCAAGTTGCCCTTCCAGCGCCTGGTGCGAGAGATCGCCCAAGACTTCAAGACGGACCTGCGCTTCCAGAGCTCTGCCGTGATGGCGCTGCAGGAGGCCAGCGAGGCCTACCTGGTGGGGCTCTTCGAGGACACCAACCTGTGCGCCATCCATGCCAAGAGGGTCACCATCATGCCC
	SB0070_Heteronemia_mexicana	??????????GCCGCGGTATTTTGACCGTGCAAAGGTAGCATAATCATTAGTTTATTAATTGTGGACTTGTATGAATGGTTGGACGAAATATTAACTGTCTCAT-TTTAA--TTTTTAGAATTTAATTTTTTAGTCAAAAAGCTTAAATTTTTTTGTAGGACGAGAAGACCCTATAGATCTTTATTATTTTT-ATTTA---TA--TTTGTTTT---GGTTTA----TTTAT--TTATATTAATA-TTTGTTTTTTTGTTGGGGTGACAAGGGGAAA-TAATTAACTCTTTATA-TTT-A--TA--TTCATTTATTTTTG-TTTATTTGACCTTTTATTATTGTTTATAAGATTTAGATACCTTAGGGATAACAGCGTAATGTTTTTTGAGAGTTCTTATCGACAAAAAAGATTGCGACCTCGATGTTGGATTAAGATTATATTTG---GGTGTAGGTGCTCA-A-TT-ATTAGGTCTGTTCGACCTTTAAATTCTTACATGATCTGAGT???????????????TATGGTTCATTGGATCGTACCACAAGCACTTGGATAACTGTGGTAATTCTAGAGCTAATACATGCAAATAGAGTCCCGACCAGAAATGGAAGGGATGCTTTTATTAGAACAAAACCAATCGG-CCGGCTCGTCCGGTCCGTTTACTTTGGTGACTCTGGATAACTTGGAGCTGATCGCACGGTCCTCGTACCGGCGACGCATCTTTCAAATGTCTGCCTTATCAACTGTCGATGGTAGGCTCTGAGCCTACCATGGTTGTAACGGGTAACGGGGAATCAGGGTTTGATTCCGGAGAGGGAGCCTGAGAAACGGCTACCACATCCAAGGAAGGCAGCAGGCACGCAAATTACCCACTCCCGGCACGGGGAGGTAGTGACGAAAAATAACGATACGGGACTCATCCGAGGCCCCGTAATCGGAATGAGCACACTTTAAACGCTTTAACGAGTATCCATTGGAGGGCAAGTCTGGTGCCAGCAGCCGCGGTAATTCCAGCTCCAATAGCGTATATTAAAGTTGTTGCGGTTAAAAAGCTCGTAGTTGAGCTTGTGTCCCACGCTGTCGGTTCACCGTTCGTCGGTGTTTAACTGGCATGATCGTGCGGACGTCCTGCCGGTGGATGCGGTCGACCGCGGGCCC-CAGTGGTCTGCGCGTCGGCGGTCCGATGCAATCCTACCGCGGTGCTCTTCACCGAGTGTCGAGGTGGGCCGGCACGTTTACTTTGAACAAATTAGAGTGCTTAAAGCAGGCTGTGGTTCGCCTGAATACTGTGTGCATGGAATAATGGAATAGGACCTCGGTTCTATTTTGTTGGTTTTCGGACCCCGAGGTAATGATTAATAGGAACAGACGGGGGCACTCGTATTGCGACGTTAGAGGTGAAATTCTTGGATCGTCGCAAGACGAACCTAAGCGAAAGCATTTGCCATGAGTGTTTTCATTAATCAAGAACGAAAGTTAGAGGTTCGAAGGCGATCAGATACCGCCCTAGTTCTAACCATAAACGATGCCAGCCAGCGATCCGCCGAAGTTCCTCAGATGACTCGGCGGGCAGCTTCCGGGAAACCAAAGCTTTTGGGTTCCGGGGGAAGTATGGTTGCAAAGCTGAAACTTAAAGGAATTGACGGAAGGGCACCACCAGGAGTGGAGCCTGCGGCTTAATTTGACTCAACACGGGAAATCTCACCAGGCCAGGACACCAGTATGATTGACAGATTGAGAGCTCTTTCTTGATTCGGTGGATGGTGGTGCATGGCCGTTCTTAGTTGGTGGAGTGATTTGTCTGGTTAATTCCGATAACGAACGAGACTCTGGCCTACTAACTAGTCGCTTACGGTAT-CCTTGGAGCTACCGGCGACAAAAATGATCTTCTTAGAGGGACAAGAGGCTTCTAGCCGCACGAGATTGAGCAATAACAGGTCTGTGATGCCCTTAGATGTCCTGGGCCGCACGCGCGCTACACTGAAGGAATCAGCGAGTCCTCCTAGCCCGAAAGGGCCGGGTAACCCGTTGAACCTCCTTCGTGCTAGGAATTGGGGCTTGCAATTGTACCCCATCAACGAGGAATTCCCAGTAAGCACGAGTCATAAGCTGGCGTTGATTACGTCCCTGCCCTTTGTACACACCGCCCGTCGCTACTACCGATTGAATGATTTAGTGAGGTCTTCGGACCGGTGCGCGACGGCT--CTTCGCGAGCTGTTGATGTTGCTGGGAAGATGACCGAACTTGATCATTTAGAGGAAGTAAAAGTCGTAACAAGGTTTCCGTAGGTGAACCTCCTGAATTCGAAAGGGG---------------------------TTGGATACAGGTGAC--TCC-GGCT-C---TTCAGG----CGGCAGTCGGCTTGACGTTGCCGGACTCCCCC----CCTGTAAAAAGGGGGGATCGGTCTATGGCTCGACGCTCGGTCGATTG-TGGGGT------GCTCTCG-GAG-CTGGAGCGGTGCAATTCC-TCCCT-AGTAGAAACGTCGCGACCCGTTGGG-TGCCGGTC-ACAGGGCCGGAAGGCAAGACCGTTGCCGTCCCGGGGGAACAAACTTTCTC---CCGGGCGCGCGCGGACTCCCGGTG-ACCCGGCCGGCTGCCCGACGGAATGACCAGAGGAGTCGATCCGCTGAA-TGAGAAAAACACTTTGG--ATGTGCAGCGTCCGG-CCCGGCGCCGACGCGTGCGGGGTG-CAGGG--------TC-AG---GCGTG-CCAAGCC-ACGGCCCCGGCCCCCGCTGC---GTTAGTCGGTTGG--AAGCCGGTGTCCTCGGACTGGATCGCAAACTCCCGTCTGCG---ACGATC-ATCTTCGGATGATCTCCCG??????????????CTCACACGAAAGAGGAAAAAAAGAAGTATTTGGAAACTTAGGTATAATTTTTGCAATGGCAGCAATTGGTTTATTAGGATTTGTAGTTTGAGCACACCATATATTTACAGTGGGAATGGATGTGGACACACGAGCTTATTTTACATCAGCAACAATAATTATTGCTGTACCAACAGGTATTAAAGTATTTAGATGATTAGCAACAATATATGGATCAAAAATAACATTAAGACCATCTTGTTTATGATCACTAGGATTTGTGTTTTTATTCACTTTAGGTGGTTTAACAGGAATTGTATTATCAAATTCATCAATTGATATTACATTACATGATACATATTATGTAGTAGCTCATTTTCATTATGTATTATCAATAGGAGCAGTATTTGCTATTATAGCGGGTTTTATTCAATGATATCCATTATTTACAGGAATATCGATAAATCCGCTATGATTAAAAATTCAATTCATCACAATATTTATTGGGGTAAACTTAACGTTTTTCCCTCAACATTTTCTAGGTCTAGCTGGAATACCCCGACGATACTCAGATTATCCAGATATATTTACATCGTGAAATATTATTTCATCTATAGGAGCACTAATTTCAACAGTAAGAATAATAATATTTATTATAATTCTATGGGAAAGTATATCATCTATACGACAAACAATTTTTAGATCTCATATAATTAATTCTTTAGAATGAAATCATAACTTACCTCCAACAGAACATACTTATAGAGAACTTCCAATTCTTATTAAA----TTCTAATATGGCAGAT????????????????????????????????????????????????????????????????????????????????????????????????????????????????????????????????????????????????????????????????????????????????????????????????????????????????????????????????????????????????????????????????????????????????????????????????????????????????????????????????????????????????????????????????????????????????????????????????????????????????????????????????????????????????????????????????????????????????????????????????????????????????????????????????????????????????????????????????????????????????????????????????????????????????????????????????????????????????????????????????????????????????????????????????????????????????????????????????????????????????????????????????ACGGGGGGAGTGAAGAAGCCACATCGCTACCGCCCTGGCACCGTGGCCCTGAGAGAAATCAGGCGCTACCAGAAAAGCACAGAATTGCTTATACGCAAGTTACCATTCCAGCGCCTGGTGCGAGAGATCGCGCAGGACTTCAAGACGGACCTACGTTTCCAGAGCTCTGCTGTGATGGCACTGCAAGANGCGAGTGAGGCCTACCTGGTGGGGCTTTTTGAGGACACCAATCTGTGCGCTATCCACGCCAAGAGGGTCACCATCATGCCC
	SB0074_Pulchriphyllium_pulchrifolium	??????????GCCGCGGTATTTTGACTGTGCAAAGGTAGCATAATCATTAGTCTATTAATTGTAGGATGGTATGAATGGTTGGACGAAATATTGACTGTCTTCATGTTTA--TTTATAGAAATTAATTTTTGAGTTAAAAAGCTTAAATTTTTTTGTAGGACGAGAAGACCCTATAGATCTTTATTAATCTA-ATTTT---AC--TTATTTTT---GGTTTAT---TTCTT-TTCATGAATTTT-TGATTTTTTTTGTTGGGGTGACATTTAGATA-TAATTAACTCTTTTTT-TTC-T--TT--TTCATTGATTTTTG-TTTATATGATTTTTTACTATTT-CTTTAAGATATAGATACCTTAGGGATAACAGCGTAATTCTTTTTGAGAGTTCATATTGACACTGGAGATTGCGACCTCGATGTTGAATTAAGATTATATTTT---GGTGTAGTAGCTTT-T-TA-TATAGGTCTGTTCGACCTTTAAATTCTTACATGATCTGAGTTC????????????????????????????????????????????????????????????????????????????????????????????????????????????????????????????????????????????????????GTCCGTTTGCTTTGGTGACTCTGGATAACTTTGAGCTGATCGCACGGTCCTCGTACCGGCGACGCATCTTTCAAATGTCTGCCTTATCAACTGTCGATGGTAGGTTCTGCGCCTACCATGGTTGTAACGGGTAACGGGGAATCAGGGTTCGATTCCGGAGAGGGAGCCTGAGAAACGGCTACCACATCCAAGGAAGGCAGCAGGCGCGCAAATTACCCACTCCCGGCACGGGGAGGTAGTGACGAAAAATAACGATACGGGACTCATCCGAGGCCCCGTAATCGGAATGAGCACACTTTAAACGCTTTAACGAGTATCCATTGGAGGGCAAGTCTGGTGCCAGCAGCCGCGGTAATTCCAGCTCCAATAGCGTATATTAAAGTTGTTGCGGTTAAAAAGCTCGTAGTTGGACTTGTGTCCCACGCTGTCGGTTCACCGTTCGTCGGTGTTTAACTGGCATGCCCGTGTGGACGTCCTGCCGGTGGATGCGGTCGGCCGTGGGCCT-CT--GGTCTGCGCGTCGGCGGTCCGATGGAATCCTACCGCGGTGCTCTTCACCGAGTGTCGAGGTGGGCCGGCACGTTTACTTTGAACAAATTAGAGTGCTCAAAGCAGGCAGTGGTTCGCCTGAATATTGTGTGCATGGAATAATGGAATAGGACCTCGGTTCTATTTTGTTGGTTTTCGGAACTTGAGGTAATGATTAATAGGGACAGACGGGGGCATTCGTATTGCGACGTTAGAGGTGAAATTCTTGGATCGTCGCAAGACGAACCTAAGCGAAAGCATTTGCCATGAGTGTTTTCATTAATCAAGAACGAAAGTTAGAGGTTCGAAGGCGATCAGATACCGCCCTAGTTCTAACCATAAACGATGCCAGCTAGCGATCCGCCGAAGTTCCTCCGATGACTCGGCGGGCAGCTTCCGGGAAACCAAAGCTTTTGGGTTCCGGGGGAAGTATGGTTGCAAAGCTGAAACTTAAAGGAATTGACGGAAGGGCACCACCAGGAGTGGAGCCTGCGGCTTAATTTGACTCAACACGGGAAACCTCACCAGGCCCGGACACCGGAAGGATTGACAGATTGAGAGCTCTTTCTTGATTCGGTGGGTGGTGGTGCATGGCCGTTCTTAGTTGGTGGAGCGATTTGTCTGGTTAATTCCGATAACGAACGAGACTCTGGCCTGCTAACTAGTCGCTTCCGGTATCCCTTCGTGCTACCGGCGAC--AAATGATCTTCTTAGAGGGACAGGCGGCTTCTAGCCGCACGAGATTGAGCAATAACAGGTCTGTGATGCCCTTAGATGTTCTGGGCCGCACGCGCGCTACACTGAAGGAATCAGCGTGTCCTCCTAGCCCGAAAGGGCCGGGTAACCCGTTGAACCTCCTTCGTGCTAGGGATTGGGGCTTGCAATTGTTCCCCATGAACGAGGAATTCCCAGTAAGCGCGAGTCATAAGCTCGCGTTGATTACGTCCCTGCCCTTTGTACACACCGCCCGTCGCTACTACCGATTGAATGATTTAGTGAGGTCTTCGGACCGGTGCGCGACGGCT--CTTCGCGAGCCGTTGATGTTGCTGGAAAGATGACCAAACTTGATCATTTAGAGGAAGTAAAAGTCGTAACAAGGTTTCCGTAGGTGAACCTCCTGAATTCGAAAGGGG---------------------------TTGGATTCATGTCTC--TCC-GA-C-G---TAA-CAGTA-CGGTCACACCAT-GATGGTGCTGGTCGCCCGC----GGCGATTAATTTCGCTTGCGGTGTCGTTTCTGGCGTCCACTTGGCAG-CT-GGC------ATGTCAC-TTC-GCGGAGGACTGCACTTCT-CCCCT-AGTAGAAACGTCGCGACCCGTTGGG-TGCCGGTC-AAAGGCCTGGGTAGGAAGACCGCG--TGTCCTGT-GT--------GGGTT---CCATGGGCATGCGGACTCCTGGTG-ACCCGGCCGGCTGCCCGACGGTATGACCCGAGGAGTCGATCCGCTAAA---TGGGAAACACTATGG--TTGTGAAGCGTGCGG-CCTGGCGCCGATGCGTGTGGGGAT-TGTGG--TGTAAACC-GG---GGGTG-CCCGTGC-GAAG-CACGGTCCCGGCCCT---ACTGCGTTGTCGG--TTGCTGGTGTCCTCGCACAGGATCG-ATACTCCCGTCTGCG---ACGCCC-ATCTTCGGATGGTCTCCCG????????????????????????????????????????????????????????????????????????????????????????????????????????????????????????ACAGTTGGAATAGATGTAGATACACGAGCTTATTTTACATCAGCAACAATAATTATTGCCGTTCCAACTGGAATTAAAGTATTTAGTTGATTAACAACTATGTATGGATCCAAAATAACTTTTAGACCCTCATGCTTATGAAGATTGGGATTCGTGTTCCTGTTCACATTAGGGGGAATAACAGGAATTGTACTTTCAAATTCATCCATTGATATTACACTACACGATACTTATTATGTAGTAGCACATTTCCATTATGTTCTATCAATAGGAGCAGTATTTGCTATTATATCTGGATTTATCCAGTGATACCCTTTGTTGACAGGATTGACAATAAATCCAAAATGATTAAAAATTCAATTCATTACAATATTTGTAGGAGTAAACTTAACATTTTTTCCACAACATTTCCTAGGACTTGCTGGTATACCACGACGATACATTGATTATCCAGATATATTTTTAATATGAAACATCTTATCATCAATAGGGGCTATAATTTCAGCCCTAAGAATAATAGCATTTTTTACTATAATTTGAGAAAGAATAATATCTCTACGACAAGTAGTAAGAGGGTCACAAACAAGAAGATCAAATGAATGAAAACAAAATATACCACCAAAGGAACACACCTATAATGAACTACCTATCCTAATTAAA----TTCTAATATGGCAGAT??????????????????????????????????????????????????????????????????????????????????????????????????????????????????????????????????????????????????????????????????????????????????????????????????????????????????????????????????????????????????????????????????????????????????????????????????????????????????????????????????????????????????????????????????????????????????????????????????????????????????????????????????????????????????????????????????????????????????????????????????????????????????????????????????????????????????????????????????????????????????????????????????????????????????????????????????????????????????????????????????????????????????????????????????????????????????????????????????????AAGCGGCCCGTAAGAGCGCCCCTGCAACTGGTGGAGTGAAGAAGCCTCACCGCTACCGTCCTGGGACAGTTGCCCTGAGAGAAATCAGGCGTTACCAGAAGAGCACCGAGCTGCTGATTCGAAAGTTGCCTTTCCAGCGCCTTGTGCGTGAGATCGCCCAAGACTTCAAGACGGACCTCCGCTTCCAGAGCTCTGCAGTAATGGCACTGCAGGAGGCAAGCGAGGCCTACCTGGTGGGTCTGTTTGAGGACACCAACCTGTGTGCCATTCACGCCAAGAGGGTCACCATCATGCCC
	SB0075_Phasmotaenia_sanchezi	??????????GCCGCGGTATTTTGACCGTGCAAAGGTAGCATAATCATTAGTTCATTAATTGTGGACTTGTATGAATGGTTGGACGAAATATTAACTGTCTCAT-ATTTA--TGATTAAAATTTAAATTTTAAGTTAAAATGCTTAAATTTTTTTATAGGACGAGAAGACCCTATAGATCTTTATTATTTAA-TAATT--AAA--TTAGTTTT---TGTTTA----TTTTT--TATAAATTTAT-TAAATTTTTTAGTTGGGGTGACTTGAAGATA-TTATTAACTCTTTATT-TTT-A--TA--TTCATTGATTTATG-AATAGTTGACCTTTTATTATTG-TTATAAGATTTAGATACCTTAGGGATAACAGCGTAATTCTTTTTGAGAGTTCTTATTGACAAGGGAGATTGCGACCTCGATGTTGGATTAAGAATATTGTTA---GGTGTAGTAGCTTA-A-TT-TATAGGTCTGTTCGACCTTTAAATTCTTACATGATCTGAGTTC???????????????????????????????????CA-AGACTTGGATAACTGTGGTAATTCTAGAGCTAATACATGCAAACCGAGTCCCGACCAGAAATGGAAGGGATGCTTTTATTAGATCAAAACCAATCGG-CCGGCTCGTCCGGTCCGTTTGCTTTGGTGACTCTGGATAACTTTCAGCTGATCGCACGGTCCCCGTACCGGCGACGCATCTTTCAAATGTCTGCCTTATCAACTGTCGATGGTAGGTTCTGCGCCTACCATGGTTGTAACGGGTAACGGGGAATCAGGGTTCGATTCCGGAGAGGGAGCCTGAGAAACGGCTACCACATCCAAGGAAGGCAGCAGGCGCGCAAATTACCCACTCCCGGCACGGGGAGGTAGTGACGAAAAATAACGATACGGGACTCATCCGAGGCCCCGTAATCGGAATGAGTACACTTTAAACCCTTTAACGAGTATCCATTGGAGGGCAAGTCTGGTGCCAGCAGCCGCGGTAATTCCAGCTCCAATAGCGTATATTAAAGTTGTTGCGGTTAAAAAGCTCGTAGTTGGATTTGTGTCCCACGCTGTCGGTTCACCGTTCGTCGGTGTTTAACTGGCATGCCCGTGCGGACGTCCTGCCGGTGGATGCGGTCGGCCGTGGGCCT-CT--GGTCTGCGCGTCGGCGGTCCGATGCAATCCTACCGCGGTGCTCTTCACCGAGTGTCGAGGTGGGCCGGCACGTTTACTTTGAACAAATTAGAGTGCTCAAAGCAGGCAGTGGTTCGCCTGAATATTGTGTGCATGGAATAATGGAATAGGACCTCGGTTCTATTTTGTTGGTTTTCGGAACTTGAGGTAATGATTAATAGGGACAGACGGGGGCATTCGTATTGCGACGTTAGAGGTGAAATTCTTGGATCGTCGCAAGACGAACCTAAGCGAAAGCATTTGCCATGAGTGTTTTCATTAATCAAGAACGAAAGTTAGAGGTTCGAAGGCGATCAGATACCGCCCTAGTTCTAACCATAAACGATGCCAGCTAGCGATCCGCCGAAGTTCCTCCGATGACTCGGCGGGCAGCTTCCGGGAAACCAAAGCTTTTGGGTTCCGGGGGAAGTATGGTTGCAAAGCTGAAACTTAAAGGAATTGACGGAAGGGCACCACCAGGAGTGGAGCCTGCGGCTTAATTTGACTCAACACGGGAAACCTCACCAGGCCCGGACACCGGAAGGATTGACAGATTGAGAGCTCTTTCTTGATTCGGTGGGTGGTGGTGCATGGCCGTTCTTAGTTGGTGGAGCGATTTGTCTGGTTAATTCCGATAACGAACGAGACTCTAGCCTGCTAACTAGTCGCTTCCGGTATCCCTTCGTGCTACCGGCGAC--AAATGATCTTCTTAGAGGGACAGGCGGCTTCTAGCCGCACGAGATTGAGCAATAACAGGTCTGTGATGCCCTTAGATGTTCTGGGCCGCACGCGCGCTACACTGAAGGAATCAGCGTGTCCTCCTAGCCCGAAAGGGCCGGGTAACCCGTTGAACCTCCTTCGTGCTAGGGATTGGGGCTTGCAATTGTTCCCCATGAACGAGGAATTCCCAGTAAGCGCGAGTCATAAGCTCGCGTTGATTACGTCCCTGCCCTTTGTACACACCGCCCGTCGCTACTACCGATTGAATGATTTAGTGAGGTCTTCGGACCGGTGCGCGACGGCTCTCTTACCGAGCCGTTGATGTTGCTGGAAAGATGACCAAACTTGATCATTTAGAGGAAGTAAAAGTCGTAACAAGGTTTCCGTAGGTGAACCTCCTGAATTCGAAAGGGA---------------------------TCGGATTCAAGTCCG--CCC-GGCT-G---ATCAGGCCA-CCTGGCCCCACCAGATGGCGCCGGTCGCCCAC----GGCGATTCATTTCGCTTGTGGTGTCGTTCCCGGCGATCACTCGGTGA-GGTGGT-GT---TGCTCTG-GCA-GCGGAGGAGTGCACTTCC-CCCCT-AGTAGAAACGTCGCGACCCGTTGGG-TGCCGGTC-TAAGGCCTGGGAAGGCAGCCCGTG--TGTCTTGTGGG--------GGTTC---TCACAGGTGCGCGGACTCTCGGTG-TCCCGGCCGGCTGCCCGACGGTATGACCAGAGGAGTCGATCCGCTGAA---TGGGAAACACTTTGG--CTGTGTAGCGTCCGG-CCCGGCGACGACGCGTGTGGGGAT-TGAGG--TGCAAACC-GG---GGGTG-TCCGTGC-GAAG-CACGGCCCCGGCCCC---ACGTCGCTGTCGAATCTGTCGGTGTCCTCGGACTGGATCG-TTACTCCCGTCTGCG---ACGCCC-ACCTTCGGATGGTCTCCCGATTTCACATATTATTTCTCACGAAAGAGGAAAAAAAGAAGTTTTTGGAAATTTAGGAATAATTTTTGCAATAGCAGCAATTGGTTTATTAGGTTTTGTAGTATGAGCTCATCATATATTCACAGTAGGAATAGATGTTGATACACGAGCATATTTTACATCCGCTACAATAATTATTGCAGTTCCAACTGGAATTAAAGTATTTAGTTGAATAGCAACTATATACGGATCCAAATTAACATTAAGACCATCTTGCTTATGAGCAATAGGTTTTGTTTTTCTATTTACACTTGGTGGACTAACAGGAATTGTCCTATCAAACTCATCTATTGATATCACCTTACATGACACTTATTATGTAGTTGCACATTTCCATTACGTACTATCTATAGGAGCAGTATTCGCTATTATGGCTGGTTTCATTCAATGATATCCTTTATTTACAGGTTTAACAATAAACCCCCATTGATTAAAAATTCAATTTACAACTATATTCCTAGGTGTTAACTTAACTTTCTTCCCACAACATTTTTTAGGTTTAGCAGGAATACCCCGACGATATTCAGATTATCCAGATATATTTACATCATGGAATATTATTTCTTCAATAGGAGCTATTATTTCAACTATTAGAATAATAATATTTATTATAATTCTTTGAGAAAGAATAAATTCAATACGACAAACAATTTTTAGATCTCATATAACAACATCATTAGAATGAATACACGATTTACCTCCAACAGAACATACCTATAATGAACTTCCTATTTTAATTAAA----TTCTAATATGGCAGATTTAGAAATAACGACATGACCTAATTTATACTTACAGGATAGTACATCACCTTTAATAGAACAATTAATATTTTTCCATGATCATATTATATTAATTTTAATAACAATTGTTACTACAGTAACATATATTATAATTACACTTATAACAAATAAGCATACTGATCGAAATTTATTAGAAGGACAAATAATTGAATTAATCTGAACAGTAACACCTGCTATAACTTTATTCTTTATTGCAACCCCTTCTTTACGATTACTATATTTAATAGACGAAATTAATAACCCCATAATAACAACAAAAGCATTAGGTCATCAATGATATTGAACATATGAATATTCAAACTTTAACGATATAGAATTTGATTCTTACATAAGAAATCAAGAAGAAAAAAATAATTTACGACTACTAGACGTAGATAATCGAATAGTATTACCATCAAATACATTTATTCGAATAATTGTTACATCAACAGATGTAATCCACTCCTGAGCACTACCATCAGCCGGAGTAAAAATTGATGGAACACCCGGTCGACTTAATCAAATAAGATTAATACTTAATCGAACAGGATTAATATTTGGTCAATGTTCAGAAATTTGTGGAACAAATCATAGATTTATACCAATTGTAGTAGAAAGATTGCCTATTAATATATTTATTAAATGAATAATAAAATCATCAGATGACTGAAAGC?????????????CCAAAGCGGCTCGCAAGAGTGCACCGGCCACGGGAGGAGTGAAGAAGCCACATCGCTACAGGCCCGGCACTGTCGCACTGCGAGAGATCAGGCGCTACCAGAAAAGCACCGAGCTGCTCATTCGCAAGCTGCCCTTCCAGCGCCTGGTCAGGGAGATCGCTCAGGACTTCAAGACAGACCTACGCTTCCAGAGCTCGGCTGTCATGGCCCTGCAGGAGGCCAGCGAGGCATACCTGGTTGGCTTGTTTGAAGACACCAATCTGTGTGCCATCCATGCCAAGAGAGTCACCATCATGCCC
	SB0076_Phyllium_rubrum	TTATTTAATGGCCGCGGTATTTTGACCGTGCAAAGGTAGCATAATCATTAGCTTATTGATTGTAAGATTGTATGAATGGTTGGACGAAATATTAGCTGTCTTGT-TTTTA-TTATTTAGAATTTAATTTTTGAGTTAAAAAGCTTAAATTTTTTTAAAGGACGAGAAGACCCTATAGATCTTTATTTTCACT-ATTAT---TT--TATTTTTG---TGTTTAT---TTAT-----------TTT-TTGAATTTTTGGTTGGGGCGATTTGGGGATA-TTATTAACTCCTTATATTTT-T--TT--TTCATTTATTTATG-TTTAGTTGATCTTTTATTATTGTTTACAAGATTAAGATACCTTAGGGATAACAGCGTAATTCCTTTTGAGAGCTCATATTGACGATGGAGATTGCGACCTCGATGTTGAATTAAGATTAATATTA---GGTGTAGAAGTTTA-T-TT-ATTGGGTCTGTTCGACCCTTAAAATCTTACATGATCTGAGTTCTCAATAAATCAGTTATGGTTCCTTAGATCGTACCACA-TGACTTGGATAACTGTGGTAATTCTAGAGCTAATACATGCAAACAGAGTCCCGACCAGAAATGGAAGGGATGCTTTTATTAGATCAAAACCAATCGG-CCGGCTCGCCCGGTCCGTTTGCTTTGGTGACTCTGGATAACTTTGAGCTGATCGCACGGTCCTCGTACCGGCGACGCATCTTTCAAATGTCTGCCTTATCAACTGTCGATGGTAGGTTCTGCGCCTACCATGGTTGTAACGGGTAACGGGGAATCAGGGTTCGATTCCGGAGAGGGAGCCTGAGAAACGGCTACCACATCCAAGGAAGGCAGCAGGCGCGCAAATTACCCACTCCCGGCACGGGGAGGTAGTGACGAAAAATAACGATACGGGACTCATCCGAGGCCCCGTAATCGGAATGAGCACACTTTAAACGCTTTAACGAGTATCCATTGGAGGGCAAGTCTGGTGCCAGCAGCCGCGGTAATTCCAGCTCCAATAGCGTATATTAAAGTTGTTGCGGTTAAAAAGCTCGTAGTTGGACTTGTGTCCCACGCTGTCGGTTCACCGTTCGTCGGTGTTTAACTGGCATGCCCGTGTGGACGTCCTGCCGGTGGATGCGGTCGGCCGTGGGCCT-CT--GGTCTGCGTGTCGGCGGTCCGATGGAATCCTACCGCGGTGCTCTTCACCGAGTGTCGAGGTGGGCCGGCACGTTTACTTTGAACAAATTAGAGTGCTCAAAGCAGGCAGTGGTTCGCCTGAATATTGTGTGCATGGAATAATGGAATAGGACCTCGGTTCTATTTTGTTGGTTTTCGGAACTTGAGGTAATGATTAATAGGGACAGACGGGGGCATTCGTATTGCGACGTTAGAGGTGAAATTCTTGGATCGTCGCAAGACGAACCTAAGCGAAAGCATTTGCCATGAGTGTTTTCATTAATCAAGAACGAAAGTTAGAGGTTCGAAGGCGATCAGATACCGCCCTAGTTCTAACCATAAACGATGCCAGCTAGCGATCCGCCGAAGTTCCTCCGATGACTCGGCGGGCAGCTTCCGGGAAACCAAAGCTTTTGGGTTCCGGGGGAAGTATGGTTGCAAAGCTGAAACTTAAAGGAATTGACGGAAGGGCACCACCAGGAGTGGAGCCTGCGGCTTAATTTGACTCAACACGGGAAACCTCACCAGGCCCGGACACCGGAAGGATTGACAGATTGAGAGCTCTTTCTTGATTCGGTGGGTGGTGGTGCATGGCCGTTCTTAGTTGGTGGAGCGATTTGTCTGGTTAATTCCGATAACGAACGAGACTCTGGCCTGCTAACTAGTCGCTTCCGGTATCCATTCGTGCTACCGGCGAC--AAATGATCTTCTTAGAGGGACAGGCGGCTTCTAGCCGCACGAGATTGAGCAATAACAGGTCTGTGATGCCCTTAGATGTTCTGGGCCGCACGCGCGCTACACTGAAGGAATCAGCGTGTCCTCCTAGCCCGAAAGGGCCGGGTAACCCGTTGAACCTCCTTCGTGCTAGGGATTGGGGCTTGCAATTGTTCCCCATGAACGAGGAATTCCCAGTAAGCGCGAGTCATAAGCTCGCGTTGATTACGTCCCTGCCCTTTGTACACACCGCCCGTCGCTACTACCGATTGAATGATTTAGTGAGGTCTTCGGACCGGTGCGCGACGGCT--CCTTGCGTGCCGTTGATGTTGCTGGAAAGATGACCAAACTTGATCATTTAGAGGAAGTAAAAGTCGTAACAAGGTTTCCGTAGGTGAACCTCCTGAATTCGAAAGGGG---------------------------TTGGATTCAGATCCT--ACC-GTTT-G---CATACTAGGTCAGCCCCGCTGCGGATGGTGCCGGTCGCCCGC----TGCGATTCATTTCGTTTGCGGTGTCGTTTCTGGTGTCCACCCGGCGG-TG-GTT------GACCACC-ATC-GCGGAGGGTCGCACTTCT-CCCCT-AGTAGAAACGTCGCGACCCGTTGGG-TGCCGGCC-AAAGGCCTGGGAAGGAGGCCCGCG--CGTCCCGTGGT--------GATCG---CCACGGGCGTGCGGACTCCCGGTG-ACCCGGCCGGCTGCCCGACGGTATGACCAGAGGAGCCGATCCGCTGAG---TGTGAAACACTGTGGT-TTGTGAAGCGTGCGG-CCCGGTGCCGATACGTGCGGGGAT-TGAGG--TGTAAACC-GG---GGGTT-CCCGTGC-ACAG-CACGGTCCCGGCCCC---GCTGCGTTGTCGG--TTGTCGGTGTCCTCGCACTGGATCG-ATACTCCCGTCTGCG---ACGCCC-ATCTTCGGATGGTCTCCCG??????????????????????????????????????????????????????????????????????????????????????ATTAGGGTTTATTGTATGGGCACACCACATATTCACTGTAGGAATAGATGTTGACACTCGAGCCTACTTCACCTCAGCAACAATAATTATTGCAGTACCCACGGGTATTAAGGTATTCAGATGATTAACAACTATACATGGTTCAAATTTAACCTTAAGCCCATCATGCTTATGAGCAATGGGATTTGTATTCTTATTCACACTAGGGGGTCTAACAGGAATTGTTCTATCTAACTCATCAATTGATATTACCCTTCATGACACGTATTACGTAGTTGCCCACTTCCACTATGTACTATCCATAGGAGCAGTATTTGCAATCATAGCTGGATTTGTCCAATGATACCCCTTATTTACTGGAATGTCGATAAATCCCAAATGATTAAAAATTCAATTCTTTGCCATATTTATTGGAGTAAACATAACCTTTTTCCCCCAACACTTCCTAGGATTGGCTGGTATACCCCGACGATACTCCGATTACCCAGACATGTATACATCGTGAAATATTATTTCATCAATAGGAGCACTAATTTCAACCATAAGAACAATGATATTTATAATAATCATATGAGAAAGATTATCATCATCGCGAAGGGCCCTTTTTAGATCAAACATAATTAGATCATTGGAGTGAACCCAAATTATACCAGCCAGTGAACACACCTATAGAGAACTACCAGTACTAATTAAA----TTCTAATATGGCAGATTTAGAAATAACAACTTGACCAAATCTAACTTTACAGGACAGAATATCACCCCTAATGGAACAATTAACATTCTTTCATGACCAAATTATAATAATCCTAATAATAATTGTAACAGTAGTAAGATACTTTATAGTAAACATCACAATGGAAAAAAAACTAAACCAGAATCTACTAGAGGGGCAAAGAATTGAATTAATGTGAACAGTAACACCAGCTATGACACTATTTTTTATTGCAGCGCCTTCCCTACGACTACTTTACTTAATAGATGAAATCAATAAACCAATAATAACCATAAAGGCAACGGGACACCAATGATATTGATCGTACGAATATTCAGATTTTATTGAAATAGAATTTGATTCTTACATAGAAAATTATGAAAAAAATAAAAACACACGACTACTAGACTCTGATGCCCGCTTAACGCTACCATCAAACATCTTTATTCGAATAATAGTTACATCAACTGACGTTATTCACTCCTGAGCCCTACCATCCACTGGAATCAAAATTGATGGAATTCCAGGACGACTAAACCAATCAAGACTAATATTAAACCGAAGAGGTCTAACTTATGGGCAATGTTCAGAAATCTGCGGTACAAATCACAGATTTATACCTATTGTTGTTGAAAGAGTACCCACCAAGGTATTTATTAAATGAATAATAAAATCATAAGATGACTGAAGGC??????????CCACAAAAGCGGCTCGTAAGAGCGCCCCTGCAACTGGTGGAGTGAAGAAGCCTCACCGCTACCGTCCTGGAACAGTTGCCCTGAGAGAAATCAGGCGTTACCAGAAGAGCACCGAACTGCTGATTCGAAAGTTGCCTTTCCAGCGCCTTGTGCGTGAAATTGCCCAGGACTTCAAGACGGACCTCCGCTTCCAGAGCTCTGCAGTAATGGCACTGCAGGAGGCGAGCGAGGCCTACCTGGTGGGTCTGTTTGAGGACACCAACCTGTGTGCCATTCACGCCAAGAGAGTCACCATCATGCCC
	SB0084_Macellina_dentata	????????TGGCCGCGGTAATTTGACCGTGCAAAGGTAGCATAATCATTAGTCTATTAATTGTGGACTCGTATGAATGGTTGGACGAAATATTAACTGTCTCATAAATTA--TTATTAGAATTTAAAATTTAAGTTAAAATGCTTAAATATTATTATTAGACGAGAAGACCCTATAGATCTTTATTTTTATT-TTTAT---AT--AATTTTTT---AGATTA----TTTAT--TTTATATTTTT-ATAATTATTTTGTTGGGGTGACATAAGGATA-TAAATAACTCCTTATT-TTT-A--TT--TACATTTATTTATG-ATTTATTGACCTTATTTTATTG-TTATAAGAT-TAGATACCTTAGGGATAACAGCGTAATTTCTTTTGAGAGTTCATATCGACAAGGAAGATTGCGACCTCGATGTTGGATTAAGATTATTATTT---GGTGTAGGTGCTAA-A-TA-AATAGGTCTGTTCGACCTTTAAAATCTTACATGATCTGAGTTC??????AATCAGTTATGGTTCCTTAGATCGTACCACC-CGACTTGGATAACTGTGGTAATTCTAGAGCTAATACATGCAAACCGAGTCCCGACCAGAAATGGAAGGGATGCTTTTATTAGATCAAAACCAATCGG-CCGGCTCGTCCGGTCCGTTTGCTTTGGTGACTCTGGATAACTTACCGCTGATCGCACGGTCCCCGCACCGGCGACGCATCTTTCAAATGTCTGCCTTATCAACTGTCGATGGTAGGTTCTGCGCCTACCATGGTTGTAACGGGTAACGGGGAATCAGGGTTCGATTCCGGAGAGGGAGCCTGAGAAACGGCTACCACATCCAAGGAAGGCAGCAGGCGCGCAAATTACCCACTCCCGGCACGGGGAGGTAGTGACGAAAAATAACGATACGGGACTCATCCGAGGCCCCGTAATCGGAATGAGAACACTTTAAACCCTTTAACGAGTATCCATTGGAGGGCAAGTCTGGTGCCAGCAGCCGCGGTAATTCCAGCTCCAATAGCGTATATTAAAGTTGTTGCGGTTAAAAAGCTCGTAGTTGGACTTGTGTCCCACGCTGTCGGTTCACCGTTCGTCGGTGTTTAACTGGCATGCTTGTGCGGACGTCCTGCCGGTGGATGCGGCCGGCCGTGGGCCT-CT--GGTCTGCGCGTCGGCGGTCCGATTCAATCCTACCGCGGTGCTCTTCACCGAGTGTCGAGGTGGGCCGGCACGTTTACTTTGAACAAATTAGAGTGCTCAAAGCAGGCAGTTGTTCGCCTGAATATTGTGTGCATGGAATAATGGAATAGGACCTCGGTTCTATTTTGTTGGTTTCCGGAACTTGAGGTAATGATTAATAGGGACAGACGGGGGCATTCGTATTGCGACGTTAGAGGTGAAATTCTTGGATCGTCGCAAGACGAACCTAAGCGAAAGCATTTGCCATGAATGTTTTCATTAATCAAGAACGAAAGTTAGAGGTTCGAAGGCGATCAGATACCGCCCTAGTTCTAACCATAAACGATGCCAGCTAGCGATCCGCCGAAGTTCCTCCGATGACTCGGCGGGCAGCTTCCGGGAAACCAAAGCTTTTGGGTTCCGGGGGAAGTATGGTTGCAAAGCTGAAACTTAAAGGAATTGACGGAAGGGCACCACCAGGAGTGGAGCCTGCGGCTTAATTTGACTCAACACGGGAAACCTCACCAGGCCCGGACACCGGAAGGATTGACAGATTGAGAGCTCTTTCTTGATTCGGTGGGTGGTGGTGCATGGCCGTTCTTAGTTGGTGGAGCGATTTGTCTGGTTAATTCCGATAACGAACGAGACTCTGGCCTGCTAACTAGTCGCTTCCGGTATCCCTTCGTGCTACCGGCGAC--AAATGATCTTCTTAGAGGGACAGGCGGCTTCTAGCCGCACGAGATTGAGCAATAACAGGTCTGTGATGCCCTTAGATGTTCTGGGCCGCACGCGCGCTACACTGAAGGAATCAGCGTGTCCTCCTAGCCCGAAAGGGCCGGGTAACCCGTTGAACCTCCTTCGTGCTAGGGATTGGGGCTTGCAATTGTTCCCCATGAACGAGGAATTCCCAGTAAGCGCGAGTCATAAGCTCGCGTTGATTACGTCCCTGCCCTTTGTACACACCGCCCGTCGCTACTACCGATTGAATGATTTAGTGAGGTCTTCGGACCGGTGCGCGACGGCTCGCTCGCCGAGCCGTTGATGTTGCTGGAAAGATGACCAAACTTGATCATTTAGAGGAAGTAAAAGTCGTAACAAGGTTTCCGTAGGTGAACCT????????????AGGGA---------------------------TTGGATTCAACTGCG--TCC-GTGA-C---TCCAGG----CTGCCCCCCGCCAGATGTCGCCGGTCGCCCGCGT--GTCGATTCACTTCGCTCGCGGTGTCGTTTCCGGCGTTCACTCGGCGG-GGCGGT-GTAC-CGCTCTG-GGG-TGGGAGCAGCGCACTTCC-TCCCT-AGTAGAAACGTCGCGACCCGTTGGG-TGCCGGTC-CAAGGCCCGGGCAGGCAGCCCGCG--CGTCCCGCGGC------TTAACCG---TCGCGGTCGCGCGGACGTCCGGTG-ACCCGGCCGGCTGCCCGACGGTACGATCAGAGGAGTAGATCCGCTGTC---AGAGAAGCACTTGGGT-TGGTGCAGCGTCCGG-CCCGGCGCCTTCGCGTGCGGGGAA-GCCGACCCCCGGGTC-GGTGCGGGTG-CCCGTGC-GGATTCACGGCCCTGGCCCC---GTCTCGC-GTCGGA-CGTCCGGAGTCCTCGGACAGGATCG-GAACTCCCGTCGGCG---ACGCCC-ACCTTCGGATGGTCTCCCG???????????????????????????GGAAAAAAAGAAGTCTTTGGTAATCTAGGGATAATTTTTGCTATAGCTGCTATTGGGTTATTAGGGTTTGTTGTATGAGCTCACCATATATTCACGGTAGGGATAGATGTAGATACACGTGCATATTTCACTTCAGCAACAATAATTATTGCTGTACCAACTGGTATTAAGGTTTTTAGATGATTAGCAACAATATATGGATCAAAATTAACATTTAGCCCATCATGTTTATGAGCAATAGGATTTGTATTTTTATTTACATTAGGTGGTTTAACAGGAATTGTATTATCAAACTCATCAATTGATATTACACTACATGATACATATTATGTGGTTGCTCACTTTCATTATGTATTATCAATAGGGGCAGTATTTGCAATCATAGCTGGATTTATTCAATGATACCCTTTATTTACCGGTTTAACAATAAATCCATTATGATTAAAAATTCAATTTATTACTATATTTATTGGGGTAAATTTAACATTCTTTCCTCAACATTTCTTAGGATTAGCTGGTATACCACGTCGATATTCAGATTATCCAGATATATTTACCTCATGAAATATTATTTCTTCAATAGGAGCAATTATTTCAACACTAAGAATAATAATATTTATTCTTATTATATGAGAGAGTTTAACATCAATACGTCAAACAATTTTTAGATCCCATATAACTAGATCTTTAGAATGAAGTCATGATTTACCTCCTACAGAACATACCTATTCAGAATTACCAATTTTAATTAAG----TTCTAATATGGCAGAT???????????????????????????????????????????????????????????????????????????????????????????????????????????????????????????????????????????????????????????????????????????????????????????????????????????????????????????????????????????????????????????????????????????????????????????????????????????????????????????????????????????????????????????????????????????????????????????????????????????????????????????????????????????????????????????????????????????????????????????????????????????????????????????????????????????????????????????????????????????????????????????????????????????????????????????????????????????????????????????????????????????????????????????????????????????????????????AGCAGCTCGCCACCAAGGCGGCTCGCAAGAGCGCCCCTGCCACTGGCGGAGTGAAGAAGCCGCATCGCTACCGGCCCGGCACCGTCGCCCTGAGAGAAATCAGGCGATACCAGAAGAGCACTGAGCTGCTCATTCGCAAGCTCCCCTTCCAGCGCCTGGTGCGAGAAATCGCCCAGGACTTCAAGACGGACCTGCGCTTCCAGAGCTCGGCCGTGATGGCCCTGCAGGAGGCTAGCGAGGCATACCTGGTGGGACTGTTTGAAGACACCAACTTGTGTGCCATTCATGCAAAGAGGGTCACCATCATGCCC
	SB0087_Dimorphodes_sp.	????????????????GTATATTGACCGTGCAAAGGTAGCATAATCATTAGTCTATTAATTGTGGACTTGTATGAATGGTTGGACGAAATATTAGCTGTCTCAT-TTTTA-ATAATTAAAATTTAAATTTTAAGTTAAAATGCTTAAATGTTTTTATGGGACGAGAAGACCCTATAGATCTTTATTTTTAAT-AGTGT--TTA--TTTTATTT---AGATTA----TTTTT--TATAAATATCTATTAAATATTTTGTTGGGGTGACATGGAGATT-TATTTAACTCTTTATT-TTA-T--TA--TTCATTTATTTATG-TTTAAATGACCTTTTATTATTG-TTTTAAGATATAGATACCTTAGGGATAACAGCGTAATTCTTTTTGAGAGTTCTTATTGACAAAAGAGATTGCGACCTCGATGTTGGATTAAGATTATAATTA---GGTGTAGGTGCTTA-A-TT-GTTAGGTCTGTTCGACCTTTAAATTCTTACATGATCTGAGTTC????????????????????????????????????????????????????????????????????????????????????????????????????????????????????????????????CAATCGG-CCGGCTTGTCCGGTCCGTTTGCTTTGGTGACTCTGGATAACTTTGAGCTGATCGCACGGTCCTCGTACCGGCGACGCATCTTTCAAATGTCTGCCTTATCAACTGTCGATGGTAGGTTCTGCGCCTACCATGGTTGTAACGGGTAACGGGGAATCAGGGTTCGATTCCGGAGAGGGAGCCTGAGAAACGGCTACCACATCCAAGGAAGGCAGCAGGCGCGCAAATTACCCACTCCCGGCACGGGGAGGTAGTGACGAAAAATAACGATACGGGACTCATCCGAGGCCCCGTAATCGGAATGAGTACACTTTAAACCCTTTAACGAGTATCCATTGGAGGGCAAGTCTGGTGCCAGCAGCCGCGGTAATTCCAGCTCCAATAGCGTATATTAAAGTTGTTGCGGTTAAAAAGCTCGTAGTTGGATTTGTGTCCCACGCTGTCGGTTCACCGTTCGTCGGTGTTTAACTGGCATGCCCGTGCGGACGTCCTGCCGGTGGATGCGGTCGGCCGTGGGCCT-CT--GGTCTGCGCGTCGGCGGTCCGATGCAATCCTACCGCGGTGCTCTTCACCGAGTGTCGAGGTGGGCCGGCACGTTTACTTTGAACAAATTAGAGTGCTCAAAGCAGGCAGTGGTTCGCCTGAATATTGTGTGCATGGAATAATGGAATAGGACCTCGGTTCTATTTTGTTGGTTTTCGGAACTTGAGGTAATGATTAATAGGGACAGACGGGGGCATTCGTATTGCGACGTTAGAGGTGAAATTCTTGGATCGTCGCAAGACGAACCTAAGCGAAAGCATTTGCCATGAGTGTTTTCATTAATCAAGAACGAAAGTTAGAGGTTCGAAGGCGATCAGATACCGCCCTAGTTCTAACCATAAACGATGCCAGCTAGCGATCCGCCGAAGTTCCTCCGATGACTCGGCGGGCAGCTTCCGGGAAACCAAAGCTTTTGGGTTCCGGGGGAAGTATGGTTGCAAAGCTGAAACTTAAAGGAATTGACGGAAGGGCACCACCAGGAGTGGAGCCTGCGGCTTAATTTGACTCAACACGGGAAACCTCACCAGGCCCGGACACCGGAAGGATTGACAGATTGAGAGCTCTTTCTTGATTCGGTGGGTGGTGGTGCATGGCCGTTCTTAGTTGGTGGAGCGATTTGTCTGGTTAATTCCGATAACGAACGAGACTCTGGCCTGCTAACTAGTCGCTTCCGGTATCCCTTCGTGCTACCGGCGAC--TAATGATCTTCTTAGAGGGACAGGCGGCTTCTAGCCGCACGAGATTGAGCAATAACAGGTCTGTGATGCCCTTAGATGTTCTGGGCCGCACGCGCGCTACACTGAAGGAATCAGCGTGTCCTCCTAGCCCGAAAGGGCCGGGTAACCCGTTGAACCTCCTTCGTGCTAGGGATTGGGGCTTGCAATTGTTCCCCATGAACGAGGAATTCCCAGTAAGCGCGAGTCATAAGCTCGCGTTGATTACGTCCCTGCCCTTTGTACACACCGCCCGTCGCTACTACCGATTGAATGATTTAGTGAGGTCTTCGGACCGGTGCGCGACGGCTCAAATACCGAGCCGTTGATGTTGCTGGAAAGATGACCAAACTTGATCATTTAGAGGAAGTAAAAGTCGTAACAAGGTTTCCGTAGGTGAACCT?????????????????????????????????????????????TGGATTCAATTCCG--CCC-GGCT-G---TGCAGGCCG-CCTGGTCCCACCAGATGTTGCTGGTCGCCCGC----GGCGATTCATTTCGCTTGCGGTGTCGTTCCCGGCGATCACTCGGTGG-GATGGT-GT---TGCTCTG-TCA-CCGGAGGAGTGCACTTCC-TCCCT-TGTAGAAACGTCGCGACCCGTTGGG-TGCAGGCC-TAAGGCCCGGGATGGCAGACCGTG--TGTCCTGTGGG--------TTCTC---TCTCAGGTGCGCGGACTCCTGGTG-ACCCGGCCAGCTGCCCGACGGTATGACCAGAGGAGTCGATCCGCTGAA---TGGGAAACACTGTGG--TTGTGTAGCGTCCGG-CCCGGCGCCGACACGTGTGGGGAA-TGTGG--TGCAAACC-GG---GGGTG-TCCGTGC-GAAG-CACGGCCCCGGCCCC---GCTGCGTTGTTGGATTTGTCGGTGTCCTCGGACTGGATCA-GCACTCCCGTCTGCG---ACGCCC-ACCTTCGGATGGTCTCCCG??????????????????????????AGGAAAAAAAGAGGTATTTGGAAATTTGGGTATAATTTTTGCTATAGCAGCAATTGGTTTACTAGGATTTGTAGTATGAGCACATCACATATTTACAGTAGGAATAGATGTAGATACACGAGCATATTTCACATCCGCAACCATAATTATTGCCGTTCCTACNGGAATTAAAGTATTTAGATGACTAGCTACTATATATGGATCTAAATTAACATTTAGACCTTCATGCATGTGAGCAATAGGATTTGTTTTNTTATTTACATTAGGGGGTTTAACAGGAATCGTATTATCAAATTCATCAATTGATATTACTCTTCATGACACTTATTATGTAGTAGCACATTTTCATTATGTATTATCTATAGGAGCTGTATTTGCTATTATGGCTGGATTTGTTC??????????????????????????????????????????????????????????????????????????????????????????????????????????????????????????????????????????????????????????????????????????????????????????????????????????????????????????????????????????????????????????????????????????????????????????????????????????????????????????????????????????????????????????????????????????????????????????????????????ATGACCAAATTTATACTTACAGGATAGAGCATCCCCATTAATAGAACAATTAATTTTTTTTCATGATCATATTATATTAATTTTAATAATAATTGTAACAACCGTAAGATATACTATAGTTATATTAATTTTTAATAATAACACAGATCGAAATTTATTAGAGGGGCAAATAATTGAATTAATTTGAACAGTAACACCAGCTATAACATTATTTTTTATTGCAACACCGTCTTTACGACTCTTATATTTAATAGATGAAATCAATAATCCAGCCATAACTACCAAAGCAGTAGGCCATCAATGGTACTGAACTTATGAATATTCCGATTTTAAAGAATCAGAATTCGACTCATACATAATAAATTATGAAAACACAAATGATCTACGACTATTAGACGTAGATAATCGAATAGTATTACCATCAAATACATTCATTCGAATAATTGTAACATCAACCGATGTAATTCACTCTTGAACTTTACCTTCTTCAGGGGTAAAAATTGATGGTACACCAGGGCGACTTAATCAAGCTAGAATAATTTTAAACCGAAATGGATTATTATTTGGACAATGTTCAGAAATTTGTGGTACAAATCATAGATTTATACCTATTGTAGTTGAAAGAGTACCTATTAACTCTTTTATTAAATGAATAATAAAATCACCAGATGACTGAAAGC?AGCAGCTGGCTACGAAAGCTGCTCGCAAGAGTGCCCCGGCCACGGGGGGAGTGAAGAAGCCGCATCGCTACCGGCCTGGCACCGTCGCTCTGAGGGAGATCAGGCGCTACCAGAAAAGCACTGAACTGCTCATTCGCAAGCTGCCCTTCCAGCGCCTTGTGAGGGAGATTGCCCAGGATTTCAAGACGGACTTGCGCTTCCAGAGTTCGGCGGTGATGGCACTGCAGGAGGCGAGCGAGGCATACTTGGTGGGGCTGTTTGAAGACACTAATCTGTGCGCCATCCACGCCAAGAGAGTCACCATCATGCCC
	SB0088_Prosentoria_sp.	??????????????????????????????????????GCATAATCATTAGTCTATTAATTGTGGACTTGTATGAATGGTTGGACGAAGTATTAACTGTCTCAA-TTTTA--TATTTAAAATTTAAATTTTAAGTTAAAATGCTTAAATTTTTTTATAGGACGAGAAGACCCTATAGATCTTTATTTTCTTA-TTTAT---TA--ATTATTTT---GGTTTA----TTTTT--TTTTGATAAGT-AGTATTGTTTTGTTGGGGTGACATAGAGATA-AATTTAACTCTTTATT-TTTTT--TT--TACAATTATTTTTG-GTTATATGACCTTTTATTAGTG-TTACAAGATATAGATACCTTAGGGATAACAGCGTAATTTCTTTTGAGAGTTCTTATCGACAGGGAAGATTGCGACCTCGATGTTGGATTAAGATAATTATTA---GGTGTAGGTGCTTA-A-TG-GTTAGGTCTGTTCGACCTTTAAATTCTTACATGATCTGAGTTC??????????????????????????????????????????????????CTGTGGTAATTCTAGAGCTAATACATGCAAACAGAGTCCCGACCANAAATGGAAGGGATGCTTTTATTATATCAAAACCAATCGG-CCGGCTCGTCCGGTCCGTTTGCATTGGTGACTCTGGATAACTTTGAGCTGATCGCACGGTCCTCGTACCGGCGACGCATCTTTCAAATGTCTGCCTTATCAACTGTCGATGGTAGGTTCTGCGCCTACCATGGTTGTAACGGGTAACGGGGAATCAGGGTTCGATTCCGGAGAGGGAGCCTGAGAAACGGCTACCACATCCAAGGAAGGCAGCAGGCGCGCAAATTACCCACTCCCGGCACGGGGAGGTAGTGACGAAAAATAACGATACGGGACTCATCCGAGGCCCCGTAATCGGAATGAGTACACTTTAAACCCTTTAACGAGTATCCATTGGAGGGCAAGTCTGGTGCCAGCAGCCGCGGTAATTCCAGCTCCAATAGCGTATATTAAAGTTGTTGCGGTTAAAAAGCTCGTAGTTGGACTTGTGTCCCACGCTGTCGGTTCACCGTTCGTCGGTGTTTAACTGGCATGCCCGTGCGGACGTCCTGCCGGTGGATGCGGCCGGCCGTGGGCTT-CT--GGCCTGCGTGTCGGCGGTCCGATGCAATCCTACCGCGGTGCTCTTCACCGAGTGTCGAGGTGGGCCGGCACGTTTACTTTGAACAAATTAGAGTGCTCAAAGCAGGCAGTGGTTCGCCTGAATATTGTGTGCATGGAATAATGGAATAGGACCTCGGTTCTATTTTGTTGGTTTTCGGAACTTGAGGTAATGATTAATAGGGACAGACGGGGGCATTCGTATTGCGACGTTAGAGGTGAAATTCTTGGATCGTCGCAAGACGAACCTAAGCGAAAGCATTTGCCATGAGTGTTTTCATTAATCAAGAACGAAAGTTAGAGGTTCGAAGGCGATCAGATACCGCCCTAGTTCTAACCATAAACGATGCCAGCTAGCGATCCGCCGAAGTTCCTCCGATGACTCGGCGGGCAGCTTCCGGGAAACCAAAGCTTTTGGGTTCCGGGGGAAGTATGGTTGCAAAGCTGAAACTTAAAGGAATTGACGGAAGGGCACCACCAGGAGTGGAGCCTGCGGCTTAATTTGACTCAACACGGGAAACCTCACCAGGCCCGGACACCGGAAGGATTGACAGATTGAGAGCTCTTTCTTGATTCGGTGGGTGGTGGTGCATGGCCGTTCTTAGTTGGTGGAGCGATTTGTCTGGTTAATTCCGATAACGAACGAGACTCTGGCCTGCTAACTAGTCGCTTCCGGTATCCCTTCGTGCTACCGGCGAC--AAATGATCTTCTTAGAGGGACAGGCGGCTTCTAGCCGCACGAGATTGAGCAATAACAGGTCTGTGATGCCCTTAGATGTTCTGGGCCGCACGCGCGCTACACTGAAGGAATCAGCGTGTCCTCCTAGCCCGAAAGGGCCGGGTAACCCGTTGAACCTCCTTCGTGCTAGGGATTGGGGCTTGCAATTGTTCCCCATGAACGAGGAATTCCCAGTAAGCGCGAGTCATAAGCTCGCGTTGATTACGTCCCTGCCCTTTGTACACACCGCCCGTCGCTACTACCGATTGAATGATTTAGTGAGGTCTTCGGACCGGTGCGCGACGGCTCGCATACTGAGCCGTTGATGTTGCTGGAAAGATGACCAAACTTGATCATTTAGAGGAAGTAAAAGTCGTAACAAGGTTTCCGTAGGTGAACCT????????????AGGGA---------------------------TCGGATTCAAGTCCG--CCC-GGCT-G---TGCAGGCCG-TCT-GCCCCACCAGATGGTGCTGGTCGCCCGC----GGTGATTCATTTCGCTTGCGGTGTCGTTCCCGGCGATCACTCGGCGG-GGTGGC-GT---TGCTCTG-TCA-CCGGAGGAGTGCACTTCC-TCCCT-AGTAGAAACGTCGCGACCCGTTGGG-TGCCGGTC-TAAGGCCCGGGAAGGCAGACCGTG--TGTCCTGTGGG--------GGTTC---TCACAGGCGCGCGGACTCCTGGTG-ACCCGGCCGGCTGCCCGACGGTATGACCAGAGGAGTCGATCCGCTGAA---AGGGAAACACTTTGG--TTGTGTAGCGTCCGG-CCCGGCGCCGACACGTGCAGGGAT-TGAGG--TGCAAACC-GG---GGGTG-TCCGTGC-GAAG-CACGGCCCCGGCCCC---GCTGCGTTGTCGGATCTGTCGGTGACCTCGGACTGGATCG-GTACTCCCGTCTGCG---ACGCCC-ACCTTCGGATGGTCTCCCG??????????TTATTTCACATGAAAGTGGTAAAAAAGAAGTATTCGGTAATCTAGGGATAATTTTTGCAATAGCAGCAATTGGCTTATTAGGGTTTGTTGTATGAGCTCATCATATATTTACTGTAGGAATAGATGTTGATACACGAGCATACTTCACATCAGCAACAATAATTATTGCAGTTCCAACTGGAATTAAAGTATTTAGATGGTTAGCAACAATATACGGATCTAAATTAACATTCAGACCTTCTTGTATATGAGCAATAGGTTTTGTATTTTTATTTACATTAGGGGGGTTAACAGGTATTGTATTATCAAATTCATCAATTGATATTACACTACATGATACATATTATGTAGTAGCACATTTCCATTATGTACTATCAATAGGGGCAGTATTTGCTATTATAGCAGGTTTTATTCAATGATACCCATTATTTACAGGAATAACTATAAATCCAATATGATTAAAAATTCAATTTATTACAATATTTATTGGAGTAAATATAACATTCTTTCCACAACACTTCCTAGGTTTAGCCGGAATACCTCGACGATATTCAGATTATCCTGATATATTTACATCATGAAATATTATTTCATCAATGGGAGCACTAATTTCAACATTAAGAATAATATTATTTATTATAATTTTATGAGAAAGAATATCAACTATACGAAAAACAATTTTTAGTTCTCATATATCAAGATCATTAGAATGAAATCATAATTTACCTCCAACTGAACACACTTATAATGAATTAACATTAATAATTATA----TTCTAATATGGCAGAT?AGGAAATAACAACATGGCCTAATCTATTATTACAAGATAGAACTTCACCCCTTATAGAACAGTTAATTTTCTTTCATGACCATATTATAATAATTCTAACAATAATTGTAATAACAGTTACATACATAATAATTATATTAATATACAATATTAATACAGACCGAAACCTATTGGAAGGACAAATAATTGAATTAATTTGAACAGTAACACCTGCAATAACTTTATTCTTTATTGCTACACCATCATTACGACTATTATATTTAATAGATGAAATTAATAATCCAATAATAACCGTAAAAGCTATTGGACACCAGTGATATTGAACCTATGAATATTCAGATTTTAATGATATAGAATTTGATTCTTATATAAAAAATCAAGAAGAAATTAACGAAATACGTTTACTAGACGTTGATAATCGAACTGTACTTCCCTCTAATACATTTATTCGAATAATTATTACATCAAATGATGTAATTCACTCATGAACTCTACCATCAACAGGCGTAAAAATTGATGGAACCCCAGGACGATTAAATCAAACTAGATTTATATTAAACCGTAATGGATTAATTTTTGGGCAATGTTCAGAAATTTGTGGGACAAATCATAGATTTATACCTATTGTAGTAGAAAGTGTGCCTATTAACTCATTCATTAAATGAATAATAAAATCATAAGATGACTGAAGGC????AACTTGCCACGAAAGCAGCCCGCAAGAGCGCCCCGGCCACGGGGGGAGTGAAGAAGCCGCATCGTTATCGGCCAGGCACCGTCGCTCTGCGAGAAATCAGGCGGTACCAGAAAAGCACCGAGCTGCTTATCCGCAAGCTACCCTTCCAACGCCTGGTGCGAGAGATCGCCCAGGACTTTAAGACGGACCTGCGCTTCCAGAGCTCAGCTGTGATGGCGCTGCAGGAGGCAAGCGAGGCCTACCTGGTGGGACTGTTTGAGGACACCAATCTGTGTGCCATCCACGCTAAGAGGGTCACCATCATGCCC
[truncated: 402,009 more chars]
